# Supplementary material for: Integrated longitudinal multiomics study identifies immune programs associated with acute COVID-19 severity and mortality
Source: J Clin Invest. 2024 May 1;134(9):e176640. doi: 10.1172/JCI176640 (PMC11060740; doi:10.1172/JCI176640)
Supplement: Supplemental table 3 [file jci-134-176640-s095.xlsx]

## Sheet: top_features_counts
plasma_proteomics_targeted	plasma_proteomics_global_dda	serum_olink	plasma_metabolomics_global	nasal_transcriptomics	pbmc_transcriptomics
124	685	58	366	768	3637
78	307	44	280	2	417
38	258	35	397	251	1347
89	289	14	172	31	42
93	147	17	101	1675	1090
63	89	15	120	154	720
12	64	20	168	1	841

## Sheet: factor1_highfeatures
feature	assay	coef
PSMC6	plasma_proteomics_targeted	-0.629517
SAA1	plasma_proteomics_targeted	0.623153
HABP2	plasma_proteomics_targeted	-0.621852
F9	plasma_proteomics_targeted	-0.617048
ALB	plasma_proteomics_targeted	-0.613984
AFM	plasma_proteomics_targeted	-0.611837
SERPINA3	plasma_proteomics_targeted	0.608477
KPNA5	plasma_proteomics_targeted	-0.602548
VIM	plasma_proteomics_targeted	-0.600316
TLN1	plasma_proteomics_targeted	-0.594389
LBP	plasma_proteomics_targeted	0.584671
C2	plasma_proteomics_targeted	-0.578782
TF	plasma_proteomics_targeted	-0.577475
C8G	plasma_proteomics_targeted	-0.577011
IGFALS	plasma_proteomics_targeted	-0.572006
C8B	plasma_proteomics_targeted	-0.571764
SPTA1	plasma_proteomics_targeted	-0.570481
ITIH1	plasma_proteomics_targeted	-0.566356
RNF180	plasma_proteomics_targeted	-0.559576
EFEMP1	plasma_proteomics_targeted	-0.554404
RPAP3	plasma_proteomics_targeted	-0.551721
ITGA2B	plasma_proteomics_targeted	-0.55051
PGLYRP1	plasma_proteomics_targeted	-0.542048
AK1	plasma_proteomics_targeted	-0.539986
PON1	plasma_proteomics_targeted	-0.539314
OIT3	plasma_proteomics_targeted	-0.534346
PGLYRP2	plasma_proteomics_targeted	-0.533407
PF4	plasma_proteomics_targeted	-0.532111
CFD	plasma_proteomics_targeted	-0.531643
APOD	plasma_proteomics_targeted	-0.524304
SELENOP	plasma_proteomics_targeted	-0.523516
SERPINA4	plasma_proteomics_targeted	-0.52192
KLKB1	plasma_proteomics_targeted	-0.514294
CPN2	plasma_proteomics_targeted	-0.512536
SERPINA1	plasma_proteomics_targeted	0.511824
TTR	plasma_proteomics_targeted	-0.507385
HBE1	plasma_proteomics_targeted	-0.505886
ISLR2	plasma_proteomics_targeted	-0.50571
CRP	plasma_proteomics_targeted	-0.504789
IGLV7-46	plasma_proteomics_targeted	-0.504451
C5	plasma_proteomics_targeted	-0.502229
IGHV3-15	plasma_proteomics_targeted	-0.501755
APOC2	plasma_proteomics_targeted	-0.49342
FGG	plasma_proteomics_targeted	0.485674
GSN	plasma_proteomics_targeted	-0.484159
CFI	plasma_proteomics_targeted	-0.483254
DSP	plasma_proteomics_targeted	-0.482162
TKT	plasma_proteomics_targeted	-0.479267
ITIH2	plasma_proteomics_targeted	-0.478883
ICAM1	plasma_proteomics_targeted	-0.469177
LCP1	plasma_proteomics_targeted	-0.468167
SERPINA11	plasma_proteomics_targeted	-0.460562
BPGM	plasma_proteomics_targeted	-0.459117
FGB	plasma_proteomics_targeted	0.454384
IGHV5-51	plasma_proteomics_targeted	-0.453993
TIAM2	plasma_proteomics_targeted	-0.448223
C6	plasma_proteomics_targeted	-0.446536
VWF	plasma_proteomics_targeted	-0.436667
PROS1	plasma_proteomics_targeted	-0.433475
AHSG	plasma_proteomics_targeted	-0.422834
F5	plasma_proteomics_targeted	-0.416905
FGA	plasma_proteomics_targeted	0.41297
B2M	plasma_proteomics_targeted	-0.408439
F13B	plasma_proteomics_targeted	-0.408036
FCN3	plasma_proteomics_targeted	-0.404041
ITIH4	plasma_proteomics_targeted	0.402854
APOM	plasma_proteomics_targeted	-0.400068
TDRD1	plasma_proteomics_targeted	-0.39704
PSMB4	plasma_proteomics_targeted	-0.396783
JCHAIN	plasma_proteomics_targeted	-0.395671
PTGDS	plasma_proteomics_targeted	-0.385203
CSF1R	plasma_proteomics_targeted	0.383681
HRG	plasma_proteomics_targeted	-0.378815
CFP	plasma_proteomics_targeted	-0.369527
C7	plasma_proteomics_targeted	-0.368582
RAN	plasma_proteomics_targeted	-0.367816
SERPINA12	plasma_proteomics_targeted	-0.365984
ORM1	plasma_proteomics_targeted	0.364113
C9	plasma_proteomics_targeted	0.356335
CFHR3	plasma_proteomics_targeted	-0.356103
RBP4	plasma_proteomics_targeted	-0.344097
APOA1	plasma_proteomics_targeted	-0.34325
PRG2	plasma_proteomics_targeted	-0.33504
HGFAC	plasma_proteomics_targeted	-0.333933
ITGB3	plasma_proteomics_targeted	-0.331247
FLNA	plasma_proteomics_targeted	-0.322471
IGHD	plasma_proteomics_targeted	-0.321686
ALDOA	plasma_proteomics_targeted	-0.316651
PRG4	plasma_proteomics_targeted	-0.315419
APOL1	plasma_proteomics_targeted	0.31243
CPB2	plasma_proteomics_targeted	0.308711
PON3	plasma_proteomics_targeted	0.307535
APOC1	plasma_proteomics_targeted	-0.301341
HBA1	plasma_proteomics_targeted	0.300476
PCSK9	plasma_proteomics_targeted	-0.29362
HP	plasma_proteomics_targeted	0.29334
ATRN	plasma_proteomics_targeted	-0.292788
FN1	plasma_proteomics_targeted	-0.288208
PPBP	plasma_proteomics_targeted	-0.282921
ACOT4	plasma_proteomics_targeted	-0.280609
IGLV3-10	plasma_proteomics_targeted	0.277062
GAPDH	plasma_proteomics_targeted	-0.271972
IGKV6D-21	plasma_proteomics_targeted	-0.271703
HSP90B1	plasma_proteomics_targeted	-0.268041
APOA4	plasma_proteomics_targeted	0.267929
IGLV5-52	plasma_proteomics_targeted	-0.264171
P4HB	plasma_proteomics_targeted	-0.263575
INSM1	plasma_proteomics_targeted	-0.263295
SERPIND1	plasma_proteomics_targeted	-0.258965
C1S	plasma_proteomics_targeted	0.253534
CPN1	plasma_proteomics_targeted	-0.251811
PLG	plasma_proteomics_targeted	-0.248513
AMBP	plasma_proteomics_targeted	-0.245098
LYZ	plasma_proteomics_targeted	-0.242318
F2	plasma_proteomics_targeted	-0.235935
APOB	plasma_proteomics_targeted	-0.231711
KNG1	plasma_proteomics_targeted	-0.22828
COMP	plasma_proteomics_targeted	-0.222557
CAT	plasma_proteomics_targeted	-0.222034
APOH	plasma_proteomics_targeted	-0.217783
CD14	plasma_proteomics_targeted	0.216662
F12	plasma_proteomics_targeted	-0.214205
SAA4	plasma_proteomics_targeted	-0.206533
THBS1	plasma_proteomics_targeted	-0.205857
APOC1	plasma_proteomics_global_dda	-0.762475
SAA1	plasma_proteomics_global_dda	0.756964
CC2D2B	plasma_proteomics_global_dda	-0.752612
FGA	plasma_proteomics_global_dda	0.744884
POTEJ	plasma_proteomics_global_dda	0.734884
ACTC1	plasma_proteomics_global_dda	0.72858
ACTA1	plasma_proteomics_global_dda	0.727968
SAA2	plasma_proteomics_global_dda	0.726415
ACTB	plasma_proteomics_global_dda	0.725682
ACTG1	plasma_proteomics_global_dda	0.725679
APOD	plasma_proteomics_global_dda	-0.719263
LRG1	plasma_proteomics_global_dda	0.716758
CTSG	plasma_proteomics_global_dda	0.708448
PTMA	plasma_proteomics_global_dda	0.703756
H1-5	plasma_proteomics_global_dda	0.702639
CRP	plasma_proteomics_global_dda	0.697143
ACTBL2	plasma_proteomics_global_dda	0.667889
HNRNPC	plasma_proteomics_global_dda	0.664974
VIM	plasma_proteomics_global_dda	0.662063
SERPINA1	plasma_proteomics_global_dda	0.657808
APOA2	plasma_proteomics_global_dda	-0.650362
TBC1D2	plasma_proteomics_global_dda	-0.648988
C2	plasma_proteomics_global_dda	0.647672
TTR	plasma_proteomics_global_dda	-0.644516
H2AC20	plasma_proteomics_global_dda	0.630051
H2AC1	plasma_proteomics_global_dda	0.630012
H2AC8	plasma_proteomics_global_dda	0.630006
CFB	plasma_proteomics_global_dda	0.627718
SERPINA4	plasma_proteomics_global_dda	-0.62515
MENT	plasma_proteomics_global_dda	-0.622955
YBX1	plasma_proteomics_global_dda	0.617673
ABI2	plasma_proteomics_global_dda	-0.614869
ABCB1	plasma_proteomics_global_dda	-0.612729
SELENOP	plasma_proteomics_global_dda	-0.612227
LAMP2	plasma_proteomics_global_dda	-0.605541
H1-4	plasma_proteomics_global_dda	0.604464
SERPING1	plasma_proteomics_global_dda	0.597316
B2M	plasma_proteomics_global_dda	0.596881
H1-2	plasma_proteomics_global_dda	0.594426
ITIH3	plasma_proteomics_global_dda	0.591223
ARHGDIA	plasma_proteomics_global_dda	0.587871
C1QC	plasma_proteomics_global_dda	0.587567
LAMP1	plasma_proteomics_global_dda	-0.580595
SEC31B	plasma_proteomics_global_dda	-0.578784
C1QA	plasma_proteomics_global_dda	0.578342
MARCKS	plasma_proteomics_global_dda	0.577026
SERPINA3	plasma_proteomics_global_dda	0.576395
ITIH4	plasma_proteomics_global_dda	0.571706
H1-3	plasma_proteomics_global_dda	0.565452
MMP14	plasma_proteomics_global_dda	0.56101
APOH	plasma_proteomics_global_dda	-0.557363
FGB	plasma_proteomics_global_dda	0.557107
KIT	plasma_proteomics_global_dda	-0.556343
EEF1A1	plasma_proteomics_global_dda	0.556226
SPP1	plasma_proteomics_global_dda	0.554396
RPL29	plasma_proteomics_global_dda	0.549627
HNRNPU	plasma_proteomics_global_dda	0.548928
SCGB3A1	plasma_proteomics_global_dda	-0.547343
CD34	plasma_proteomics_global_dda	-0.546616
LCN2	plasma_proteomics_global_dda	0.543975
NUCB1	plasma_proteomics_global_dda	0.543626
CSF1R	plasma_proteomics_global_dda	-0.543485
LBP	plasma_proteomics_global_dda	0.541219
HBE1	plasma_proteomics_global_dda	0.540186
HBG1	plasma_proteomics_global_dda	0.539298
HBG2	plasma_proteomics_global_dda	0.539283
BASP1	plasma_proteomics_global_dda	0.538157
C1QB	plasma_proteomics_global_dda	0.536201
HP1BP3	plasma_proteomics_global_dda	0.532571
CPN2	plasma_proteomics_global_dda	0.528957
ADM	plasma_proteomics_global_dda	0.528649
SERPINB1	plasma_proteomics_global_dda	0.525234
H2BC10	plasma_proteomics_global_dda	0.524524
VASN	plasma_proteomics_global_dda	0.523947
MYH7	plasma_proteomics_global_dda	0.523315
LTBP2	plasma_proteomics_global_dda	0.52028
HRG	plasma_proteomics_global_dda	-0.516859
CSF1	plasma_proteomics_global_dda	0.516265
RCSD1	plasma_proteomics_global_dda	0.515925
PIGR	plasma_proteomics_global_dda	0.514668
GPNMB	plasma_proteomics_global_dda	-0.514103
RPL6	plasma_proteomics_global_dda	0.513252
IQCJ-SCHIP1	plasma_proteomics_global_dda	-0.511344
SERPINA10	plasma_proteomics_global_dda	0.510664
AGT	plasma_proteomics_global_dda	0.508515
ICOSLG	plasma_proteomics_global_dda	-0.507213
H2BC18	plasma_proteomics_global_dda	0.505757
SERPINF2	plasma_proteomics_global_dda	0.505356
A2M	plasma_proteomics_global_dda	0.501839
H2BC5	plasma_proteomics_global_dda	0.501667
H2BC14	plasma_proteomics_global_dda	0.49988
HLA-A	plasma_proteomics_global_dda	0.499695
CD14	plasma_proteomics_global_dda	0.499382
PLG	plasma_proteomics_global_dda	0.498206
MYOZ1	plasma_proteomics_global_dda	0.497191
JPT1	plasma_proteomics_global_dda	0.496439
CAMP	plasma_proteomics_global_dda	-0.49445
S100A12	plasma_proteomics_global_dda	0.493265
TYMP	plasma_proteomics_global_dda	0.492176
PTMS	plasma_proteomics_global_dda	0.491818
ORM2	plasma_proteomics_global_dda	-0.489151
UBE2O	plasma_proteomics_global_dda	0.487002
C9	plasma_proteomics_global_dda	0.48658
MYH6	plasma_proteomics_global_dda	0.485219
SERPINF1	plasma_proteomics_global_dda	0.483955
EGFR	plasma_proteomics_global_dda	-0.482424
RNASE6	plasma_proteomics_global_dda	0.480396
EEF1A2	plasma_proteomics_global_dda	0.477536
GOLM1	plasma_proteomics_global_dda	0.475579
OGFR	plasma_proteomics_global_dda	0.475008
HBB	plasma_proteomics_global_dda	0.473797
H2BC3	plasma_proteomics_global_dda	0.473511
LYZ	plasma_proteomics_global_dda	0.471964
NECTIN1	plasma_proteomics_global_dda	-0.471551
APCS	plasma_proteomics_global_dda	0.469548
NEGR1	plasma_proteomics_global_dda	-0.467259
ORM1	plasma_proteomics_global_dda	-0.467052
H2BC13	plasma_proteomics_global_dda	0.467027
MAP4	plasma_proteomics_global_dda	0.4666
FBN1	plasma_proteomics_global_dda	-0.466518
MMP2	plasma_proteomics_global_dda	0.465501
S100A8	plasma_proteomics_global_dda	0.464695
ELN	plasma_proteomics_global_dda	0.464233
CDC14B	plasma_proteomics_global_dda	-0.46377
MYH1	plasma_proteomics_global_dda	0.463422
CPN1	plasma_proteomics_global_dda	0.463127
FGG	plasma_proteomics_global_dda	0.461568
MYH2	plasma_proteomics_global_dda	0.458408
NPM1	plasma_proteomics_global_dda	0.457717
APOA1	plasma_proteomics_global_dda	-0.456703
IGF2	plasma_proteomics_global_dda	0.456077
POSTN	plasma_proteomics_global_dda	0.455583
F9	plasma_proteomics_global_dda	0.454614
IGLV1-40	plasma_proteomics_global_dda	0.453893
A1BG	plasma_proteomics_global_dda	0.452985
SERPINA5	plasma_proteomics_global_dda	-0.452596
FETUB	plasma_proteomics_global_dda	-0.452298
MGP	plasma_proteomics_global_dda	0.449832
RAPGEF6	plasma_proteomics_global_dda	0.448094
LGALS3BP	plasma_proteomics_global_dda	0.447779
FLNC	plasma_proteomics_global_dda	0.446881
IL1RAP	plasma_proteomics_global_dda	-0.446136
HRC	plasma_proteomics_global_dda	0.44512
BST2	plasma_proteomics_global_dda	0.443457
DES	plasma_proteomics_global_dda	0.4397
ADAMTS2	plasma_proteomics_global_dda	0.438171
LYVE1	plasma_proteomics_global_dda	-0.437228
MYH3	plasma_proteomics_global_dda	0.436999
F2	plasma_proteomics_global_dda	0.436736
PRG4	plasma_proteomics_global_dda	-0.436486
MUSTN1	plasma_proteomics_global_dda	0.436466
IL1RL1	plasma_proteomics_global_dda	0.435966
KNG1	plasma_proteomics_global_dda	-0.434136
PZP	plasma_proteomics_global_dda	0.433321
IGFBP3	plasma_proteomics_global_dda	-0.432333
GPX3	plasma_proteomics_global_dda	0.432189
BPIFB1	plasma_proteomics_global_dda	-0.431925
S100A9	plasma_proteomics_global_dda	0.43179
GOLM2	plasma_proteomics_global_dda	0.43165
ALPL	plasma_proteomics_global_dda	0.429337
FN1	plasma_proteomics_global_dda	0.428251
TPM2	plasma_proteomics_global_dda	0.427073
HBD	plasma_proteomics_global_dda	0.421964
CACYBP	plasma_proteomics_global_dda	0.421308
RPLP2	plasma_proteomics_global_dda	0.419767
RPL7A	plasma_proteomics_global_dda	0.419448
CCL14	plasma_proteomics_global_dda	-0.419033
YBX3	plasma_proteomics_global_dda	0.418828
TP53BP1	plasma_proteomics_global_dda	0.418577
PYCARD	plasma_proteomics_global_dda	0.417193
MYH4	plasma_proteomics_global_dda	0.416221
TPM4	plasma_proteomics_global_dda	0.415
VCAM1	plasma_proteomics_global_dda	0.414968
CPB2	plasma_proteomics_global_dda	0.414661
INHBE	plasma_proteomics_global_dda	0.414076
SLC38A10	plasma_proteomics_global_dda	0.413751
LCP1	plasma_proteomics_global_dda	-0.413237
SERPINA6	plasma_proteomics_global_dda	-0.413225
PROS1	plasma_proteomics_global_dda	0.412031
HBA2	plasma_proteomics_global_dda	0.411169
PXDN	plasma_proteomics_global_dda	0.41103
PTPRJ	plasma_proteomics_global_dda	-0.408612
C8G	plasma_proteomics_global_dda	0.408476
TPM1	plasma_proteomics_global_dda	0.407859
SERPINB8	plasma_proteomics_global_dda	0.407493
TTC36	plasma_proteomics_global_dda	-0.407424
SERPINB3	plasma_proteomics_global_dda	0.406886
MYH8	plasma_proteomics_global_dda	0.406717
S100A11	plasma_proteomics_global_dda	0.404884
SERPINB9	plasma_proteomics_global_dda	0.404463
CCL18	plasma_proteomics_global_dda	-0.403818
DEFA1B	plasma_proteomics_global_dda	0.40182
TMSB10	plasma_proteomics_global_dda	0.401459
ALCAM	plasma_proteomics_global_dda	-0.401359
FLNA	plasma_proteomics_global_dda	0.400786
IBSP	plasma_proteomics_global_dda	0.400714
LDB3	plasma_proteomics_global_dda	0.399191
PTK2	plasma_proteomics_global_dda	0.399082
IGLV2-18	plasma_proteomics_global_dda	0.39818
ST6GAL1	plasma_proteomics_global_dda	0.397224
LOX	plasma_proteomics_global_dda	0.397206
IGKV3-20	plasma_proteomics_global_dda	0.393297
CDHR5	plasma_proteomics_global_dda	-0.392584
SERPINB4	plasma_proteomics_global_dda	0.392442
SCG5	plasma_proteomics_global_dda	0.391782
MARCKSL1	plasma_proteomics_global_dda	0.391651
F8	plasma_proteomics_global_dda	0.391007
H3C12	plasma_proteomics_global_dda	0.390367
SFRP4	plasma_proteomics_global_dda	0.388389
COL4A2	plasma_proteomics_global_dda	0.385947
CPS1	plasma_proteomics_global_dda	-0.385921
CAST	plasma_proteomics_global_dda	0.385607
TRIM28	plasma_proteomics_global_dda	0.385231
APOC3	plasma_proteomics_global_dda	-0.38433
TPM3	plasma_proteomics_global_dda	0.383785
PDGFB	plasma_proteomics_global_dda	0.382613
C1RL	plasma_proteomics_global_dda	0.381038
RPL4	plasma_proteomics_global_dda	0.378824
MYH9	plasma_proteomics_global_dda	0.37852
RPS10	plasma_proteomics_global_dda	0.378375
NPDC1	plasma_proteomics_global_dda	0.376803
HSPB1	plasma_proteomics_global_dda	0.376794
LAIR1	plasma_proteomics_global_dda	0.375943
KRT8	plasma_proteomics_global_dda	0.37569
ICAM2	plasma_proteomics_global_dda	-0.375261
NTM	plasma_proteomics_global_dda	-0.374185
CFP	plasma_proteomics_global_dda	-0.37294
SLC39A14	plasma_proteomics_global_dda	0.372721
OAF	plasma_proteomics_global_dda	0.372098
SBK1	plasma_proteomics_global_dda	0.371577
SERBP1	plasma_proteomics_global_dda	0.371276
COQ9	plasma_proteomics_global_dda	0.371134
SOX17	plasma_proteomics_global_dda	0.370354
MMRN1	plasma_proteomics_global_dda	0.370322
IGHV1-18	plasma_proteomics_global_dda	0.369458
IGKV3-11	plasma_proteomics_global_dda	0.36942
TMPO	plasma_proteomics_global_dda	0.368748
MNDA	plasma_proteomics_global_dda	0.36822
GHR	plasma_proteomics_global_dda	-0.367809
HLA-B	plasma_proteomics_global_dda	0.366058
ITIH1	plasma_proteomics_global_dda	0.365298
C1R	plasma_proteomics_global_dda	0.364608
C1S	plasma_proteomics_global_dda	0.361015
QSOX1	plasma_proteomics_global_dda	0.360454
KLKB1	plasma_proteomics_global_dda	0.359673
C4A	plasma_proteomics_global_dda	0.358828
2	plasma_proteomics_global_dda	0.358563
PI16	plasma_proteomics_global_dda	-0.358062
ZZEF1	plasma_proteomics_global_dda	-0.357883
MBL2	plasma_proteomics_global_dda	0.35779
MAPK1IP1L	plasma_proteomics_global_dda	0.357679
F10	plasma_proteomics_global_dda	0.35762
HP	plasma_proteomics_global_dda	0.357055
REG1B	plasma_proteomics_global_dda	0.3568
ILF3	plasma_proteomics_global_dda	0.356665
LSR	plasma_proteomics_global_dda	0.356429
HLA-C	plasma_proteomics_global_dda	0.35638
MYH16	plasma_proteomics_global_dda	0.35458
PCNP	plasma_proteomics_global_dda	0.351836
NCAM1	plasma_proteomics_global_dda	-0.351702
CDV3	plasma_proteomics_global_dda	0.351577
PGLYRP2	plasma_proteomics_global_dda	0.35007
LRP1B	plasma_proteomics_global_dda	0.348525
IGLV1-47	plasma_proteomics_global_dda	0.348251
EIF2S2	plasma_proteomics_global_dda	0.348043
ADAM9	plasma_proteomics_global_dda	0.347107
PDLIM3	plasma_proteomics_global_dda	0.34685
LSAMP	plasma_proteomics_global_dda	-0.346756
DNA2	plasma_proteomics_global_dda	0.345529
LGALSL	plasma_proteomics_global_dda	-0.34541
HMGA1	plasma_proteomics_global_dda	0.344036
C7	plasma_proteomics_global_dda	0.343243
MYL6	plasma_proteomics_global_dda	0.342767
LUM	plasma_proteomics_global_dda	0.34174
ATRN	plasma_proteomics_global_dda	-0.340921
IGKV3D-15	plasma_proteomics_global_dda	0.34069
HNRNPK	plasma_proteomics_global_dda	0.340408
XYLT1	plasma_proteomics_global_dda	0.340035
ENG	plasma_proteomics_global_dda	-0.33944
DYNC1I2	plasma_proteomics_global_dda	0.339393
CD58	plasma_proteomics_global_dda	-0.33936
ADGRF5	plasma_proteomics_global_dda	-0.338856
ZNF275	plasma_proteomics_global_dda	0.338355
F5	plasma_proteomics_global_dda	0.338301
MYL6B	plasma_proteomics_global_dda	0.337161
RGS19	plasma_proteomics_global_dda	0.336867
MYH13	plasma_proteomics_global_dda	0.336532
PPIA	plasma_proteomics_global_dda	0.33653
IGHV3-49	plasma_proteomics_global_dda	0.336076
AHNAK	plasma_proteomics_global_dda	0.335922
PROCR	plasma_proteomics_global_dda	-0.335672
CP	plasma_proteomics_global_dda	0.335591
IGKV2D-24	plasma_proteomics_global_dda	0.335433
IGKV2-24	plasma_proteomics_global_dda	0.335433
H2AZ1	plasma_proteomics_global_dda	0.334979
CRELD1	plasma_proteomics_global_dda	0.334687
COX17	plasma_proteomics_global_dda	0.333204
SPINK1	plasma_proteomics_global_dda	0.333135
RNASE4	plasma_proteomics_global_dda	0.333084
HSPA5	plasma_proteomics_global_dda	0.332975
HSPA1A	plasma_proteomics_global_dda	0.332711
AP3S1	plasma_proteomics_global_dda	-0.332307
PAK2	plasma_proteomics_global_dda	0.332209
IGKV1-39	plasma_proteomics_global_dda	0.332094
BTD	plasma_proteomics_global_dda	0.332087
ASGR2	plasma_proteomics_global_dda	0.331786
JSRP1	plasma_proteomics_global_dda	0.331711
APOC4	plasma_proteomics_global_dda	-0.331452
CDSN	plasma_proteomics_global_dda	0.33096
UFM1	plasma_proteomics_global_dda	0.330601
USP14	plasma_proteomics_global_dda	-0.330584
TPST2	plasma_proteomics_global_dda	0.330444
MMRN2	plasma_proteomics_global_dda	-0.330129
PIK3IP1	plasma_proteomics_global_dda	0.329852
HLA-E	plasma_proteomics_global_dda	0.329096
IGKV1-12	plasma_proteomics_global_dda	0.327518
CCDC126	plasma_proteomics_global_dda	-0.327388
PRTN3	plasma_proteomics_global_dda	0.326327
FBLN2	plasma_proteomics_global_dda	0.326326
ITGA8	plasma_proteomics_global_dda	-0.325296
GAPDH	plasma_proteomics_global_dda	0.325023
BOC	plasma_proteomics_global_dda	-0.324522
AKAP8	plasma_proteomics_global_dda	0.321934
RTKN2	plasma_proteomics_global_dda	0.32122
SAA4	plasma_proteomics_global_dda	0.321125
THY1	plasma_proteomics_global_dda	-0.319685
CLSTN3	plasma_proteomics_global_dda	0.319338
DMKN	plasma_proteomics_global_dda	0.319268
IL6ST	plasma_proteomics_global_dda	-0.319183
GPC1	plasma_proteomics_global_dda	0.318698
SDF4	plasma_proteomics_global_dda	0.318182
HMGB2	plasma_proteomics_global_dda	0.317495
TNNT3	plasma_proteomics_global_dda	0.316949
ALDH3A2	plasma_proteomics_global_dda	0.313339
ITIH2	plasma_proteomics_global_dda	0.312767
MAP1B	plasma_proteomics_global_dda	-0.312092
MERTK	plasma_proteomics_global_dda	-0.311906
APOL1	plasma_proteomics_global_dda	0.311692
HSPA2	plasma_proteomics_global_dda	0.311467
MXRA5	plasma_proteomics_global_dda	0.310943
HSPA8	plasma_proteomics_global_dda	0.310798
HSP90AB1	plasma_proteomics_global_dda	0.310737
CADM1	plasma_proteomics_global_dda	-0.310436
MYL1	plasma_proteomics_global_dda	0.309956
TGFBR2	plasma_proteomics_global_dda	-0.309702
PLA2G2A	plasma_proteomics_global_dda	0.308768
CEACAM5	plasma_proteomics_global_dda	-0.308441
MAN1A1	plasma_proteomics_global_dda	0.307746
IGHV1-46	plasma_proteomics_global_dda	0.307718
COL1A1	plasma_proteomics_global_dda	0.306588
RPL23A	plasma_proteomics_global_dda	0.3061
KARS1	plasma_proteomics_global_dda	0.304609
SLAIN2	plasma_proteomics_global_dda	0.304347
LRRFIP1	plasma_proteomics_global_dda	0.303805
ALB	plasma_proteomics_global_dda	-0.303412
IGHV2-5	plasma_proteomics_global_dda	0.302598
HNF4A	plasma_proteomics_global_dda	-0.302491
CXCL16	plasma_proteomics_global_dda	0.302427
MMP19	plasma_proteomics_global_dda	0.302256
RPS3	plasma_proteomics_global_dda	0.301071
MYL3	plasma_proteomics_global_dda	0.300617
MTFMT	plasma_proteomics_global_dda	-0.300414
VWF	plasma_proteomics_global_dda	0.30014
PCDH15	plasma_proteomics_global_dda	-0.299061
RPL35	plasma_proteomics_global_dda	0.298973
PRSS23	plasma_proteomics_global_dda	0.298582
MAP2K5	plasma_proteomics_global_dda	0.298517
SYNPO2	plasma_proteomics_global_dda	0.298375
MB	plasma_proteomics_global_dda	0.298088
SMARCA5	plasma_proteomics_global_dda	0.298062
ALDOA	plasma_proteomics_global_dda	0.297794
ROBO4	plasma_proteomics_global_dda	0.297786
HSPA1L	plasma_proteomics_global_dda	0.297732
SERPINB6	plasma_proteomics_global_dda	0.297356
SERPINA11	plasma_proteomics_global_dda	-0.295721
PECAM1	plasma_proteomics_global_dda	-0.295307
PTPRG	plasma_proteomics_global_dda	0.29503
PDLIM5	plasma_proteomics_global_dda	0.294938
CDC5L	plasma_proteomics_global_dda	0.294672
LRP1	plasma_proteomics_global_dda	0.293667
VTN	plasma_proteomics_global_dda	0.292222
TMA7	plasma_proteomics_global_dda	0.29216
HDLBP	plasma_proteomics_global_dda	0.292083
PPP1R12A	plasma_proteomics_global_dda	0.291074
C3	plasma_proteomics_global_dda	0.289328
ATP5F1B	plasma_proteomics_global_dda	0.288729
NLN	plasma_proteomics_global_dda	-0.288641
RIDA	plasma_proteomics_global_dda	0.288502
LASP1	plasma_proteomics_global_dda	0.288475
SUMO2	plasma_proteomics_global_dda	0.288046
H1-0	plasma_proteomics_global_dda	0.287934
IGHV1-2	plasma_proteomics_global_dda	0.287235
RCN1	plasma_proteomics_global_dda	0.287061
SUMO3	plasma_proteomics_global_dda	0.28682
NOTCH2	plasma_proteomics_global_dda	0.28679
LDHB	plasma_proteomics_global_dda	0.285925
ACIN1	plasma_proteomics_global_dda	0.285778
TMSB4Y	plasma_proteomics_global_dda	0.28557
PF4V1	plasma_proteomics_global_dda	-0.285447
LAMC1	plasma_proteomics_global_dda	0.284891
LCAT	plasma_proteomics_global_dda	0.284528
C3AR1	plasma_proteomics_global_dda	0.284041
CD59	plasma_proteomics_global_dda	-0.28344
SEC61B	plasma_proteomics_global_dda	0.282488
CST3	plasma_proteomics_global_dda	0.282045
CFI	plasma_proteomics_global_dda	0.281734
ALYREF	plasma_proteomics_global_dda	0.281353
SRPX	plasma_proteomics_global_dda	0.280393
VNN1	plasma_proteomics_global_dda	-0.280352
EVPL	plasma_proteomics_global_dda	0.280169
COL16A1	plasma_proteomics_global_dda	0.279975
RPL13	plasma_proteomics_global_dda	0.279879
ADAMTSL4	plasma_proteomics_global_dda	0.279822
DNMT3A	plasma_proteomics_global_dda	0.279646
IGHV2-70	plasma_proteomics_global_dda	0.279605
CFD	plasma_proteomics_global_dda	0.278486
CDH13	plasma_proteomics_global_dda	-0.277804
COL14A1	plasma_proteomics_global_dda	0.277542
FGF23	plasma_proteomics_global_dda	0.276881
HDGF	plasma_proteomics_global_dda	0.27661
CANX	plasma_proteomics_global_dda	0.276377
H1-10	plasma_proteomics_global_dda	0.276245
FUBP1	plasma_proteomics_global_dda	0.27594
EPB41L2	plasma_proteomics_global_dda	0.2757
SELE	plasma_proteomics_global_dda	-0.275224
HMGN2	plasma_proteomics_global_dda	0.275194
SLC9A9	plasma_proteomics_global_dda	-0.27514
MMP8	plasma_proteomics_global_dda	0.274764
NPPB	plasma_proteomics_global_dda	0.273523
SULF2	plasma_proteomics_global_dda	0.273507
FKBP15	plasma_proteomics_global_dda	0.272851
CHL1	plasma_proteomics_global_dda	-0.272831
CORO1A	plasma_proteomics_global_dda	0.271579
IGKV1D-8	plasma_proteomics_global_dda	0.271271
TXNDC15	plasma_proteomics_global_dda	0.27097
EFNA1	plasma_proteomics_global_dda	0.270665
LSP1	plasma_proteomics_global_dda	0.270438
NEB	plasma_proteomics_global_dda	0.269532
IGKV1-8	plasma_proteomics_global_dda	0.269508
COL1A2	plasma_proteomics_global_dda	0.26921
DSG3	plasma_proteomics_global_dda	0.269035
PRSS1	plasma_proteomics_global_dda	0.268976
ST6GALNAC3	plasma_proteomics_global_dda	-0.268809
TNNT1	plasma_proteomics_global_dda	0.268441
MUCL1	plasma_proteomics_global_dda	0.26834
F12	plasma_proteomics_global_dda	0.26802
PRNP	plasma_proteomics_global_dda	-0.267482
MTDH	plasma_proteomics_global_dda	0.267345
REG1A	plasma_proteomics_global_dda	0.26709
SARG	plasma_proteomics_global_dda	0.266754
KHSRP	plasma_proteomics_global_dda	0.265956
HSPG2	plasma_proteomics_global_dda	0.265316
PRR4	plasma_proteomics_global_dda	0.265181
HPR	plasma_proteomics_global_dda	0.265174
HSP90AA1	plasma_proteomics_global_dda	0.264781
OLFM1	plasma_proteomics_global_dda	0.264263
AKAP12	plasma_proteomics_global_dda	0.264167
SEPTIN9	plasma_proteomics_global_dda	0.264057
BST1	plasma_proteomics_global_dda	-0.26392
APOM	plasma_proteomics_global_dda	-0.26347
TNNI1	plasma_proteomics_global_dda	0.263247
ADAM8	plasma_proteomics_global_dda	0.262873
GRSF1	plasma_proteomics_global_dda	-0.262608
TFPI	plasma_proteomics_global_dda	0.262437
ATP7B	plasma_proteomics_global_dda	0.262341
HMGB1	plasma_proteomics_global_dda	0.261298
ACSS3	plasma_proteomics_global_dda	0.261295
HBZ	plasma_proteomics_global_dda	0.261135
GRN	plasma_proteomics_global_dda	0.260972
IGHV1-69	plasma_proteomics_global_dda	0.260956
MUC1	plasma_proteomics_global_dda	0.260515
SNCG	plasma_proteomics_global_dda	0.260302
IGFBP6	plasma_proteomics_global_dda	0.260078
H4-16	plasma_proteomics_global_dda	0.259916
TREML2	plasma_proteomics_global_dda	-0.259731
GUCA2A	plasma_proteomics_global_dda	0.259493
STMN1	plasma_proteomics_global_dda	0.258978
IGHV4-28	plasma_proteomics_global_dda	0.258849
PLIN3	plasma_proteomics_global_dda	0.258838
S100P	plasma_proteomics_global_dda	0.258598
BCCIP	plasma_proteomics_global_dda	0.257826
RPS14	plasma_proteomics_global_dda	0.257601
ABLIM1	plasma_proteomics_global_dda	-0.257556
SNAP23	plasma_proteomics_global_dda	-0.257546
IGKV1-16	plasma_proteomics_global_dda	0.257418
VGF	plasma_proteomics_global_dda	0.257086
NRDC	plasma_proteomics_global_dda	0.25669
NMB	plasma_proteomics_global_dda	0.256678
TTLL12	plasma_proteomics_global_dda	0.256605
XPO6	plasma_proteomics_global_dda	-0.256525
DPYSL2	plasma_proteomics_global_dda	0.256415
MAP2	plasma_proteomics_global_dda	-0.256368
CFHR3	plasma_proteomics_global_dda	0.25618
TCN1	plasma_proteomics_global_dda	-0.256126
IGHD	plasma_proteomics_global_dda	0.2561
LILRA2	plasma_proteomics_global_dda	0.255806
PF4	plasma_proteomics_global_dda	-0.255753
RBM8A	plasma_proteomics_global_dda	0.255184
CHCHD2	plasma_proteomics_global_dda	0.254676
PKM	plasma_proteomics_global_dda	0.254318
COA6	plasma_proteomics_global_dda	0.254127
KIF24	plasma_proteomics_global_dda	0.254115
RPS11	plasma_proteomics_global_dda	0.253738
ECM1	plasma_proteomics_global_dda	0.253688
AFM	plasma_proteomics_global_dda	-0.25305
BIN2	plasma_proteomics_global_dda	0.252396
SNX3	plasma_proteomics_global_dda	0.252081
BCHE	plasma_proteomics_global_dda	-0.251835
BTF3	plasma_proteomics_global_dda	0.251773
HMGN5	plasma_proteomics_global_dda	0.25157
LMNB1	plasma_proteomics_global_dda	0.251327
JPT2	plasma_proteomics_global_dda	0.250944
ANXA5	plasma_proteomics_global_dda	0.249915
FLG	plasma_proteomics_global_dda	0.249237
IGHV1-3	plasma_proteomics_global_dda	0.249176
PDGFRB	plasma_proteomics_global_dda	-0.24913
CREG1	plasma_proteomics_global_dda	0.248031
PRSS2	plasma_proteomics_global_dda	0.247973
TMSB15A	plasma_proteomics_global_dda	0.247102
TMSB4X	plasma_proteomics_global_dda	0.246532
LTBP1	plasma_proteomics_global_dda	0.246015
PICALM	plasma_proteomics_global_dda	0.24596
MXRA7	plasma_proteomics_global_dda	0.245583
PLIN1	plasma_proteomics_global_dda	0.245231
LRRC19	plasma_proteomics_global_dda	-0.244841
RPS8	plasma_proteomics_global_dda	0.244658
CD8A	plasma_proteomics_global_dda	0.243677
LAMB1	plasma_proteomics_global_dda	-0.243674
ARHGAP18	plasma_proteomics_global_dda	-0.243249
SAMD9L	plasma_proteomics_global_dda	0.243009
CD163	plasma_proteomics_global_dda	0.2429
IGKV3D-20	plasma_proteomics_global_dda	0.242086
ADIRF	plasma_proteomics_global_dda	0.242028
LPL	plasma_proteomics_global_dda	0.242007
EIF4H	plasma_proteomics_global_dda	0.241471
ALDH1L1	plasma_proteomics_global_dda	-0.240411
DMBT1	plasma_proteomics_global_dda	0.240352
TCOF1	plasma_proteomics_global_dda	0.240121
PDCD1LG2	plasma_proteomics_global_dda	-0.240068
TFDP1	plasma_proteomics_global_dda	0.239719
IGHV3-38-3	plasma_proteomics_global_dda	0.238909
C5	plasma_proteomics_global_dda	0.238105
ITGB1	plasma_proteomics_global_dda	-0.238025
JCHAIN	plasma_proteomics_global_dda	0.23794
IGHV2-26	plasma_proteomics_global_dda	0.237899
CCL23	plasma_proteomics_global_dda	0.237806
ADGRG6	plasma_proteomics_global_dda	-0.237496
PCSK1N	plasma_proteomics_global_dda	0.237427
EFHD2	plasma_proteomics_global_dda	0.237173
GP1BA	plasma_proteomics_global_dda	0.237054
LILRB3	plasma_proteomics_global_dda	0.236883
GLRX	plasma_proteomics_global_dda	0.236847
MMP9	plasma_proteomics_global_dda	0.235905
ATP6AP1	plasma_proteomics_global_dda	0.235857
ADAM28	plasma_proteomics_global_dda	0.235666
G0S2	plasma_proteomics_global_dda	0.235472
NACA	plasma_proteomics_global_dda	0.235308
BPI	plasma_proteomics_global_dda	0.235065
SARNP	plasma_proteomics_global_dda	0.234647
NUCKS1	plasma_proteomics_global_dda	0.234311
HOPX	plasma_proteomics_global_dda	0.233883
LILRA4	plasma_proteomics_global_dda	0.233104
PFN1	plasma_proteomics_global_dda	0.233012
RPL31	plasma_proteomics_global_dda	0.232973
TCAP	plasma_proteomics_global_dda	0.23233
SMAP	plasma_proteomics_global_dda	0.232074
CA1	plasma_proteomics_global_dda	0.231998
MTPN	plasma_proteomics_global_dda	0.231842
HNRNPM	plasma_proteomics_global_dda	0.23176
DLK1	plasma_proteomics_global_dda	-0.231746
IGHV1OR15-1	plasma_proteomics_global_dda	0.231359
DEK	plasma_proteomics_global_dda	0.231078
TMX1	plasma_proteomics_global_dda	0.230665
FGFR1	plasma_proteomics_global_dda	-0.230331
ARHGEF2	plasma_proteomics_global_dda	0.230218
TBCA	plasma_proteomics_global_dda	0.229791
ATP5IF1	plasma_proteomics_global_dda	0.229661
LMAN2	plasma_proteomics_global_dda	0.229568
HINT1	plasma_proteomics_global_dda	0.229343
MEPE	plasma_proteomics_global_dda	0.229208
MGAT1	plasma_proteomics_global_dda	0.229119
PCBP1	plasma_proteomics_global_dda	0.228582
CHTF18	plasma_proteomics_global_dda	0.228383
RPL24	plasma_proteomics_global_dda	0.227523
APOF	plasma_proteomics_global_dda	0.227344
IGHV3-72	plasma_proteomics_global_dda	0.227246
INPP5D	plasma_proteomics_global_dda	-0.227132
SGCB	plasma_proteomics_global_dda	0.226814
SMPX	plasma_proteomics_global_dda	0.226773
C1QBP	plasma_proteomics_global_dda	-0.226712
VSIG4	plasma_proteomics_global_dda	0.226182
TDRP	plasma_proteomics_global_dda	-0.226075
IGLV1-36	plasma_proteomics_global_dda	0.225662
RBM17	plasma_proteomics_global_dda	0.225545
SRRM2	plasma_proteomics_global_dda	0.225111
APOB	plasma_proteomics_global_dda	0.224991
CTNNA2	plasma_proteomics_global_dda	0.224258
IGHV3-7	plasma_proteomics_global_dda	0.224103
CHGB	plasma_proteomics_global_dda	0.224057
NRGN	plasma_proteomics_global_dda	0.223761
IGHV3-64D	plasma_proteomics_global_dda	0.223379
ITPRID2	plasma_proteomics_global_dda	0.223233
EMILIN2	plasma_proteomics_global_dda	0.223108
CRYAB	plasma_proteomics_global_dda	0.22241
MYBPC1	plasma_proteomics_global_dda	0.222085
DUS4L	plasma_proteomics_global_dda	-0.222021
S100A6	plasma_proteomics_global_dda	0.221461
TWSG1	plasma_proteomics_global_dda	0.221349
IGHV3OR16-8	plasma_proteomics_global_dda	0.221328
IGHV3OR15-7	plasma_proteomics_global_dda	0.221082
IGHV3-35	plasma_proteomics_global_dda	0.221082
CTTN	plasma_proteomics_global_dda	-0.220886
IGHV1-69D	plasma_proteomics_global_dda	0.220532
CD99	plasma_proteomics_global_dda	-0.220162
PRSS3	plasma_proteomics_global_dda	0.220136
HMGN1	plasma_proteomics_global_dda	0.220007
NID2	plasma_proteomics_global_dda	0.219825
PPBP	plasma_proteomics_global_dda	-0.219592
DEFA6	plasma_proteomics_global_dda	0.219014
MTSS1	plasma_proteomics_global_dda	-0.218469
NPPA	plasma_proteomics_global_dda	0.218402
IGHV3-48	plasma_proteomics_global_dda	0.218009
DOCK2	plasma_proteomics_global_dda	0.217809
PTPRS	plasma_proteomics_global_dda	0.21737
IGHM	plasma_proteomics_global_dda	0.217157
COCH	plasma_proteomics_global_dda	-0.216925
IGHV3-74	plasma_proteomics_global_dda	0.216784
IGKV1-17	plasma_proteomics_global_dda	0.216246
FKBP4	plasma_proteomics_global_dda	0.21609
MECP2	plasma_proteomics_global_dda	0.216011
SPATA31D3	plasma_proteomics_global_dda	0.215974
SPATA31D4	plasma_proteomics_global_dda	0.215969
RPS19	plasma_proteomics_global_dda	0.215942
C4BPA	plasma_proteomics_global_dda	0.215851
OTOG	plasma_proteomics_global_dda	0.215618
IGLV3-9	plasma_proteomics_global_dda	0.215525
IGKV1D-13	plasma_proteomics_global_dda	0.214877
PMM2	plasma_proteomics_global_dda	0.214682
GASK1B	plasma_proteomics_global_dda	0.214659
IGHV3-38	plasma_proteomics_global_dda	0.214211
CALM1	plasma_proteomics_global_dda	0.213558
HSP90B1	plasma_proteomics_global_dda	0.213288
MKI67	plasma_proteomics_global_dda	0.213063
INSL3	plasma_proteomics_global_dda	-0.212938
SLC35G2	plasma_proteomics_global_dda	0.212613
PAPPA2	plasma_proteomics_global_dda	0.21243
PIP4K2A	plasma_proteomics_global_dda	0.21237
RAN	plasma_proteomics_global_dda	0.211919
DLST	plasma_proteomics_global_dda	0.211909
PRG2	plasma_proteomics_global_dda	0.211777
IGKV1-5	plasma_proteomics_global_dda	0.211494
MSN	plasma_proteomics_global_dda	0.211277
CUL1	plasma_proteomics_global_dda	-0.211204
SEMG2	plasma_proteomics_global_dda	0.211146
EFNB1	plasma_proteomics_global_dda	0.210816
PRAM1	plasma_proteomics_global_dda	0.21038
IGF1	plasma_proteomics_global_dda	-0.209954
GFRA2	plasma_proteomics_global_dda	0.208969
NCL	plasma_proteomics_global_dda	0.208964
SPN	plasma_proteomics_global_dda	0.207515
TG	plasma_proteomics_global_dda	0.207363
SRP14	plasma_proteomics_global_dda	0.207278
C9orf135	plasma_proteomics_global_dda	-0.207224
SOGA1	plasma_proteomics_global_dda	0.207104
ART4	plasma_proteomics_global_dda	-0.207065
IGHV7-4-1	plasma_proteomics_global_dda	0.206777
PENK	plasma_proteomics_global_dda	0.206554
ARHGAP45	plasma_proteomics_global_dda	-0.204984
SPATA13	plasma_proteomics_global_dda	-0.204947
WAS	plasma_proteomics_global_dda	0.204893
IGKV3-7	plasma_proteomics_global_dda	0.204846
MYH11	plasma_proteomics_global_dda	0.204275
DPEP2	plasma_proteomics_global_dda	-0.204149
KRT18	plasma_proteomics_global_dda	0.203853
PLIN4	plasma_proteomics_global_dda	0.203496
IGHV3-23	plasma_proteomics_global_dda	0.203389
PLS3	plasma_proteomics_global_dda	-0.203365
GAPVD1	plasma_proteomics_global_dda	-0.2033
KRT9	plasma_proteomics_global_dda	0.203275
CCL21	plasma_proteomics_global_dda	0.203152
ZNF592	plasma_proteomics_global_dda	-0.20219
RALY	plasma_proteomics_global_dda	0.201448
WASH4P	plasma_proteomics_global_dda	0.201405
SERPINE2	plasma_proteomics_global_dda	-0.201315
CEACAM1	plasma_proteomics_global_dda	-0.200165
IL6	serum_olink	0.794918
CCL7	serum_olink	0.744764
CXCL10	serum_olink	0.641221
IL10	serum_olink	0.638871
HGF	serum_olink	0.617323
CD274	serum_olink	0.611221
CCL20	serum_olink	0.598759
CXCL8	serum_olink	0.594284
TNFRSF11B	serum_olink	0.591827
LIF	serum_olink	0.589553
TNFSF11	serum_olink	-0.555519
CCL23	serum_olink	0.552481
CXCL9	serum_olink	0.538574
TNFSF10	serum_olink	-0.507457
CCL19	serum_olink	0.493427
IL17C	serum_olink	0.48973
MMP10	serum_olink	0.487393
OSM	serum_olink	0.476328
CCL2	serum_olink	0.46947
IL18R1	serum_olink	0.467646
CD40	serum_olink	0.459245
IL24	serum_olink	0.449848
CSF1	serum_olink	0.445455
CX3CL1	serum_olink	0.445172
SLAMF1	serum_olink	0.444094
CASP8	serum_olink	0.443987
S100A12	serum_olink	0.434153
TNF	serum_olink	0.429049
DNER	serum_olink	-0.419984
IL15RA	serum_olink	0.413654
KITLG	serum_olink	-0.408812
IL18	serum_olink	0.407661
CDCP1	serum_olink	0.40675
CXCL5	serum_olink	-0.402095
IFNG	serum_olink	0.376296
FGF23	serum_olink	0.374876
VEGFA	serum_olink	0.365584
CXCL11	serum_olink	0.362916
LIFR	serum_olink	0.350411
TNFSF12	serum_olink	-0.341591
PLAU	serum_olink	0.341009
IL17A	serum_olink	0.294818
GDNF	serum_olink	0.293551
ADA	serum_olink	0.293208
CD6	serum_olink	-0.289157
TGFA	serum_olink	0.288499
CD244	serum_olink	-0.274831
TNFSF14	serum_olink	0.273985
LTA	serum_olink	-0.26767
ARTN	serum_olink	0.260587
EIF4EBP1	serum_olink	0.253123
IL33	serum_olink	0.243533
FGF5	serum_olink	0.231707
TSLP	serum_olink	0.22709
IL22RA1	serum_olink	0.226966
CCL28	serum_olink	0.221143
CCL8	serum_olink	0.210579
IL20RA	serum_olink	0.204331
1-(1-enyl-palmitoyl)-GPC (P-16:0)*	plasma_metabolomics_global	-0.80131
1-linoleoyl-2-arachidonoyl-GPC (18:2/20:4n6)*	plasma_metabolomics_global	-0.740112
X-23639	plasma_metabolomics_global	-0.730037
6-bromotryptophan	plasma_metabolomics_global	-0.688481
hydantoin-5-propionate	plasma_metabolomics_global	0.685091
1-stearoyl-GPC (18:0)	plasma_metabolomics_global	-0.677334
1-palmitoyl-GPC (16:0)	plasma_metabolomics_global	-0.659265
S-methylcysteine sulfoxide	plasma_metabolomics_global	-0.64461
1-myristoyl-2-arachidonoyl-GPC (14:0/20:4)*	plasma_metabolomics_global	-0.63496
1-(1-enyl-palmitoyl)-2-arachidonoyl-GPC (P-16:0/20:4)*	plasma_metabolomics_global	-0.624308
1-(1-enyl-palmitoyl)-2-linoleoyl-GPE (P-16:0/18:2)*	plasma_metabolomics_global	-0.623867
1-palmitoleoyl-GPC (16:1)*	plasma_metabolomics_global	-0.622327
2-palmitoyl-GPC (16:0)*	plasma_metabolomics_global	-0.622123
kynurenine	plasma_metabolomics_global	0.621206
1-(1-enyl-palmitoyl)-2-linoleoyl-GPC (P-16:0/18:2)*	plasma_metabolomics_global	-0.61809
piperine	plasma_metabolomics_global	-0.61388
glycosyl ceramide (d18:1/20:0, d16:1/22:0)*	plasma_metabolomics_global	-0.611665
S-methylcysteine	plasma_metabolomics_global	-0.607777
6-oxopiperidine-2-carboxylate	plasma_metabolomics_global	0.600897
1-(1-enyl-stearoyl)-2-arachidonoyl-GPE (P-18:0/20:4)*	plasma_metabolomics_global	-0.598178
1-(1-enyl-palmitoyl)-2-arachidonoyl-GPE (P-16:0/20:4)*	plasma_metabolomics_global	-0.595782
3-ureidopropionate	plasma_metabolomics_global	0.59576
anthranilate	plasma_metabolomics_global	0.59341
picolinate	plasma_metabolomics_global	0.592634
sphingomyelin (d18:1/21:0, d17:1/22:0, d16:1/23:0)*	plasma_metabolomics_global	-0.576939
sulfate of piperine metabolite C16H19NO3 (2)*	plasma_metabolomics_global	-0.570943
sphingomyelin (d17:1/14:0, d16:1/15:0)*	plasma_metabolomics_global	-0.561851
X-18899	plasma_metabolomics_global	-0.557397
2-aminoheptanoate	plasma_metabolomics_global	-0.551234
1,2-dilinoleoyl-GPC (18:2/18:2)	plasma_metabolomics_global	-0.54601
2-palmitoleoyl-GPC (16:1)*	plasma_metabolomics_global	-0.545389
sulfate of piperine metabolite C16H19NO3 (3)*	plasma_metabolomics_global	-0.541247
sphingomyelin (d18:1/25:0, d19:0/24:1, d20:1/23:0, d19:1/24:0)*	plasma_metabolomics_global	-0.536318
formiminoglutamate	plasma_metabolomics_global	0.535956
1-lignoceroyl-GPC (24:0)	plasma_metabolomics_global	-0.532618
thymol sulfate	plasma_metabolomics_global	-0.531461
1-palmitoyl-2-dihomo-linolenoyl-GPC (16:0/20:3n3 or 6)*	plasma_metabolomics_global	-0.530662
1-arachidonoyl-GPC (20:4n6)*	plasma_metabolomics_global	-0.530154
thyroxine	plasma_metabolomics_global	-0.526182
uridine	plasma_metabolomics_global	-0.52306
4-allylcatechol sulfate	plasma_metabolomics_global	-0.521955
sphingomyelin (d18:0/20:0, d16:0/22:0)*	plasma_metabolomics_global	-0.521746
1-linoleoyl-GPC (18:2)	plasma_metabolomics_global	-0.521441
2,4-di-tert-butylphenol	plasma_metabolomics_global	-0.52069
sphingomyelin (d18:2/23:0, d18:1/23:1, d17:1/24:1)*	plasma_metabolomics_global	-0.519953
tryptophan	plasma_metabolomics_global	-0.511657
myristoyl dihydrosphingomyelin (d18:0/14:0)*	plasma_metabolomics_global	-0.509963
1-methyl-4-imidazoleacetate	plasma_metabolomics_global	0.509732
sphingomyelin (d18:1/20:0, d16:1/22:0)*	plasma_metabolomics_global	-0.504886
X-07765	plasma_metabolomics_global	-0.504602
2-aminooctanoate	plasma_metabolomics_global	-0.502898
1-(1-enyl-palmitoyl)-GPE (P-16:0)*	plasma_metabolomics_global	-0.50163
tricosanoyl sphingomyelin (d18:1/23:0)*	plasma_metabolomics_global	-0.497895
(N(1) + N(8))-acetylspermidine	plasma_metabolomics_global	0.497732
hexanoylglutamine	plasma_metabolomics_global	0.495216
retinol (vitamin A)	plasma_metabolomics_global	-0.493146
behenoyl dihydrosphingomyelin (d18:0/22:0)*	plasma_metabolomics_global	-0.491302
1-linolenoyl-GPC (18:3)*	plasma_metabolomics_global	-0.489291
glucuronide of piperine metabolite C17H21NO3 (4)*	plasma_metabolomics_global	-0.487153
N-acetylglucosamine/N-acetylgalactosamine	plasma_metabolomics_global	0.48712
1-oleoyl-GPC (18:1)	plasma_metabolomics_global	-0.485993
quinolinate	plasma_metabolomics_global	0.484839
stearoylcarnitine (C18)	plasma_metabolomics_global	-0.484258
phenylalanine	plasma_metabolomics_global	0.482311
sphingomyelin (d18:1/22:1, d18:2/22:0, d16:1/24:1)*	plasma_metabolomics_global	-0.481117
kynurenate	plasma_metabolomics_global	0.4799
1-(1-enyl-stearoyl)-GPE (P-18:0)*	plasma_metabolomics_global	-0.479575
behenoyl sphingomyelin (d18:1/22:0)*	plasma_metabolomics_global	-0.477717
sphingomyelin (d18:1/20:1, d18:2/20:0)*	plasma_metabolomics_global	-0.4772
4-allylphenol sulfate	plasma_metabolomics_global	-0.473974
3-methyl catechol sulfate (1)	plasma_metabolomics_global	-0.473945
gamma-glutamylglutamine	plasma_metabolomics_global	-0.471901
glucuronide of piperine metabolite C17H21NO3 (3)*	plasma_metabolomics_global	-0.471879
glucuronide of piperine metabolite C17H21NO3 (5)*	plasma_metabolomics_global	-0.471151
4-vinylphenol sulfate	plasma_metabolomics_global	-0.470828
sulfate of piperine metabolite C18H21NO3 (3)*	plasma_metabolomics_global	-0.47074
lignoceroyl sphingomyelin (d18:1/24:0)	plasma_metabolomics_global	-0.469697
2-methylbutyrylcarnitine (C5)	plasma_metabolomics_global	0.469044
sphingomyelin (d18:1/19:0, d19:1/18:0)*	plasma_metabolomics_global	-0.468928
1-(1-enyl-oleoyl)-GPE (P-18:1)*	plasma_metabolomics_global	-0.467528
eicosenedioate (C20:1-DC)*	plasma_metabolomics_global	-0.465946
phenyllactate (PLA)	plasma_metabolomics_global	0.464409
N-acetylphenylalanine	plasma_metabolomics_global	0.459481
sphingosine 1-phosphate	plasma_metabolomics_global	-0.457572
3-methylhistidine	plasma_metabolomics_global	-0.457413
glycosyl-N-stearoyl-sphingosine (d18:1/18:0)	plasma_metabolomics_global	-0.45476
X-11632	plasma_metabolomics_global	-0.452346
3-methylxanthine	plasma_metabolomics_global	-0.450805
1-stearoyl-2-arachidonoyl-GPI (18:0/20:4)	plasma_metabolomics_global	-0.449104
dihomo-linolenoylcarnitine (C20:3n3 or 6)*	plasma_metabolomics_global	-0.448093
N-acetylarginine	plasma_metabolomics_global	-0.446079
1-palmitoyl-2-docosahexaenoyl-GPE (16:0/22:6)*	plasma_metabolomics_global	0.443592
gamma-glutamylglycine	plasma_metabolomics_global	-0.441939
N-acetyl-aspartyl-glutamate (NAAG)	plasma_metabolomics_global	0.441441
N-acetylneuraminate	plasma_metabolomics_global	0.441399
glycerophosphoinositol*	plasma_metabolomics_global	0.441262
X-25343	plasma_metabolomics_global	-0.440808
adipate (C6-DC)	plasma_metabolomics_global	0.437037
thioproline	plasma_metabolomics_global	-0.43678
succinoyltaurine	plasma_metabolomics_global	0.435997
sphingomyelin (d18:2/21:0, d16:2/23:0)*	plasma_metabolomics_global	-0.435541
mannose	plasma_metabolomics_global	0.431928
N-acetyl-2-aminooctanoate*	plasma_metabolomics_global	-0.425073
S-allylcysteine	plasma_metabolomics_global	-0.424132
N,N,N-trimethyl-alanylproline betaine (TMAP)	plasma_metabolomics_global	0.423009
carotene diol (2)	plasma_metabolomics_global	-0.422995
carotene diol (1)	plasma_metabolomics_global	-0.421732
theobromine	plasma_metabolomics_global	-0.420315
X-25957	plasma_metabolomics_global	-0.420302
X-25790	plasma_metabolomics_global	0.419972
sphingomyelin (d18:1/14:0, d16:1/16:0)*	plasma_metabolomics_global	-0.419919
cerotoylcarnitine (C26)*	plasma_metabolomics_global	-0.418292
arachidonoylcarnitine (C20:4)	plasma_metabolomics_global	-0.413391
alpha-hydroxycaproate	plasma_metabolomics_global	-0.413359
7-methylxanthine	plasma_metabolomics_global	-0.41268
catechol sulfate	plasma_metabolomics_global	-0.412096
glycine	plasma_metabolomics_global	-0.411906
beta-hydroxyisovalerate	plasma_metabolomics_global	0.408719
paraxanthine	plasma_metabolomics_global	-0.408562
dihydrocaffeate sulfate (2)	plasma_metabolomics_global	-0.407324
eugenol sulfate	plasma_metabolomics_global	-0.406814
serine	plasma_metabolomics_global	-0.404568
alliin	plasma_metabolomics_global	-0.40447
1-palmitoyl-2-arachidonoyl-GPI (16:0/20:4)*	plasma_metabolomics_global	-0.404037
3-methyl-2-oxovalerate	plasma_metabolomics_global	-0.402743
androstenediol (3beta,17beta) monosulfate (2)	plasma_metabolomics_global	-0.401137
N,N-dimethyl-pro-pro	plasma_metabolomics_global	0.396852
glutamine conjugate of C6H10O2 (2)*	plasma_metabolomics_global	0.39344
X-13728	plasma_metabolomics_global	-0.390923
X-19141	plasma_metabolomics_global	-0.389699
1-methylxanthine	plasma_metabolomics_global	-0.389517
glutamine	plasma_metabolomics_global	-0.387292
X-25519	plasma_metabolomics_global	-0.386833
2-hydroxydecanoate	plasma_metabolomics_global	-0.386245
X-12096	plasma_metabolomics_global	0.384695
indolepropionate	plasma_metabolomics_global	-0.384338
2-hydroxy-4-(methylthio)butanoic acid	plasma_metabolomics_global	0.383962
N-delta-acetylornithine	plasma_metabolomics_global	-0.382171
2S,3R-dihydroxybutyrate	plasma_metabolomics_global	0.381103
2-stearoyl-GPE (18:0)*	plasma_metabolomics_global	-0.379377
N-acetylmethionine	plasma_metabolomics_global	0.3782
galactonate	plasma_metabolomics_global	-0.377565
glycerophosphorylcholine (GPC)	plasma_metabolomics_global	-0.377016
alanine	plasma_metabolomics_global	-0.376942
ribitol	plasma_metabolomics_global	0.37428
1,7-dimethylurate	plasma_metabolomics_global	-0.374103
gamma-glutamylglutamate	plasma_metabolomics_global	-0.373959
quinate	plasma_metabolomics_global	-0.37252
palmitoylcarnitine (C16)	plasma_metabolomics_global	-0.371319
glycosyl ceramide (d18:2/24:1, d18:1/24:2)*	plasma_metabolomics_global	-0.371194
sphingomyelin (d17:2/16:0, d18:2/15:0)*	plasma_metabolomics_global	-0.371193
1-stearoyl-2-linoleoyl-GPC (18:0/18:2)*	plasma_metabolomics_global	-0.368544
2-hydroxyoctanoate	plasma_metabolomics_global	-0.366253
2-hydroxyarachidate*	plasma_metabolomics_global	-0.366129
1-palmitoyl-GPE (16:0)	plasma_metabolomics_global	-0.365302
1-linoleoyl-GPE (18:2)*	plasma_metabolomics_global	-0.36509
cysteinylglycine disulfide*	plasma_metabolomics_global	-0.364046
3-formylindole	plasma_metabolomics_global	-0.363983
tiglylcarnitine (C5:1-DC)	plasma_metabolomics_global	0.363436
2-hydroxybutyrate/2-hydroxyisobutyrate	plasma_metabolomics_global	0.363319
sphingomyelin (d18:2/18:1)*	plasma_metabolomics_global	-0.361636
adipoylcarnitine (C6-DC)	plasma_metabolomics_global	0.359356
gamma-glutamylphenylalanine	plasma_metabolomics_global	0.358317
2-methoxyhydroquinone sulfate (1)	plasma_metabolomics_global	-0.358048
X-24571	plasma_metabolomics_global	0.357962
branched chain 14:0 dicarboxylic acid**	plasma_metabolomics_global	-0.357347
tartronate (hydroxymalonate)	plasma_metabolomics_global	-0.356373
theophylline	plasma_metabolomics_global	-0.35451
8-methoxykynurenate	plasma_metabolomics_global	0.352867
1-linoleoyl-2-linolenoyl-GPC (18:2/18:3)*	plasma_metabolomics_global	-0.351338
1-methylnicotinamide	plasma_metabolomics_global	0.3511
10-undecenoate (11:1n1)	plasma_metabolomics_global	-0.349854
deoxycholate	plasma_metabolomics_global	-0.348428
1-palmitoyl-2-oleoyl-GPE (16:0/18:1)	plasma_metabolomics_global	0.344911
dihydroferulate	plasma_metabolomics_global	-0.343522
1-stearoyl-2-arachidonoyl-GPC (18:0/20:4)	plasma_metabolomics_global	-0.342535
1-arachidonoyl-GPA (20:4)	plasma_metabolomics_global	-0.340414
X-25937	plasma_metabolomics_global	-0.339362
urea	plasma_metabolomics_global	0.338933
X-11858	plasma_metabolomics_global	-0.33792
ursodeoxycholate	plasma_metabolomics_global	-0.337049
glycerate	plasma_metabolomics_global	-0.336656
N6-carbamoylthreonyladenosine	plasma_metabolomics_global	0.335657
3-hydroxyisobutyrate	plasma_metabolomics_global	0.335374
X-25422	plasma_metabolomics_global	0.334978
epiandrosterone sulfate	plasma_metabolomics_global	-0.334448
3-hydroxy-2-methylpyridine sulfate	plasma_metabolomics_global	-0.333918
sphingomyelin (d18:0/18:0, d19:0/17:0)*	plasma_metabolomics_global	-0.333867
proline	plasma_metabolomics_global	-0.33349
N-acetylserine	plasma_metabolomics_global	0.332691
X-14904	plasma_metabolomics_global	-0.329505
2-aminophenol sulfate	plasma_metabolomics_global	-0.32878
N6,N6,N6-trimethyllysine	plasma_metabolomics_global	0.327147
pentose acid*	plasma_metabolomics_global	-0.3271
hexadecanedioate (C16-DC)	plasma_metabolomics_global	0.327096
sphingomyelin (d18:1/17:0, d17:1/18:0, d19:1/16:0)	plasma_metabolomics_global	-0.32704
imidazole lactate	plasma_metabolomics_global	0.325413
X-16580	plasma_metabolomics_global	0.324947
3,4-dihydroxybutyrate	plasma_metabolomics_global	0.323267
citrulline	plasma_metabolomics_global	-0.317459
4-ethylcatechol sulfate	plasma_metabolomics_global	-0.317367
uracil	plasma_metabolomics_global	0.316517
sphingomyelin (d17:1/16:0, d18:1/15:0, d16:1/17:0)*	plasma_metabolomics_global	-0.316189
sphingomyelin (d18:1/18:1, d18:2/18:0)	plasma_metabolomics_global	-0.314685
ximenoylcarnitine (C26:1)*	plasma_metabolomics_global	-0.313122
taurine	plasma_metabolomics_global	-0.312771
linoleoylcarnitine (C18:2)*	plasma_metabolomics_global	-0.311769
1-(1-enyl-palmitoyl)-2-oleoyl-GPC (P-16:0/18:1)*	plasma_metabolomics_global	-0.308144
N-formylanthranilic acid	plasma_metabolomics_global	0.305908
4-methyl-2-oxopentanoate	plasma_metabolomics_global	-0.30544
X-19299	plasma_metabolomics_global	-0.305262
isobutyrylcarnitine (C4)	plasma_metabolomics_global	0.301496
1,5-anhydroglucitol (1,5-AG)	plasma_metabolomics_global	-0.299041
cholesterol	plasma_metabolomics_global	-0.298981
cysteine	plasma_metabolomics_global	-0.298642
dihomo-linoleoylcarnitine (C20:2)*	plasma_metabolomics_global	-0.297618
1-arachidonoyl-GPE (20:4n6)*	plasma_metabolomics_global	-0.297471
cystine	plasma_metabolomics_global	-0.297177
indoleacetate	plasma_metabolomics_global	-0.29502
threonine	plasma_metabolomics_global	-0.294442
(16 or 17)-methylstearate (a19:0 or i19:0)	plasma_metabolomics_global	-0.292812
5-hydroxy-2-methylpyridine sulfate	plasma_metabolomics_global	-0.292104
1-palmitoyl-2-arachidonoyl-GPC (16:0/20:4n6)	plasma_metabolomics_global	-0.29194
vanillactate	plasma_metabolomics_global	0.291932
branched-chain, straight-chain, or cyclopropyl 10:1 fatty acid (1)*	plasma_metabolomics_global	-0.289929
1-palmitoyl-2-oleoyl-GPI (16:0/18:1)*	plasma_metabolomics_global	-0.289557
X-23974	plasma_metabolomics_global	0.289075
2-methoxyresorcinol sulfate	plasma_metabolomics_global	-0.28746
2-hydroxy-3-methylvalerate	plasma_metabolomics_global	0.287278
N-acetylalliin	plasma_metabolomics_global	-0.286406
X-25271	plasma_metabolomics_global	-0.285764
taurocholenate sulfate*	plasma_metabolomics_global	0.285689
1-oleoyl-2-docosahexaenoyl-GPC (18:1/22:6)*	plasma_metabolomics_global	-0.284637
hydroxy-N6,N6,N6-trimethyllysine*	plasma_metabolomics_global	0.284379
N-acetyl-S-allyl-cysteine	plasma_metabolomics_global	-0.284092
X-14939	plasma_metabolomics_global	-0.283875
N-acetylthreonine	plasma_metabolomics_global	0.283114
3-bromo-5-chloro-2,6-dihydroxybenzoic acid*	plasma_metabolomics_global	-0.282542
3-hydroxybutyrate (BHBA)	plasma_metabolomics_global	0.282283
tetrahydrocortisol glucuronide	plasma_metabolomics_global	0.282255
X-21796	plasma_metabolomics_global	0.282188
stearoyl sphingomyelin (d18:1/18:0)	plasma_metabolomics_global	-0.277266
X-13695	plasma_metabolomics_global	-0.276662
cys-gly, oxidized	plasma_metabolomics_global	-0.275562
pregnenediol disulfate (C21H34O8S2)*	plasma_metabolomics_global	0.275389
X-12851	plasma_metabolomics_global	0.274196
1-palmitoyl-2-arachidonoyl-GPE (16:0/20:4)*	plasma_metabolomics_global	0.274179
indolebutyrate	plasma_metabolomics_global	-0.271115
ethyl beta-glucopyranoside	plasma_metabolomics_global	-0.269789
(2,4 or 2,5)-dimethylphenol sulfate	plasma_metabolomics_global	-0.269738
histidine	plasma_metabolomics_global	-0.269377
deoxycarnitine	plasma_metabolomics_global	0.268184
succinate	plasma_metabolomics_global	-0.268101
oxalate (ethanedioate)	plasma_metabolomics_global	-0.2677
GlcNAc sulfate conjugate of C21H34O2 steroid**	plasma_metabolomics_global	0.26706
N-palmitoyl-sphingosine (d18:1/16:0)	plasma_metabolomics_global	0.266537
X-24951	plasma_metabolomics_global	-0.265843
dopamine 3-O-sulfate	plasma_metabolomics_global	-0.265028
alpha-tocopherol	plasma_metabolomics_global	0.262883
2-aminoadipate	plasma_metabolomics_global	0.261813
N-acetylalanine	plasma_metabolomics_global	0.261616
2-acetamidophenol sulfate	plasma_metabolomics_global	-0.261201
lignoceroylcarnitine (C24)*	plasma_metabolomics_global	-0.260952
urate	plasma_metabolomics_global	-0.260493
vanillylmandelate (VMA)	plasma_metabolomics_global	0.260296
N-acetylkynurenine (2)	plasma_metabolomics_global	0.257087
glycerophosphoethanolamine	plasma_metabolomics_global	-0.256634
arginine	plasma_metabolomics_global	-0.25627
1-palmitoyl-2-linoleoyl-GPE (16:0/18:2)	plasma_metabolomics_global	0.256255
X-12026	plasma_metabolomics_global	0.253833
glycerophosphoglycerol	plasma_metabolomics_global	0.253072
X-24728	plasma_metabolomics_global	0.252963
sphingomyelin (d18:2/16:0, d18:1/16:1)*	plasma_metabolomics_global	-0.252738
1-oleoyl-GPE (18:1)	plasma_metabolomics_global	-0.25257
X-18887	plasma_metabolomics_global	0.25234
acisoga	plasma_metabolomics_global	0.251896
cis-4-decenoylcarnitine (C10:1)	plasma_metabolomics_global	0.251152
hydroxypalmitoyl sphingomyelin (d18:1/16:0(OH))**	plasma_metabolomics_global	0.24951
X-12456	plasma_metabolomics_global	0.248999
glutamate	plasma_metabolomics_global	-0.248936
prolylglycine	plasma_metabolomics_global	-0.248878
N-acetylvaline	plasma_metabolomics_global	0.248725
3,5-dichloro-2,6-dihydroxybenzoic acid	plasma_metabolomics_global	-0.246537
pregnenetriol disulfate*	plasma_metabolomics_global	0.245902
X-17146	plasma_metabolomics_global	-0.245811
sphingomyelin (d18:2/23:1)*	plasma_metabolomics_global	-0.245557
X-12221	plasma_metabolomics_global	-0.24525
X-12216	plasma_metabolomics_global	-0.2451
3-(3-amino-3-carboxypropyl)uridine*	plasma_metabolomics_global	0.244941
N1-methyladenosine	plasma_metabolomics_global	0.244938
1-(1-enyl-palmitoyl)-2-palmitoyl-GPC (P-16:0/16:0)*	plasma_metabolomics_global	-0.244264
bilirubin degradation product, C17H18N2O4 (2)**	plasma_metabolomics_global	0.244029
1-myristoyl-2-palmitoyl-GPC (14:0/16:0)	plasma_metabolomics_global	-0.243223
glycolithocholate	plasma_metabolomics_global	-0.242911
2-hydroxystearate	plasma_metabolomics_global	-0.242029
dihomo-linolenate (20:3n3 or n6)	plasma_metabolomics_global	-0.24094
maleate	plasma_metabolomics_global	0.240628
dehydroepiandrosterone sulfate (DHEA-S)	plasma_metabolomics_global	-0.240529
N-acetyl-2-aminoadipate	plasma_metabolomics_global	0.239327
allantoin	plasma_metabolomics_global	-0.239146
X-11787	plasma_metabolomics_global	-0.239039
X-17685	plasma_metabolomics_global	-0.238832
androstenediol (3alpha, 17alpha) monosulfate (2)	plasma_metabolomics_global	-0.238435
X-13553	plasma_metabolomics_global	0.236662
arachidonate (20:4n6)	plasma_metabolomics_global	-0.23553
11beta-hydroxyandrosterone glucuronide	plasma_metabolomics_global	0.235396
bilirubin degradation product, C17H20N2O5 (2)**	plasma_metabolomics_global	-0.235367
1-palmitoyl-GPI (16:0)	plasma_metabolomics_global	-0.23473
myristate (14:0)	plasma_metabolomics_global	-0.234524
X-21319	plasma_metabolomics_global	-0.233214
inosine	plasma_metabolomics_global	0.23321
1,3-dimethylurate	plasma_metabolomics_global	-0.232766
N-formylmethionine	plasma_metabolomics_global	0.232509
beta-hydroxyisovaleroylcarnitine	plasma_metabolomics_global	0.232475
1-oleoyl-GPI (18:1)	plasma_metabolomics_global	-0.23196
glycochenodeoxycholate 3-sulfate	plasma_metabolomics_global	0.231369
docosapentaenoate (n6 DPA; 22:5n6)	plasma_metabolomics_global	-0.230823
sphingomyelin (d18:2/24:1, d18:1/24:2)*	plasma_metabolomics_global	-0.230565
palmitoyl dihydrosphingomyelin (d18:0/16:0)*	plasma_metabolomics_global	-0.229505
1-(1-enyl-stearoyl)-2-oleoyl-GPE (P-18:0/18:1)	plasma_metabolomics_global	-0.229425
androsterone sulfate	plasma_metabolomics_global	-0.226847
perfluorooctanoate (PFOA)	plasma_metabolomics_global	-0.226072
N-acetyltyrosine	plasma_metabolomics_global	0.223964
ethyl alpha-glucopyranoside	plasma_metabolomics_global	-0.22392
1-stearoyl-2-linoleoyl-GPI (18:0/18:2)	plasma_metabolomics_global	-0.223214
glycerol 3-phosphate	plasma_metabolomics_global	0.223126
bilirubin degradation product, C17H20N2O5 (1)**	plasma_metabolomics_global	-0.222157
S-adenosylhomocysteine (SAH)	plasma_metabolomics_global	0.221574
beta-citrylglutamate	plasma_metabolomics_global	0.221386
cholesterol sulfate	plasma_metabolomics_global	-0.221246
X-25457	plasma_metabolomics_global	-0.220771
vanillic acid glycine	plasma_metabolomics_global	-0.220524
pseudouridine	plasma_metabolomics_global	0.220447
X-17438	plasma_metabolomics_global	-0.219975
gamma-glutamylthreonine	plasma_metabolomics_global	-0.21975
argininate*	plasma_metabolomics_global	0.219312
3-(4-hydroxyphenyl)propionate	plasma_metabolomics_global	-0.21785
palmitoyl ethanolamide	plasma_metabolomics_global	-0.216641
X-23680	plasma_metabolomics_global	0.216543
androsterone glucuronide	plasma_metabolomics_global	-0.215155
sphingomyelin (d18:1/24:1, d18:2/24:0)*	plasma_metabolomics_global	-0.21408
taurochenodeoxycholic acid 3-sulfate	plasma_metabolomics_global	0.214019
lysine	plasma_metabolomics_global	-0.213771
C-glycosyltryptophan	plasma_metabolomics_global	0.213181
pyridoxate	plasma_metabolomics_global	0.21303
glutarylcarnitine (C5-DC)	plasma_metabolomics_global	0.212082
4-acetylphenol sulfate	plasma_metabolomics_global	-0.211008
propionylglycine	plasma_metabolomics_global	-0.210852
X-13723	plasma_metabolomics_global	-0.210511
glutarate (C5-DC)	plasma_metabolomics_global	-0.20998
cyclo(gly-pro)	plasma_metabolomics_global	0.20967
stachydrine	plasma_metabolomics_global	-0.209581
X-12407	plasma_metabolomics_global	-0.209157
dihydroferulic acid sulfate	plasma_metabolomics_global	-0.208823
1-arachidonoyl-GPI (20:4)*	plasma_metabolomics_global	-0.208499
choline	plasma_metabolomics_global	0.208378
trans-3,4-methyleneheptanoate	plasma_metabolomics_global	-0.207529
dodecanedioate (C12-DC)	plasma_metabolomics_global	-0.207426
3-acetylphenol sulfate	plasma_metabolomics_global	-0.206539
oleoylcarnitine (C18:1)	plasma_metabolomics_global	-0.206308
creatine	plasma_metabolomics_global	0.205519
octadecanedioate (C18-DC)	plasma_metabolomics_global	0.204893
3-hydroxyhippurate	plasma_metabolomics_global	-0.204217
propionylcarnitine (C3)	plasma_metabolomics_global	0.201787
gulonate*	plasma_metabolomics_global	0.201079
N1-methylinosine	plasma_metabolomics_global	0.200229
ALDH3A1	nasal_transcriptomics	-0.327399
SMARCD3	nasal_transcriptomics	0.325744
EPB41L1	nasal_transcriptomics	-0.323496
SLC37A1	nasal_transcriptomics	-0.316636
HP	nasal_transcriptomics	0.31553
PLEKHH2	nasal_transcriptomics	-0.311605
WNT7B	nasal_transcriptomics	-0.30533
TG	nasal_transcriptomics	0.302578
TDRD9	nasal_transcriptomics	0.300568
CSGALNACT2	nasal_transcriptomics	0.297405
BMP3	nasal_transcriptomics	-0.296926
QARS	nasal_transcriptomics	-0.295379
METTL7B	nasal_transcriptomics	0.290225
PSD3	nasal_transcriptomics	-0.289367
UBASH3B	nasal_transcriptomics	0.289131
LMOD1	nasal_transcriptomics	-0.28887
DNM1	nasal_transcriptomics	-0.288294
SNRNP200	nasal_transcriptomics	-0.288203
RARRES2	nasal_transcriptomics	-0.287823
LZTS2	nasal_transcriptomics	-0.286701
SOSTDC1	nasal_transcriptomics	-0.28669
ATRN	nasal_transcriptomics	-0.286557
PLEKHG6	nasal_transcriptomics	-0.286031
SPARCL1	nasal_transcriptomics	-0.285846
CXXC5	nasal_transcriptomics	-0.285813
STN1	nasal_transcriptomics	-0.285759
SLC1A3	nasal_transcriptomics	0.284822
ILVBL	nasal_transcriptomics	-0.284624
CSTF2	nasal_transcriptomics	-0.283813
IL18R1	nasal_transcriptomics	0.282909
MCTP1	nasal_transcriptomics	0.282808
DBP	nasal_transcriptomics	-0.281208
HPN	nasal_transcriptomics	0.279494
SCRN2	nasal_transcriptomics	-0.278622
C3AR1	nasal_transcriptomics	0.277443
FLCN	nasal_transcriptomics	0.275889
FAS	nasal_transcriptomics	0.275787
ITGA7	nasal_transcriptomics	0.274587
SNTA1	nasal_transcriptomics	-0.273861
HK3	nasal_transcriptomics	0.273836
CLIC4	nasal_transcriptomics	0.273511
SPSB2	nasal_transcriptomics	-0.27272
AQP3	nasal_transcriptomics	-0.27253
GGT6	nasal_transcriptomics	-0.270942
CAPN5	nasal_transcriptomics	-0.270875
OVCH1	nasal_transcriptomics	0.270001
SCAMP5	nasal_transcriptomics	-0.269228
PCOTH	nasal_transcriptomics	-0.269016
SCN1B	nasal_transcriptomics	0.268959
NEB	nasal_transcriptomics	0.268241
GPR37L1	nasal_transcriptomics	-0.267905
ITM2C	nasal_transcriptomics	-0.267771
OVGP1	nasal_transcriptomics	-0.267652
MACROD1	nasal_transcriptomics	-0.267222
UPB1	nasal_transcriptomics	0.267115
CAMK2D	nasal_transcriptomics	-0.2668
GPR84	nasal_transcriptomics	0.266585
FAM151B	nasal_transcriptomics	0.266183
NUSAP1	nasal_transcriptomics	0.266065
KIAA1522	nasal_transcriptomics	-0.266016
SYT7	nasal_transcriptomics	-0.265935
SLC2A8	nasal_transcriptomics	-0.265181
TNNC1	nasal_transcriptomics	-0.264912
VSIG2	nasal_transcriptomics	-0.264841
MRPL55	nasal_transcriptomics	-0.264834
CEP135	nasal_transcriptomics	0.264666
SLC43A3	nasal_transcriptomics	0.264566
PRDX1	nasal_transcriptomics	-0.264296
PNPLA1	nasal_transcriptomics	0.264243
SEMA4G	nasal_transcriptomics	-0.264208
LRRC70	nasal_transcriptomics	0.264206
POU5F2	nasal_transcriptomics	0.263975
TENM1	nasal_transcriptomics	0.263971
FAHD2B	nasal_transcriptomics	-0.263818
NT5DC3	nasal_transcriptomics	0.26318
GSTK1	nasal_transcriptomics	-0.263147
DNA2	nasal_transcriptomics	0.262729
TPP1	nasal_transcriptomics	0.262527
RNF115	nasal_transcriptomics	-0.262364
PTPN12	nasal_transcriptomics	0.26226
INAVA	nasal_transcriptomics	-0.261906
IL1R1	nasal_transcriptomics	0.261435
INCA1	nasal_transcriptomics	-0.261223
SYTL2	nasal_transcriptomics	-0.259965
CLDN7	nasal_transcriptomics	-0.259724
BCAS1	nasal_transcriptomics	-0.25949
CARD17	nasal_transcriptomics	0.259231
CACNB1	nasal_transcriptomics	-0.258989
CYP26A1	nasal_transcriptomics	-0.258712
PGAP3	nasal_transcriptomics	-0.258182
OPHN1	nasal_transcriptomics	-0.258145
SLC4A11	nasal_transcriptomics	-0.258135
PLXNB2	nasal_transcriptomics	-0.25806
AAMP	nasal_transcriptomics	-0.257461
CCAR2	nasal_transcriptomics	-0.257168
POU6F1	nasal_transcriptomics	-0.256997
STARD4	nasal_transcriptomics	0.256653
VNN1	nasal_transcriptomics	0.256477
TRPM2	nasal_transcriptomics	0.256154
SPINT2	nasal_transcriptomics	-0.255778
ETNK2	nasal_transcriptomics	-0.255772
CCL20	nasal_transcriptomics	0.255722
FKBP5	nasal_transcriptomics	0.254937
OLAH	nasal_transcriptomics	0.254612
HMGB2	nasal_transcriptomics	0.253701
SPG7	nasal_transcriptomics	-0.253419
FBXW4	nasal_transcriptomics	-0.253226
DDX24	nasal_transcriptomics	-0.253223
CRACR2B	nasal_transcriptomics	-0.253118
PER3	nasal_transcriptomics	-0.25305
CC2D1A	nasal_transcriptomics	-0.252566
PPIL2	nasal_transcriptomics	-0.25246
MUC20	nasal_transcriptomics	-0.252309
R3HCC1	nasal_transcriptomics	-0.251624
ABCB11	nasal_transcriptomics	-0.251374
GTPBP3	nasal_transcriptomics	-0.251124
MBOAT1	nasal_transcriptomics	-0.250967
DMXL2	nasal_transcriptomics	0.250834
PLAC8	nasal_transcriptomics	-0.250682
LDB3	nasal_transcriptomics	-0.250652
KLHL20	nasal_transcriptomics	-0.250422
DBNDD1	nasal_transcriptomics	-0.250421
C1orf162	nasal_transcriptomics	0.250388
STAP2	nasal_transcriptomics	-0.250343
TNIK	nasal_transcriptomics	0.250343
PIGO	nasal_transcriptomics	-0.250335
MGAM2	nasal_transcriptomics	0.250195
LONRF3	nasal_transcriptomics	0.249944
CEP170B	nasal_transcriptomics	-0.249833
C10orf128	nasal_transcriptomics	0.249406
KIF1C	nasal_transcriptomics	-0.249392
ULK3	nasal_transcriptomics	-0.249012
DOCK6	nasal_transcriptomics	-0.248945
PIGT	nasal_transcriptomics	-0.248903
ZNF493	nasal_transcriptomics	0.248571
FCER1G	nasal_transcriptomics	0.248361
LDLRAD3	nasal_transcriptomics	0.248315
CIZ1	nasal_transcriptomics	-0.248189
GRAMD1A	nasal_transcriptomics	0.24812
SDC4	nasal_transcriptomics	-0.247863
CHRNA9	nasal_transcriptomics	-0.247755
AK4	nasal_transcriptomics	0.247697
LTB4R	nasal_transcriptomics	0.247615
SH2D4A	nasal_transcriptomics	-0.246728
S100A12	nasal_transcriptomics	0.246557
CD48	nasal_transcriptomics	0.24649
DPYD	nasal_transcriptomics	0.246476
FAM114A1	nasal_transcriptomics	-0.246418
RPA1	nasal_transcriptomics	-0.246314
TRAF4	nasal_transcriptomics	-0.246287
KLHDC8A	nasal_transcriptomics	-0.245924
AHCYL2	nasal_transcriptomics	-0.245916
MGA	nasal_transcriptomics	0.245869
CD200R1	nasal_transcriptomics	-0.245545
CSF1	nasal_transcriptomics	0.245484
PHF19	nasal_transcriptomics	0.245342
ADAMTS2	nasal_transcriptomics	0.245252
GAPVD1	nasal_transcriptomics	-0.245198
SPTBN2	nasal_transcriptomics	-0.245148
PAG1	nasal_transcriptomics	0.24499
MMP8	nasal_transcriptomics	0.244961
HPDL	nasal_transcriptomics	-0.244816
DSE	nasal_transcriptomics	0.244713
SPATC1	nasal_transcriptomics	0.244665
MSH4	nasal_transcriptomics	0.244502
ORMDL3	nasal_transcriptomics	-0.24438
UNC93B1	nasal_transcriptomics	-0.244173
DUS1L	nasal_transcriptomics	-0.2435
REEP6	nasal_transcriptomics	-0.243355
PLEKHD1	nasal_transcriptomics	-0.243342
LMNTD2	nasal_transcriptomics	-0.243313
SH3GLB2	nasal_transcriptomics	-0.243107
ATP13A3	nasal_transcriptomics	0.2431
VSIG4	nasal_transcriptomics	0.24308
PLA2G10	nasal_transcriptomics	-0.242362
PPP1R26	nasal_transcriptomics	-0.242278
CARD14	nasal_transcriptomics	-0.242042
RAI1	nasal_transcriptomics	-0.241968
PIGL	nasal_transcriptomics	-0.241964
RAB34	nasal_transcriptomics	-0.241909
NECAB3	nasal_transcriptomics	-0.241665
MYO1D	nasal_transcriptomics	-0.241659
CYP4F12	nasal_transcriptomics	-0.241606
GALNT12	nasal_transcriptomics	-0.24139
PLIN2	nasal_transcriptomics	0.241383
CDK14	nasal_transcriptomics	0.24121
MESP1	nasal_transcriptomics	-0.241058
FA2H	nasal_transcriptomics	-0.24098
ESRP2	nasal_transcriptomics	-0.240949
PTPRU	nasal_transcriptomics	-0.240609
TSEN54	nasal_transcriptomics	-0.24056
MFSD4A	nasal_transcriptomics	-0.240509
INSIG1	nasal_transcriptomics	0.240474
FNIP2	nasal_transcriptomics	0.240457
LPCAT4	nasal_transcriptomics	-0.240346
EZR	nasal_transcriptomics	-0.240266
GAN	nasal_transcriptomics	-0.240229
RHBDD2	nasal_transcriptomics	-0.24022
IYD	nasal_transcriptomics	-0.240187
MYO1B	nasal_transcriptomics	-0.240159
DDR1	nasal_transcriptomics	-0.239901
HELB	nasal_transcriptomics	0.239873
ZNF281	nasal_transcriptomics	0.239692
TSPAN15	nasal_transcriptomics	-0.239579
KLHDC2	nasal_transcriptomics	-0.239545
FAM102A	nasal_transcriptomics	-0.23951
TLR2	nasal_transcriptomics	0.239259
N4BP2L2	nasal_transcriptomics	0.239186
PIGS	nasal_transcriptomics	-0.239097
ZEB2	nasal_transcriptomics	0.239073
RMDN3	nasal_transcriptomics	-0.238842
TMEM238L	nasal_transcriptomics	-0.238748
CDH1	nasal_transcriptomics	-0.238465
ACSL4	nasal_transcriptomics	0.238455
LTA4H	nasal_transcriptomics	0.238328
RGS7BP	nasal_transcriptomics	-0.238186
LYPD2	nasal_transcriptomics	-0.238086
SKA3	nasal_transcriptomics	0.238007
C9orf16	nasal_transcriptomics	-0.237767
IBTK	nasal_transcriptomics	-0.237567
NCR3LG1	nasal_transcriptomics	0.237431
PXK	nasal_transcriptomics	0.237338
RASSF7	nasal_transcriptomics	-0.237284
ASAP2	nasal_transcriptomics	-0.237094
TLR5	nasal_transcriptomics	0.236967
GNPDA1	nasal_transcriptomics	0.236939
C1orf21	nasal_transcriptomics	-0.236931
PEX10	nasal_transcriptomics	-0.236898
PRKAR2B	nasal_transcriptomics	-0.236857
CNNM1	nasal_transcriptomics	-0.236771
CAPN2	nasal_transcriptomics	-0.236545
UROS	nasal_transcriptomics	-0.236512
SH3RF1	nasal_transcriptomics	-0.236397
NEK8	nasal_transcriptomics	-0.236378
CXCL1	nasal_transcriptomics	0.236253
CTSH	nasal_transcriptomics	-0.236089
NPIPB15	nasal_transcriptomics	-0.235944
CFLAR	nasal_transcriptomics	0.235884
ELF3	nasal_transcriptomics	-0.235796
ST3GAL6	nasal_transcriptomics	0.235688
ALKBH5	nasal_transcriptomics	-0.235673
GPS1	nasal_transcriptomics	-0.235637
SMAGP	nasal_transcriptomics	-0.235627
NBN	nasal_transcriptomics	0.235542
KIF7	nasal_transcriptomics	-0.235246
MATN2	nasal_transcriptomics	-0.235233
RAP1GAP	nasal_transcriptomics	-0.235183
TNFSF14	nasal_transcriptomics	0.235154
AL031777.3	nasal_transcriptomics	0.235013
ARG1	nasal_transcriptomics	0.234846
PEBP1	nasal_transcriptomics	-0.234842
CAPN1	nasal_transcriptomics	-0.23484
MYOT	nasal_transcriptomics	-0.234776
CLEC4E	nasal_transcriptomics	0.234619
CLEC5A	nasal_transcriptomics	0.23457
PXDN	nasal_transcriptomics	0.234545
KANK2	nasal_transcriptomics	-0.234513
WASHC4	nasal_transcriptomics	0.234368
RRAGD	nasal_transcriptomics	0.234268
CD163	nasal_transcriptomics	0.234015
NFKB1	nasal_transcriptomics	0.233975
DACH1	nasal_transcriptomics	0.233844
DLG4	nasal_transcriptomics	0.233838
MAP2K6	nasal_transcriptomics	0.233534
WDR61	nasal_transcriptomics	-0.233337
SPATA20	nasal_transcriptomics	-0.23332
VPS8	nasal_transcriptomics	0.233311
CASP5	nasal_transcriptomics	0.233091
THAP7	nasal_transcriptomics	-0.233003
TJP3	nasal_transcriptomics	-0.232971
BTBD6	nasal_transcriptomics	-0.232969
SNAPC1	nasal_transcriptomics	0.232836
CEMIP	nasal_transcriptomics	0.232695
NOL6	nasal_transcriptomics	-0.232571
TMEM255B	nasal_transcriptomics	0.232364
SGTB	nasal_transcriptomics	0.232361
ZNF251	nasal_transcriptomics	-0.232319
ACER2	nasal_transcriptomics	-0.232275
BCO1	nasal_transcriptomics	-0.232154
GLCCI1	nasal_transcriptomics	-0.23207
HMGXB3	nasal_transcriptomics	-0.231987
CEP170	nasal_transcriptomics	0.231819
SLC6A9	nasal_transcriptomics	-0.231635
CACFD1	nasal_transcriptomics	-0.231573
ATP6V1D	nasal_transcriptomics	0.231424
OPRL1	nasal_transcriptomics	0.231392
FAM83H	nasal_transcriptomics	-0.231368
CD44	nasal_transcriptomics	0.2311
FCER1A	nasal_transcriptomics	-0.231045
IRAK3	nasal_transcriptomics	0.23081
ITPKA	nasal_transcriptomics	-0.230698
TFEC	nasal_transcriptomics	0.230675
SIGLEC5	nasal_transcriptomics	0.230501
NABP2	nasal_transcriptomics	-0.230399
STAT4	nasal_transcriptomics	0.23022
ABHD11	nasal_transcriptomics	-0.230207
CCDC25	nasal_transcriptomics	-0.230183
ZNF438	nasal_transcriptomics	0.230158
VPS51	nasal_transcriptomics	-0.230003
EPHA1	nasal_transcriptomics	-0.229933
TJP2	nasal_transcriptomics	-0.229837
FLNA	nasal_transcriptomics	0.229813
ZNF844	nasal_transcriptomics	0.229724
INCENP	nasal_transcriptomics	-0.2297
PIK3C2B	nasal_transcriptomics	-0.229662
DYSF	nasal_transcriptomics	0.229386
ATP6V0A2	nasal_transcriptomics	-0.229374
CACNA1E	nasal_transcriptomics	0.22927
ALDH1A2	nasal_transcriptomics	0.229192
OSBPL7	nasal_transcriptomics	-0.22912
GBGT1	nasal_transcriptomics	0.228967
DOPEY1	nasal_transcriptomics	-0.228922
AMPH	nasal_transcriptomics	0.228858
KIF14	nasal_transcriptomics	0.228682
KCNJ2	nasal_transcriptomics	0.228584
KLRD1	nasal_transcriptomics	0.228541
JRK	nasal_transcriptomics	-0.228449
ZNRF1	nasal_transcriptomics	-0.228359
CDC6	nasal_transcriptomics	0.228306
CAMKK2	nasal_transcriptomics	0.228273
TNFAIP6	nasal_transcriptomics	0.228096
NR3C2	nasal_transcriptomics	-0.228004
ANKRD33B	nasal_transcriptomics	0.228003
ZBTB42	nasal_transcriptomics	-0.227988
CLEC4D	nasal_transcriptomics	0.227909
HAS2	nasal_transcriptomics	0.227887
FGR	nasal_transcriptomics	0.227861
MAPK9	nasal_transcriptomics	-0.227797
SEZ6L2	nasal_transcriptomics	-0.227769
MTHFD2	nasal_transcriptomics	0.22765
IL6R	nasal_transcriptomics	0.227595
ZNF326	nasal_transcriptomics	-0.227559
PDIK1L	nasal_transcriptomics	-0.227545
FBXL17	nasal_transcriptomics	-0.227486
CIDEB	nasal_transcriptomics	0.227428
SAMD10	nasal_transcriptomics	-0.227329
ADH7	nasal_transcriptomics	-0.227267
TNFRSF21	nasal_transcriptomics	-0.226982
NBPF19	nasal_transcriptomics	0.226819
TANK	nasal_transcriptomics	0.226786
TMEM139	nasal_transcriptomics	-0.226764
TNFSF15	nasal_transcriptomics	0.226751
DCPS	nasal_transcriptomics	-0.226583
CCDC136	nasal_transcriptomics	-0.226525
MCEMP1	nasal_transcriptomics	0.226509
DOCK4	nasal_transcriptomics	0.226447
WDFY3	nasal_transcriptomics	0.226428
EBF4	nasal_transcriptomics	-0.226353
SLC2A1	nasal_transcriptomics	-0.226193
SLC37A4	nasal_transcriptomics	-0.226094
IGF1	nasal_transcriptomics	-0.226087
PABPC1L	nasal_transcriptomics	0.226005
COL17A1	nasal_transcriptomics	0.225949
AP1S1	nasal_transcriptomics	-0.225942
SGSM2	nasal_transcriptomics	-0.225816
NPIPB6	nasal_transcriptomics	-0.225653
FLOT1	nasal_transcriptomics	0.22563
HDAC4	nasal_transcriptomics	0.225618
GPC1	nasal_transcriptomics	-0.22561
CREG1	nasal_transcriptomics	0.225575
APEH	nasal_transcriptomics	-0.225574
MOSPD3	nasal_transcriptomics	-0.225571
C1orf61	nasal_transcriptomics	0.225567
IL1R2	nasal_transcriptomics	0.22532
ARFGAP1	nasal_transcriptomics	-0.225196
SLC35C1	nasal_transcriptomics	-0.225188
ITGA10	nasal_transcriptomics	0.225088
RNF26	nasal_transcriptomics	-0.22481
FBN2	nasal_transcriptomics	0.224751
RP1L1	nasal_transcriptomics	-0.224721
HMGCR	nasal_transcriptomics	0.224584
CCL3	nasal_transcriptomics	0.224489
RNF126	nasal_transcriptomics	-0.224273
ST6GALNAC3	nasal_transcriptomics	0.224201
LTF	nasal_transcriptomics	0.224159
C14orf39	nasal_transcriptomics	-0.224129
MIGA2	nasal_transcriptomics	-0.224101
CR1	nasal_transcriptomics	0.224091
ANAPC2	nasal_transcriptomics	-0.224017
JMJD8	nasal_transcriptomics	-0.223926
MAP3K20	nasal_transcriptomics	0.223902
TMEM134	nasal_transcriptomics	-0.22366
CYP4A22	nasal_transcriptomics	-0.223471
ARL11	nasal_transcriptomics	0.223447
FANCB	nasal_transcriptomics	0.223427
PDE8A	nasal_transcriptomics	-0.223389
ANGPTL2	nasal_transcriptomics	-0.223379
CPAMD8	nasal_transcriptomics	-0.223359
AP1S2	nasal_transcriptomics	0.223327
PCDHB16	nasal_transcriptomics	-0.223294
ARHGAP42	nasal_transcriptomics	-0.22329
TBC1D13	nasal_transcriptomics	-0.22317
CXorf40B	nasal_transcriptomics	-0.22311
TSPAN9	nasal_transcriptomics	-0.222884
CTTN	nasal_transcriptomics	-0.222769
HIP1R	nasal_transcriptomics	-0.222556
ZNF117	nasal_transcriptomics	0.222551
GPR143	nasal_transcriptomics	-0.22255
BSPRY	nasal_transcriptomics	-0.222464
ITGAM	nasal_transcriptomics	0.222447
ARHGAP29	nasal_transcriptomics	-0.222411
KCNS3	nasal_transcriptomics	-0.222319
CENPB	nasal_transcriptomics	-0.222295
MIF4GD	nasal_transcriptomics	-0.222282
VSTM5	nasal_transcriptomics	-0.222261
CST7	nasal_transcriptomics	0.222258
ARMCX1	nasal_transcriptomics	0.222256
IRAK2	nasal_transcriptomics	0.222148
PNPLA4	nasal_transcriptomics	-0.221897
ALOX5AP	nasal_transcriptomics	0.221616
TIFA	nasal_transcriptomics	0.221584
RARRES3	nasal_transcriptomics	-0.221369
MARCKS	nasal_transcriptomics	0.221281
DUS4L	nasal_transcriptomics	-0.220995
PLXNC1	nasal_transcriptomics	0.220995
PTK2B	nasal_transcriptomics	0.220974
TCERG1	nasal_transcriptomics	-0.220921
ABCA4	nasal_transcriptomics	-0.220806
ANXA5	nasal_transcriptomics	0.220751
MTA3	nasal_transcriptomics	-0.220688
RBP1	nasal_transcriptomics	-0.220669
NENF	nasal_transcriptomics	-0.220615
RENBP	nasal_transcriptomics	0.220431
SLC26A8	nasal_transcriptomics	0.220339
TYRO3	nasal_transcriptomics	-0.220188
PM20D2	nasal_transcriptomics	0.220146
UBTD1	nasal_transcriptomics	-0.220135
LMNB1	nasal_transcriptomics	0.220083
ATG7	nasal_transcriptomics	0.22007
NELFB	nasal_transcriptomics	-0.220064
E2F3	nasal_transcriptomics	0.220058
LAIR1	nasal_transcriptomics	0.220013
TUFM	nasal_transcriptomics	-0.219996
WTAP	nasal_transcriptomics	0.219952
TRAF7	nasal_transcriptomics	-0.219925
MLPH	nasal_transcriptomics	-0.219887
PLA2G4C	nasal_transcriptomics	0.219761
GLOD4	nasal_transcriptomics	-0.219732
ADIRF	nasal_transcriptomics	-0.219696
MYO6	nasal_transcriptomics	-0.21964
ZNF428	nasal_transcriptomics	-0.219623
DAG1	nasal_transcriptomics	-0.219247
MANBAL	nasal_transcriptomics	-0.219113
EBI3	nasal_transcriptomics	0.21892
CROT	nasal_transcriptomics	-0.218858
SNAI2	nasal_transcriptomics	0.218804
DOK3	nasal_transcriptomics	0.218666
ZBTB46	nasal_transcriptomics	-0.218561
AZIN1	nasal_transcriptomics	0.218376
DTL	nasal_transcriptomics	0.218211
GRID2IP	nasal_transcriptomics	-0.218072
SPART	nasal_transcriptomics	0.218036
TMEM45A	nasal_transcriptomics	0.217942
FSCN2	nasal_transcriptomics	-0.217923
SLAMF7	nasal_transcriptomics	0.217883
TXNRD2	nasal_transcriptomics	-0.217738
TBCD	nasal_transcriptomics	-0.217731
CIB1	nasal_transcriptomics	-0.217583
RAB39A	nasal_transcriptomics	0.217504
SLC16A1	nasal_transcriptomics	0.217414
TBC1D8	nasal_transcriptomics	-0.217388
RAB29	nasal_transcriptomics	0.217275
CAPN9	nasal_transcriptomics	-0.217273
DHRS3	nasal_transcriptomics	-0.217233
MYRF	nasal_transcriptomics	-0.217199
LIPH	nasal_transcriptomics	-0.217085
CD22	nasal_transcriptomics	0.217039
SRPK1	nasal_transcriptomics	0.2169
FAM89A	nasal_transcriptomics	0.216746
ST6GALNAC6	nasal_transcriptomics	-0.216684
EPS8L2	nasal_transcriptomics	-0.216675
TSC2	nasal_transcriptomics	-0.216663
MAB21L3	nasal_transcriptomics	0.216628
CLIC5	nasal_transcriptomics	-0.216607
LIMS1	nasal_transcriptomics	0.216574
ERBB2	nasal_transcriptomics	-0.216522
ACOX3	nasal_transcriptomics	-0.216417
TRIM46	nasal_transcriptomics	-0.216382
ACSL1	nasal_transcriptomics	0.216232
ATP6V1B2	nasal_transcriptomics	0.216207
EVI5L	nasal_transcriptomics	-0.216193
SEPHS1	nasal_transcriptomics	-0.216033
CREBRF	nasal_transcriptomics	0.216017
C4orf19	nasal_transcriptomics	-0.215989
RPS6KL1	nasal_transcriptomics	-0.215851
ZFYVE9	nasal_transcriptomics	-0.215805
NUBP2	nasal_transcriptomics	-0.215733
OSCAR	nasal_transcriptomics	0.215662
CDK5	nasal_transcriptomics	-0.21563
PLPP3	nasal_transcriptomics	0.215587
ZNF362	nasal_transcriptomics	-0.215553
LOXL4	nasal_transcriptomics	-0.215533
RABL6	nasal_transcriptomics	-0.215465
NR2C1	nasal_transcriptomics	-0.215401
ST3GAL1	nasal_transcriptomics	0.215298
MAPK8IP3	nasal_transcriptomics	-0.215283
WSB1	nasal_transcriptomics	0.21486
COL7A1	nasal_transcriptomics	0.214731
CTC1	nasal_transcriptomics	0.214696
SIGLEC14	nasal_transcriptomics	0.214657
ADCK2	nasal_transcriptomics	-0.214624
DIP2A	nasal_transcriptomics	-0.214453
EVI2A	nasal_transcriptomics	0.214411
SNX10	nasal_transcriptomics	0.214333
GRINA	nasal_transcriptomics	0.214327
ELMO3	nasal_transcriptomics	-0.214327
RAB3IL1	nasal_transcriptomics	0.214084
CES2	nasal_transcriptomics	-0.214036
AQP7	nasal_transcriptomics	-0.214029
TRAK1	nasal_transcriptomics	-0.214028
FOXRED1	nasal_transcriptomics	-0.213913
CA13	nasal_transcriptomics	-0.213847
CPNE7	nasal_transcriptomics	-0.213684
PMPCA	nasal_transcriptomics	-0.213611
PCGF2	nasal_transcriptomics	-0.213534
CUBN	nasal_transcriptomics	0.213487
ZNF222	nasal_transcriptomics	0.213471
IDH3G	nasal_transcriptomics	-0.21341
ZNF860	nasal_transcriptomics	-0.213399
GRB10	nasal_transcriptomics	0.213216
PIWIL4	nasal_transcriptomics	0.213197
DAAM2	nasal_transcriptomics	0.213135
NLRC4	nasal_transcriptomics	0.213122
HMG20B	nasal_transcriptomics	-0.213048
AES	nasal_transcriptomics	-0.2129
CCDC80	nasal_transcriptomics	-0.212858
TUBGCP6	nasal_transcriptomics	-0.212856
DOK4	nasal_transcriptomics	-0.2128
C6orf226	nasal_transcriptomics	-0.212777
SLC4A9	nasal_transcriptomics	0.212769
CARD8	nasal_transcriptomics	0.212719
TMEM160	nasal_transcriptomics	-0.212699
HIST1H2AG	nasal_transcriptomics	0.212429
POMGNT2	nasal_transcriptomics	-0.212363
TRIM29	nasal_transcriptomics	-0.212286
KIF3C	nasal_transcriptomics	0.212266
CHTF18	nasal_transcriptomics	-0.212255
SCP2	nasal_transcriptomics	-0.212212
C1orf210	nasal_transcriptomics	-0.212143
SRPX2	nasal_transcriptomics	-0.21211
DCAF4	nasal_transcriptomics	-0.212025
CDC42SE1	nasal_transcriptomics	0.211912
ICA1	nasal_transcriptomics	-0.211912
CXCL5	nasal_transcriptomics	0.211787
SCAP	nasal_transcriptomics	-0.21171
NARFL	nasal_transcriptomics	-0.211689
LLGL1	nasal_transcriptomics	-0.21163
ACADSB	nasal_transcriptomics	-0.211556
CDK5RAP1	nasal_transcriptomics	-0.211547
TRAF1	nasal_transcriptomics	0.21152
FOXA1	nasal_transcriptomics	-0.211497
CHI3L1	nasal_transcriptomics	0.211488
POU2F3	nasal_transcriptomics	-0.211482
PIGR	nasal_transcriptomics	-0.211466
GNG2	nasal_transcriptomics	0.211394
TOMM34	nasal_transcriptomics	-0.211367
ARMCX5	nasal_transcriptomics	-0.211284
LAT2	nasal_transcriptomics	0.211169
F5	nasal_transcriptomics	0.211132
DCP2	nasal_transcriptomics	0.211123
TMEM133	nasal_transcriptomics	-0.211102
MAP4K4	nasal_transcriptomics	0.211096
PCNX1	nasal_transcriptomics	0.211069
IDUA	nasal_transcriptomics	-0.211052
RPUSD2	nasal_transcriptomics	-0.21098
CD151	nasal_transcriptomics	-0.210953
AKAP8L	nasal_transcriptomics	-0.21094
HACD1	nasal_transcriptomics	0.210927
LPCAT1	nasal_transcriptomics	0.2107
ARHGEF16	nasal_transcriptomics	-0.21063
SYT8	nasal_transcriptomics	-0.210612
DDX60L	nasal_transcriptomics	0.210573
SPINK1	nasal_transcriptomics	0.21055
DDX51	nasal_transcriptomics	-0.210539
ACTA2	nasal_transcriptomics	0.210472
C1orf198	nasal_transcriptomics	-0.210454
EPS8L3	nasal_transcriptomics	-0.210376
SIVA1	nasal_transcriptomics	-0.210363
AVIL	nasal_transcriptomics	0.210312
TBC1D2	nasal_transcriptomics	0.210171
FBXO44	nasal_transcriptomics	-0.210156
QPCTL	nasal_transcriptomics	-0.210015
ADRB1	nasal_transcriptomics	-0.209978
POLR3C	nasal_transcriptomics	-0.209942
BCL6	nasal_transcriptomics	0.209909
PRKCB	nasal_transcriptomics	0.209857
HID1	nasal_transcriptomics	-0.209747
HLCS	nasal_transcriptomics	-0.209746
LIN7B	nasal_transcriptomics	-0.209706
ADAM15	nasal_transcriptomics	-0.209696
HIST1H2BF	nasal_transcriptomics	0.209688
GPR27	nasal_transcriptomics	0.209631
PARP2	nasal_transcriptomics	-0.209558
FKBP9	nasal_transcriptomics	-0.209397
GPRC5C	nasal_transcriptomics	-0.209389
ABCD3	nasal_transcriptomics	-0.209318
ASPM	nasal_transcriptomics	0.209305
TMEM236	nasal_transcriptomics	0.20916
AQP9	nasal_transcriptomics	0.20908
FAP	nasal_transcriptomics	0.209021
EEF2K	nasal_transcriptomics	-0.209017
SSH3	nasal_transcriptomics	-0.2089
CNNM4	nasal_transcriptomics	-0.208895
CHORDC1	nasal_transcriptomics	0.208889
BAG1	nasal_transcriptomics	-0.208872
ALDH1A1	nasal_transcriptomics	-0.208869
SLCO2A1	nasal_transcriptomics	-0.208845
CCRL2	nasal_transcriptomics	0.208818
MYORG	nasal_transcriptomics	-0.208771
RFX7	nasal_transcriptomics	-0.208764
TLCD1	nasal_transcriptomics	-0.208696
C5orf42	nasal_transcriptomics	-0.208662
SLC23A3	nasal_transcriptomics	0.208644
AKAP1	nasal_transcriptomics	-0.208588
NYNRIN	nasal_transcriptomics	-0.208576
ETV5	nasal_transcriptomics	0.208558
PDLIM1	nasal_transcriptomics	-0.208385
EPHX1	nasal_transcriptomics	-0.208354
SIGLEC10	nasal_transcriptomics	0.208333
POLRMT	nasal_transcriptomics	-0.208302
PIAS1	nasal_transcriptomics	0.208111
RPRM	nasal_transcriptomics	-0.20803
PIK3AP1	nasal_transcriptomics	0.208003
AHDC1	nasal_transcriptomics	-0.207915
PEMT	nasal_transcriptomics	-0.207799
COL6A6	nasal_transcriptomics	-0.207775
IL1RL1	nasal_transcriptomics	0.207728
HIP1	nasal_transcriptomics	0.207712
LBR	nasal_transcriptomics	0.207687
ZNF267	nasal_transcriptomics	0.207682
RPP30	nasal_transcriptomics	-0.207646
ELAC2	nasal_transcriptomics	-0.207576
PAPPA	nasal_transcriptomics	0.207526
ZDHHC8	nasal_transcriptomics	-0.207509
GCNA	nasal_transcriptomics	0.207476
BTBD19	nasal_transcriptomics	0.207399
CCDC115	nasal_transcriptomics	-0.207311
KREMEN1	nasal_transcriptomics	0.207244
BIRC3	nasal_transcriptomics	0.207229
DLC1	nasal_transcriptomics	0.207137
TBC1D9B	nasal_transcriptomics	-0.207058
TMEM45B	nasal_transcriptomics	-0.207006
NDUFV1	nasal_transcriptomics	-0.206975
CCL4	nasal_transcriptomics	0.206921
ATP6V0E2	nasal_transcriptomics	-0.206909
FAM3D	nasal_transcriptomics	-0.206884
ZNF397	nasal_transcriptomics	0.206858
SUMO4	nasal_transcriptomics	0.206835
SLC7A4	nasal_transcriptomics	-0.206702
PERP	nasal_transcriptomics	-0.206655
VIPR1	nasal_transcriptomics	-0.206608
RRAGC	nasal_transcriptomics	0.206599
SLC47A2	nasal_transcriptomics	-0.206581
EBLN2	nasal_transcriptomics	0.206572
CXCR4	nasal_transcriptomics	0.206527
ZEB1	nasal_transcriptomics	0.206503
ADGRB1	nasal_transcriptomics	0.206491
MTA1	nasal_transcriptomics	-0.206425
SLA	nasal_transcriptomics	0.206386
PLP2	nasal_transcriptomics	0.206376
SPCS1	nasal_transcriptomics	-0.206305
FAM3A	nasal_transcriptomics	-0.206245
CITED4	nasal_transcriptomics	-0.206225
PPP1R1C	nasal_transcriptomics	-0.206203
PAK4	nasal_transcriptomics	-0.206111
ADARB1	nasal_transcriptomics	0.206069
CYP2S1	nasal_transcriptomics	-0.206064
LRRC47	nasal_transcriptomics	-0.206028
LGALS9C	nasal_transcriptomics	-0.205935
PLA2G16	nasal_transcriptomics	-0.205919
SLC52A2	nasal_transcriptomics	-0.205812
TMPRSS4	nasal_transcriptomics	-0.2058
SIRPA	nasal_transcriptomics	0.20579
GATS	nasal_transcriptomics	-0.205651
CPNE5	nasal_transcriptomics	0.205626
KCND2	nasal_transcriptomics	-0.20556
RBPMS	nasal_transcriptomics	-0.205557
ATXN1	nasal_transcriptomics	0.205548
DNPEP	nasal_transcriptomics	-0.205369
EPN3	nasal_transcriptomics	-0.205346
NBPF12	nasal_transcriptomics	-0.205165
MS4A14	nasal_transcriptomics	0.205159
FCGR1A	nasal_transcriptomics	0.205119
MDK	nasal_transcriptomics	-0.205097
XPO1	nasal_transcriptomics	0.205091
CUTA	nasal_transcriptomics	-0.204897
MEI1	nasal_transcriptomics	0.204775
NID1	nasal_transcriptomics	0.204749
ABLIM1	nasal_transcriptomics	-0.204748
ATP13A1	nasal_transcriptomics	-0.204737
QKI	nasal_transcriptomics	0.204715
SLC6A16	nasal_transcriptomics	0.204696
CST3	nasal_transcriptomics	-0.204687
CCDC140	nasal_transcriptomics	-0.20467
PSMG3	nasal_transcriptomics	-0.204457
MMP19	nasal_transcriptomics	0.20444
TBC1D4	nasal_transcriptomics	-0.204363
ZBTB7C	nasal_transcriptomics	-0.204343
DENND4A	nasal_transcriptomics	0.204311
SLC7A7	nasal_transcriptomics	0.204087
KIF13B	nasal_transcriptomics	-0.204083
CYP2A6	nasal_transcriptomics	-0.204056
LY6H	nasal_transcriptomics	-0.204043
RPH3A	nasal_transcriptomics	0.204001
DNAH10OS	nasal_transcriptomics	-0.203967
STK25	nasal_transcriptomics	-0.203877
ARFIP2	nasal_transcriptomics	-0.203828
GCN1	nasal_transcriptomics	-0.203817
IRX5	nasal_transcriptomics	-0.203745
SFMBT1	nasal_transcriptomics	-0.203663
GABRR2	nasal_transcriptomics	0.203593
ZFYVE16	nasal_transcriptomics	0.203579
SPP1	nasal_transcriptomics	0.203367
VARS	nasal_transcriptomics	-0.203266
ZNF48	nasal_transcriptomics	-0.203257
FLYWCH2	nasal_transcriptomics	-0.203255
GMFB	nasal_transcriptomics	0.203143
MARCO	nasal_transcriptomics	0.203062
DGCR6L	nasal_transcriptomics	-0.203045
TCF3	nasal_transcriptomics	-0.20298
VDAC1	nasal_transcriptomics	-0.202869
RIPOR3	nasal_transcriptomics	-0.202848
ECHS1	nasal_transcriptomics	-0.202798
RNASE2	nasal_transcriptomics	0.202795
CARD16	nasal_transcriptomics	0.202722
SLC16A10	nasal_transcriptomics	0.202709
NAIP	nasal_transcriptomics	0.202672
EEF1AKMT3	nasal_transcriptomics	-0.20266
MBD5	nasal_transcriptomics	0.202639
PHF21A	nasal_transcriptomics	0.202625
TMEM63B	nasal_transcriptomics	-0.202623
DMGDH	nasal_transcriptomics	-0.202622
PSTPIP2	nasal_transcriptomics	0.202579
C6orf132	nasal_transcriptomics	-0.202459
AKAP8	nasal_transcriptomics	-0.202405
PDE7A	nasal_transcriptomics	0.202399
TMEM140	nasal_transcriptomics	0.202374
C9orf3	nasal_transcriptomics	-0.202332
CDC42BPG	nasal_transcriptomics	-0.202293
CDC42EP4	nasal_transcriptomics	-0.202143
NOXA1	nasal_transcriptomics	-0.202132
CREB5	nasal_transcriptomics	0.201955
PIP5K1B	nasal_transcriptomics	-0.201772
ZNF629	nasal_transcriptomics	-0.20172
LINS1	nasal_transcriptomics	0.20166
PTPA	nasal_transcriptomics	-0.201617
PIAS3	nasal_transcriptomics	-0.201528
SLC9A3R2	nasal_transcriptomics	-0.201463
UBXN2B	nasal_transcriptomics	0.201343
CORO1C	nasal_transcriptomics	0.201342
LIN7A	nasal_transcriptomics	0.201297
CHST14	nasal_transcriptomics	-0.201275
NECTIN4	nasal_transcriptomics	-0.201205
ZNF708	nasal_transcriptomics	0.201167
NAGK	nasal_transcriptomics	0.201138
CD83	nasal_transcriptomics	0.201063
AP1M2	nasal_transcriptomics	-0.20103
BIK	nasal_transcriptomics	-0.200941
SLC22A1	nasal_transcriptomics	0.200815
SOD2	nasal_transcriptomics	0.200771
EAF2	nasal_transcriptomics	0.200567
DCTD	nasal_transcriptomics	-0.200529
DISC1	nasal_transcriptomics	0.20052
RILPL2	nasal_transcriptomics	0.200504
NETO2	nasal_transcriptomics	0.200453
GIPC1	nasal_transcriptomics	-0.200436
[truncated: 3,639 more rows]

## Sheet: factor2_highfeatures
feature	assay	coef
HP	plasma_proteomics_targeted	-0.534087
FLOT2	plasma_proteomics_targeted	0.530578
IGHG1	plasma_proteomics_targeted	0.505583
FCGBP	plasma_proteomics_targeted	0.504388
IGLL5	plasma_proteomics_targeted	0.481368
APOA4	plasma_proteomics_targeted	-0.465233
HBD	plasma_proteomics_targeted	-0.452418
HPX	plasma_proteomics_targeted	-0.449144
HBB	plasma_proteomics_targeted	-0.435013
PPIA	plasma_proteomics_targeted	0.425462
IGKV3D-15	plasma_proteomics_targeted	0.412889
IGHV3-49	plasma_proteomics_targeted	0.412754
APOF	plasma_proteomics_targeted	0.404424
SAA1	plasma_proteomics_targeted	-0.402286
APCS	plasma_proteomics_targeted	-0.397836
IGKC	plasma_proteomics_targeted	0.394156
TRIM33	plasma_proteomics_targeted	0.392598
SAA4	plasma_proteomics_targeted	-0.38353
SERPINA3	plasma_proteomics_targeted	-0.377893
FGB	plasma_proteomics_targeted	-0.375724
CSF1R	plasma_proteomics_targeted	-0.374023
IGLV3-19	plasma_proteomics_targeted	0.370925
FGA	plasma_proteomics_targeted	-0.370767
PON3	plasma_proteomics_targeted	-0.36116
C1QB	plasma_proteomics_targeted	0.356181
IGKV3D-20	plasma_proteomics_targeted	0.350013
IGHA1	plasma_proteomics_targeted	0.337868
F2	plasma_proteomics_targeted	-0.33727
FGG	plasma_proteomics_targeted	-0.33554
C4BPA	plasma_proteomics_targeted	-0.334827
CFB	plasma_proteomics_targeted	-0.333928
SERPINF2	plasma_proteomics_targeted	-0.333676
IGHG2	plasma_proteomics_targeted	0.329494
IGKV1-5	plasma_proteomics_targeted	0.325953
IGHG3	plasma_proteomics_targeted	0.321115
ATAD2	plasma_proteomics_targeted	0.316547
C9	plasma_proteomics_targeted	-0.314
IGKV1D-16	plasma_proteomics_targeted	0.308016
PPBP	plasma_proteomics_targeted	-0.306776
PLG	plasma_proteomics_targeted	-0.303896
C7	plasma_proteomics_targeted	0.301719
VTN	plasma_proteomics_targeted	-0.296287
CFHR5	plasma_proteomics_targeted	0.287408
CD14	plasma_proteomics_targeted	-0.281983
KLKB1	plasma_proteomics_targeted	-0.280464
IGKV4-1	plasma_proteomics_targeted	0.280349
APOL1	plasma_proteomics_targeted	-0.27261
LDHA	plasma_proteomics_targeted	0.270126
MYO18B	plasma_proteomics_targeted	-0.266185
HBA1	plasma_proteomics_targeted	-0.265487
APOC3	plasma_proteomics_targeted	0.26545
IGHA2	plasma_proteomics_targeted	0.25515
C1QC	plasma_proteomics_targeted	0.254423
A2M	plasma_proteomics_targeted	0.250892
FLNA	plasma_proteomics_targeted	0.244806
IGKV1-33	plasma_proteomics_targeted	0.244712
F12	plasma_proteomics_targeted	-0.232781
F10	plasma_proteomics_targeted	-0.232695
AHSG	plasma_proteomics_targeted	0.232507
PRG4	plasma_proteomics_targeted	0.2308
HPR	plasma_proteomics_targeted	-0.230708
IGHG4	plasma_proteomics_targeted	0.228469
CD5L	plasma_proteomics_targeted	0.227193
IGHV4-4	plasma_proteomics_targeted	-0.225325
IGLV8-61	plasma_proteomics_targeted	0.224376
IGFALS	plasma_proteomics_targeted	-0.224049
IGHV6-1	plasma_proteomics_targeted	0.222099
C4B	plasma_proteomics_targeted	-0.221568
IGKV6D-21	plasma_proteomics_targeted	0.216982
C3	plasma_proteomics_targeted	-0.21665
IGHM	plasma_proteomics_targeted	0.215231
C4A	plasma_proteomics_targeted	-0.214571
MAN1A1	plasma_proteomics_targeted	0.213955
C1QA	plasma_proteomics_targeted	0.21338
HGFAC	plasma_proteomics_targeted	0.21027
IGLV3-22	plasma_proteomics_targeted	0.208714
IGHV5-51	plasma_proteomics_targeted	0.202091
IGHD	plasma_proteomics_targeted	0.201426
CD44	plasma_proteomics_global_dda	0.669705
APOM	plasma_proteomics_global_dda	-0.572254
PON1	plasma_proteomics_global_dda	-0.56211
PTGDS	plasma_proteomics_global_dda	0.544203
CCDC80	plasma_proteomics_global_dda	0.54238
HEG1	plasma_proteomics_global_dda	0.540825
ERN1	plasma_proteomics_global_dda	-0.521946
OGN	plasma_proteomics_global_dda	0.502632
LOX	plasma_proteomics_global_dda	0.492071
VTN	plasma_proteomics_global_dda	-0.489091
HBZ	plasma_proteomics_global_dda	-0.48786
KLKB1	plasma_proteomics_global_dda	-0.485594
HBD	plasma_proteomics_global_dda	-0.480596
HBB	plasma_proteomics_global_dda	-0.472663
ITIH1	plasma_proteomics_global_dda	-0.472523
CP	plasma_proteomics_global_dda	-0.472335
S100A9	plasma_proteomics_global_dda	-0.464683
COL4A2	plasma_proteomics_global_dda	0.458196
FGFR1	plasma_proteomics_global_dda	0.456041
HP	plasma_proteomics_global_dda	-0.45492
APCS	plasma_proteomics_global_dda	-0.451831
TF	plasma_proteomics_global_dda	-0.44996
ICOSLG	plasma_proteomics_global_dda	0.449634
CFI	plasma_proteomics_global_dda	-0.448346
HPR	plasma_proteomics_global_dda	-0.446147
IGFBP7	plasma_proteomics_global_dda	0.443583
FCGR3A	plasma_proteomics_global_dda	0.443408
AZGP1	plasma_proteomics_global_dda	-0.441997
ELN	plasma_proteomics_global_dda	0.439092
COL6A3	plasma_proteomics_global_dda	0.438263
F9	plasma_proteomics_global_dda	-0.432361
PIGR	plasma_proteomics_global_dda	0.431825
GPLD1	plasma_proteomics_global_dda	-0.430193
GPX3	plasma_proteomics_global_dda	-0.42859
NEGR1	plasma_proteomics_global_dda	0.424706
HBA2	plasma_proteomics_global_dda	-0.424226
CPB2	plasma_proteomics_global_dda	-0.423791
PRAP1	plasma_proteomics_global_dda	0.423612
EMILIN2	plasma_proteomics_global_dda	0.423022
APOC4	plasma_proteomics_global_dda	-0.421405
SULF2	plasma_proteomics_global_dda	0.421138
CADM1	plasma_proteomics_global_dda	0.416408
COL14A1	plasma_proteomics_global_dda	0.414613
A1BG	plasma_proteomics_global_dda	-0.410814
C9	plasma_proteomics_global_dda	-0.410186
BOC	plasma_proteomics_global_dda	0.406481
PF4	plasma_proteomics_global_dda	-0.404195
ICAM1	plasma_proteomics_global_dda	0.403961
BTD	plasma_proteomics_global_dda	-0.398581
S100A8	plasma_proteomics_global_dda	-0.394413
CDH13	plasma_proteomics_global_dda	0.391703
AGT	plasma_proteomics_global_dda	-0.391574
LCN2	plasma_proteomics_global_dda	0.391004
FGG	plasma_proteomics_global_dda	-0.389115
IGFALS	plasma_proteomics_global_dda	-0.388766
PF4V1	plasma_proteomics_global_dda	-0.386368
ICAM3	plasma_proteomics_global_dda	0.385518
REG1A	plasma_proteomics_global_dda	0.384189
PI16	plasma_proteomics_global_dda	0.383881
IGHM	plasma_proteomics_global_dda	-0.382353
RBP4	plasma_proteomics_global_dda	-0.381862
LTBP2	plasma_proteomics_global_dda	0.381804
LBP	plasma_proteomics_global_dda	-0.379435
SERPINA10	plasma_proteomics_global_dda	-0.378791
MANSC1	plasma_proteomics_global_dda	0.378576
SPP1	plasma_proteomics_global_dda	0.378271
FCGR3B	plasma_proteomics_global_dda	0.375996
ALB	plasma_proteomics_global_dda	-0.375874
SELE	plasma_proteomics_global_dda	0.375047
C4BPA	plasma_proteomics_global_dda	-0.374878
CFHR2	plasma_proteomics_global_dda	-0.374174
SCGB1A1	plasma_proteomics_global_dda	0.371207
DMKN	plasma_proteomics_global_dda	0.36998
CSF1	plasma_proteomics_global_dda	0.368145
GUCA2A	plasma_proteomics_global_dda	0.366627
INPP5D	plasma_proteomics_global_dda	-0.366442
C5	plasma_proteomics_global_dda	-0.365612
CD74	plasma_proteomics_global_dda	0.365101
PDGFA	plasma_proteomics_global_dda	0.363122
PIK3IP1	plasma_proteomics_global_dda	0.361997
NPPB	plasma_proteomics_global_dda	0.36158
F12	plasma_proteomics_global_dda	-0.360112
PROS1	plasma_proteomics_global_dda	-0.3592
YIPF3	plasma_proteomics_global_dda	0.358273
BCHE	plasma_proteomics_global_dda	-0.357865
FETUB	plasma_proteomics_global_dda	-0.35647
SERPIND1	plasma_proteomics_global_dda	-0.353281
REG1B	plasma_proteomics_global_dda	0.35323
HRC	plasma_proteomics_global_dda	0.352463
PLXNB2	plasma_proteomics_global_dda	-0.349828
CPN2	plasma_proteomics_global_dda	-0.347283
PZP	plasma_proteomics_global_dda	-0.346525
SDC4	plasma_proteomics_global_dda	-0.346093
COL1A1	plasma_proteomics_global_dda	0.345403
RNASE6	plasma_proteomics_global_dda	0.34467
F8	plasma_proteomics_global_dda	0.343489
APOL1	plasma_proteomics_global_dda	-0.343172
FCGR2C	plasma_proteomics_global_dda	0.342516
CPN1	plasma_proteomics_global_dda	-0.340422
INHBE	plasma_proteomics_global_dda	0.337998
ITIH4	plasma_proteomics_global_dda	-0.337656
CAMP	plasma_proteomics_global_dda	-0.337229
MMP14	plasma_proteomics_global_dda	0.33658
LTBP1	plasma_proteomics_global_dda	0.333131
GC	plasma_proteomics_global_dda	-0.332795
C1RL	plasma_proteomics_global_dda	-0.332026
CLEC3B	plasma_proteomics_global_dda	-0.328425
IGFBP6	plasma_proteomics_global_dda	0.328246
POSTN	plasma_proteomics_global_dda	0.328214
SDF4	plasma_proteomics_global_dda	0.328192
SPARCL1	plasma_proteomics_global_dda	0.325503
SAA4	plasma_proteomics_global_dda	-0.324852
APOB	plasma_proteomics_global_dda	-0.322946
LSR	plasma_proteomics_global_dda	0.321489
LYVE1	plasma_proteomics_global_dda	0.320947
THY1	plasma_proteomics_global_dda	0.320629
TWSG1	plasma_proteomics_global_dda	0.319194
H2BC3	plasma_proteomics_global_dda	-0.317535
H2BC13	plasma_proteomics_global_dda	-0.316569
HPX	plasma_proteomics_global_dda	-0.314492
PROC	plasma_proteomics_global_dda	-0.313483
PPBP	plasma_proteomics_global_dda	-0.311787
XPO6	plasma_proteomics_global_dda	-0.311401
C1S	plasma_proteomics_global_dda	-0.311352
ADAMTSL4	plasma_proteomics_global_dda	0.309451
CSF1R	plasma_proteomics_global_dda	0.308555
C8B	plasma_proteomics_global_dda	-0.305536
F2	plasma_proteomics_global_dda	-0.304912
AFM	plasma_proteomics_global_dda	-0.304447
H2BC14	plasma_proteomics_global_dda	-0.304351
A2M	plasma_proteomics_global_dda	-0.303511
PROCR	plasma_proteomics_global_dda	0.303193
LOXL1	plasma_proteomics_global_dda	0.302632
ITIH2	plasma_proteomics_global_dda	-0.302164
SLAMF1	plasma_proteomics_global_dda	0.300498
H2BC5	plasma_proteomics_global_dda	-0.300438
CDHR5	plasma_proteomics_global_dda	-0.299911
PRG4	plasma_proteomics_global_dda	-0.299574
MUSTN1	plasma_proteomics_global_dda	0.299374
ICAM5	plasma_proteomics_global_dda	-0.299144
NUCB1	plasma_proteomics_global_dda	0.29809
BMP1	plasma_proteomics_global_dda	0.296732
ITIH3	plasma_proteomics_global_dda	-0.296407
APOA4	plasma_proteomics_global_dda	0.296206
CFHR1	plasma_proteomics_global_dda	-0.294505
SERPINE2	plasma_proteomics_global_dda	-0.291937
DSG3	plasma_proteomics_global_dda	0.290906
CD58	plasma_proteomics_global_dda	0.290531
MMP2	plasma_proteomics_global_dda	0.290495
ADAM28	plasma_proteomics_global_dda	0.290486
CHGA	plasma_proteomics_global_dda	0.289928
PI3	plasma_proteomics_global_dda	0.289689
LAIR1	plasma_proteomics_global_dda	0.289408
ICAM2	plasma_proteomics_global_dda	0.289016
AHNAK	plasma_proteomics_global_dda	0.28884
LILRA3	plasma_proteomics_global_dda	-0.286102
H2BC18	plasma_proteomics_global_dda	-0.284447
SELP	plasma_proteomics_global_dda	0.283852
MMRN1	plasma_proteomics_global_dda	0.28242
CRP	plasma_proteomics_global_dda	-0.282265
SH3BGRL3	plasma_proteomics_global_dda	0.281937
KNG1	plasma_proteomics_global_dda	-0.279529
LCP1	plasma_proteomics_global_dda	-0.279214
SPINK5	plasma_proteomics_global_dda	0.278094
HLA-A	plasma_proteomics_global_dda	0.27475
PXDN	plasma_proteomics_global_dda	0.274205
C8G	plasma_proteomics_global_dda	-0.27379
SCG5	plasma_proteomics_global_dda	0.273029
FGB	plasma_proteomics_global_dda	-0.272873
MGP	plasma_proteomics_global_dda	0.272584
SERPINF1	plasma_proteomics_global_dda	-0.271883
TPM2	plasma_proteomics_global_dda	0.270546
TPM1	plasma_proteomics_global_dda	0.267808
TXNDC15	plasma_proteomics_global_dda	0.267569
VGF	plasma_proteomics_global_dda	0.267487
CDSN	plasma_proteomics_global_dda	0.266216
PDCD1LG2	plasma_proteomics_global_dda	0.265525
CFB	plasma_proteomics_global_dda	-0.264797
L1CAM	plasma_proteomics_global_dda	0.264034
G0S2	plasma_proteomics_global_dda	0.263447
ECRG4	plasma_proteomics_global_dda	0.263373
LYZ	plasma_proteomics_global_dda	0.262866
TPM4	plasma_proteomics_global_dda	0.262708
SLC38A10	plasma_proteomics_global_dda	0.261993
TNFRSF21	plasma_proteomics_global_dda	0.26116
OSCAR	plasma_proteomics_global_dda	0.260884
SAA2	plasma_proteomics_global_dda	-0.258665
JSRP1	plasma_proteomics_global_dda	0.25731
HNF4A	plasma_proteomics_global_dda	-0.257027
INPP4B	plasma_proteomics_global_dda	-0.256552
MMRN2	plasma_proteomics_global_dda	0.256501
ATP1A3	plasma_proteomics_global_dda	-0.255771
MAN1A1	plasma_proteomics_global_dda	0.255207
H2AC8	plasma_proteomics_global_dda	-0.254402
H2AC1	plasma_proteomics_global_dda	-0.254379
H2AC20	plasma_proteomics_global_dda	-0.254341
CST6	plasma_proteomics_global_dda	0.253281
IGF1	plasma_proteomics_global_dda	-0.25217
EEF1E1	plasma_proteomics_global_dda	-0.252156
HSPG2	plasma_proteomics_global_dda	0.25139
CDV3	plasma_proteomics_global_dda	0.2503
ALDH3A2	plasma_proteomics_global_dda	-0.250155
DBI	plasma_proteomics_global_dda	0.24927
LIMA1	plasma_proteomics_global_dda	-0.248455
BST2	plasma_proteomics_global_dda	0.247843
ITGA8	plasma_proteomics_global_dda	-0.245931
C3	plasma_proteomics_global_dda	-0.245649
SLC39A14	plasma_proteomics_global_dda	0.24557
ADAM9	plasma_proteomics_global_dda	0.244659
CPS1	plasma_proteomics_global_dda	-0.2446
TPM3	plasma_proteomics_global_dda	0.243503
PDLIM3	plasma_proteomics_global_dda	0.242885
IGHG2	plasma_proteomics_global_dda	-0.242603
MEPE	plasma_proteomics_global_dda	0.241883
ADIRF	plasma_proteomics_global_dda	0.241356
ADM	plasma_proteomics_global_dda	0.239985
C8A	plasma_proteomics_global_dda	-0.239025
NCAPD2	plasma_proteomics_global_dda	-0.238283
MXRA5	plasma_proteomics_global_dda	0.237799
TMEM25	plasma_proteomics_global_dda	0.237791
PTMS	plasma_proteomics_global_dda	0.237625
WNK4	plasma_proteomics_global_dda	-0.236554
FGL2	plasma_proteomics_global_dda	0.236543
HMGB2	plasma_proteomics_global_dda	-0.234073
PRPF8	plasma_proteomics_global_dda	-0.234057
AXL	plasma_proteomics_global_dda	0.233697
C1R	plasma_proteomics_global_dda	-0.233512
HMGN2	plasma_proteomics_global_dda	-0.233312
IGFBP5	plasma_proteomics_global_dda	0.233111
H2BC10	plasma_proteomics_global_dda	-0.231855
IGHG3	plasma_proteomics_global_dda	-0.231519
F10	plasma_proteomics_global_dda	-0.231505
WNK1	plasma_proteomics_global_dda	-0.231464
COCH	plasma_proteomics_global_dda	-0.231015
TMSB10	plasma_proteomics_global_dda	0.227966
CRTAM	plasma_proteomics_global_dda	0.227105
PODXL	plasma_proteomics_global_dda	0.227005
IGFBP4	plasma_proteomics_global_dda	0.226905
GGH	plasma_proteomics_global_dda	-0.226367
HMGB1	plasma_proteomics_global_dda	-0.225905
FAM107B	plasma_proteomics_global_dda	-0.225386
PFN1	plasma_proteomics_global_dda	-0.224431
IGKV1D-16	plasma_proteomics_global_dda	-0.224246
LRIT1	plasma_proteomics_global_dda	-0.22334
EIF3B	plasma_proteomics_global_dda	-0.223334
LILRA4	plasma_proteomics_global_dda	-0.222988
CD2AP	plasma_proteomics_global_dda	-0.22225
SELL	plasma_proteomics_global_dda	0.222171
TTC36	plasma_proteomics_global_dda	-0.221974
LILRB3	plasma_proteomics_global_dda	-0.221487
DES	plasma_proteomics_global_dda	0.221399
CA1	plasma_proteomics_global_dda	-0.221311
IGKV1-5	plasma_proteomics_global_dda	-0.221222
DMBT1	plasma_proteomics_global_dda	0.220832
XYLT1	plasma_proteomics_global_dda	0.220442
HLA-C	plasma_proteomics_global_dda	0.220215
RNASET2	plasma_proteomics_global_dda	0.220126
LCAT	plasma_proteomics_global_dda	-0.219972
C6	plasma_proteomics_global_dda	-0.21943
MENT	plasma_proteomics_global_dda	-0.218938
PCSK1N	plasma_proteomics_global_dda	0.218148
FABP5	plasma_proteomics_global_dda	0.218092
SLC4A2	plasma_proteomics_global_dda	-0.217574
SPINK1	plasma_proteomics_global_dda	0.217169
IL1RAP	plasma_proteomics_global_dda	-0.216259
GP2	plasma_proteomics_global_dda	0.215772
SERPINC1	plasma_proteomics_global_dda	-0.215477
CHGB	plasma_proteomics_global_dda	0.214454
CCL14	plasma_proteomics_global_dda	-0.21407
QSOX1	plasma_proteomics_global_dda	0.213709
NPDC1	plasma_proteomics_global_dda	0.212955
HBE1	plasma_proteomics_global_dda	-0.21215
HBG2	plasma_proteomics_global_dda	-0.211794
HBG1	plasma_proteomics_global_dda	-0.211784
SERPINE1	plasma_proteomics_global_dda	-0.21082
SCARA5	plasma_proteomics_global_dda	0.210563
PTPRC	plasma_proteomics_global_dda	0.209626
PRNP	plasma_proteomics_global_dda	0.209447
IGKV4-1	plasma_proteomics_global_dda	-0.209389
MADCAM1	plasma_proteomics_global_dda	0.208776
PDE3A	plasma_proteomics_global_dda	-0.208747
RTKN2	plasma_proteomics_global_dda	0.208017
KIAA0319L	plasma_proteomics_global_dda	0.207904
GCSAML	plasma_proteomics_global_dda	-0.207893
SIRPB1	plasma_proteomics_global_dda	0.207875
MPP1	plasma_proteomics_global_dda	-0.207841
NTM	plasma_proteomics_global_dda	0.207489
HAAO	plasma_proteomics_global_dda	-0.207224
SRPX	plasma_proteomics_global_dda	0.206395
PDGFRB	plasma_proteomics_global_dda	0.20635
BCCIP	plasma_proteomics_global_dda	-0.205395
TYMP	plasma_proteomics_global_dda	0.205132
SHCBP1L	plasma_proteomics_global_dda	-0.204683
IGKV1D-33	plasma_proteomics_global_dda	0.204568
IGKV2-29	plasma_proteomics_global_dda	-0.204531
IGKV2D-29	plasma_proteomics_global_dda	-0.204501
CFD	plasma_proteomics_global_dda	0.203964
ANPEP	plasma_proteomics_global_dda	-0.20387
RNF213	plasma_proteomics_global_dda	-0.203864
IGKV2-30	plasma_proteomics_global_dda	-0.203688
TYRO3	plasma_proteomics_global_dda	0.203162
OSMR	plasma_proteomics_global_dda	0.203125
FBN1	plasma_proteomics_global_dda	0.2028
H3C12	plasma_proteomics_global_dda	-0.202613
NMB	plasma_proteomics_global_dda	0.20131
IGKV1D-13	plasma_proteomics_global_dda	-0.201146
IL18BP	plasma_proteomics_global_dda	0.200069
CD5	serum_olink	0.576919
TNFRSF9	serum_olink	0.561254
SLAMF1	serum_olink	0.537039
IL10RB	serum_olink	0.506646
FGF23	serum_olink	0.484649
NTF3	serum_olink	0.482649
IL15RA	serum_olink	0.443861
CD8A	serum_olink	0.432363
TNFSF14	serum_olink	-0.427067
CD244	serum_olink	0.425243
CDCP1	serum_olink	0.417651
CST5	serum_olink	0.415226
GDNF	serum_olink	0.414425
IL12B	serum_olink	0.410335
OSM	serum_olink	-0.408522
MMP10	serum_olink	0.406503
IL7	serum_olink	-0.401097
LTA	serum_olink	0.397714
PLAU	serum_olink	0.381135
CCL19	serum_olink	0.367843
CCL25	serum_olink	0.365433
FGF21	serum_olink	0.35034
FGF5	serum_olink	0.346517
CCL20	serum_olink	0.343211
IL17C	serum_olink	0.331091
CX3CL1	serum_olink	0.328044
CCL11	serum_olink	0.32697
TNF	serum_olink	0.313638
AXIN1	serum_olink	-0.300128
TNFRSF11B	serum_olink	0.285824
SIRT2	serum_olink	-0.284313
CD6	serum_olink	0.280762
IL17A	serum_olink	0.275239
TGFA	serum_olink	-0.274887
CXCL9	serum_olink	0.264886
CASP8	serum_olink	-0.257773
TNFSF11	serum_olink	0.255101
SULT1A1	serum_olink	-0.23724
S100A12	serum_olink	-0.23694
CCL28	serum_olink	0.235652
IL20RA	serum_olink	0.230697
CD274	serum_olink	0.230658
FLT3LG	serum_olink	0.227285
CD40	serum_olink	0.223265
aconitate [cis or trans]	plasma_metabolomics_global	0.623923
hydroxyasparagine**	plasma_metabolomics_global	0.546459
citrate	plasma_metabolomics_global	0.487372
ergothioneine	plasma_metabolomics_global	-0.48148
erythronate*	plasma_metabolomics_global	0.47288
X-26054	plasma_metabolomics_global	0.462203
X-13553	plasma_metabolomics_global	0.462036
ethylmalonate	plasma_metabolomics_global	0.461055
3-(3-amino-3-carboxypropyl)uridine*	plasma_metabolomics_global	0.45783
5,6-dihydrothymine	plasma_metabolomics_global	0.456022
S-adenosylhomocysteine (SAH)	plasma_metabolomics_global	0.455681
dimethylarginine (SDMA + ADMA)	plasma_metabolomics_global	0.448523
pseudouridine	plasma_metabolomics_global	0.448048
anthranilate	plasma_metabolomics_global	0.446195
cortolone glucuronide (1)	plasma_metabolomics_global	0.445188
arabonate/xylonate	plasma_metabolomics_global	0.441812
gamma-carboxyglutamate	plasma_metabolomics_global	0.44025
vanillactate	plasma_metabolomics_global	0.440027
cis-3,4-methyleneheptanoylcarnitine	plasma_metabolomics_global	0.436727
N6-carbamoylthreonyladenosine	plasma_metabolomics_global	0.435546
citrulline	plasma_metabolomics_global	0.432649
7alpha-hydroxy-3-oxo-4-cholestenoate (7-Hoca)	plasma_metabolomics_global	0.431713
S-carboxyethylcysteine	plasma_metabolomics_global	0.425009
N-acetylglucosamine/N-acetylgalactosamine	plasma_metabolomics_global	0.42354
erythritol	plasma_metabolomics_global	0.41739
X-12410	plasma_metabolomics_global	0.417351
gulonate*	plasma_metabolomics_global	0.41331
arabitol/xylitol	plasma_metabolomics_global	0.412898
X-18887	plasma_metabolomics_global	0.412752
O-sulfo-tyrosine	plasma_metabolomics_global	0.411929
allantoin	plasma_metabolomics_global	0.410932
3-methoxytyrosine	plasma_metabolomics_global	0.410624
N-acetylglutamine	plasma_metabolomics_global	0.410518
cis-3,4-methyleneheptanoylglycine	plasma_metabolomics_global	0.408765
sphingomyelin (d18:1/18:1, d18:2/18:0)	plasma_metabolomics_global	-0.399389
orotate	plasma_metabolomics_global	0.397132
oxalate (ethanedioate)	plasma_metabolomics_global	0.396755
cis-3,4-methyleneheptanoate	plasma_metabolomics_global	0.394492
pro-hydroxy-pro	plasma_metabolomics_global	0.391211
N-acetylaspartate (NAA)	plasma_metabolomics_global	0.391208
sulfate*	plasma_metabolomics_global	0.39113
stearoyl sphingomyelin (d18:1/18:0)	plasma_metabolomics_global	-0.390863
X-12096	plasma_metabolomics_global	0.388889
C-glycosyltryptophan	plasma_metabolomics_global	0.388347
N-acetylhistidine	plasma_metabolomics_global	0.384238
N-acetyltyrosine	plasma_metabolomics_global	0.384235
ascorbic acid 2-sulfate	plasma_metabolomics_global	0.379388
N-acetylalanine	plasma_metabolomics_global	0.378213
sphingomyelin (d18:1/17:0, d17:1/18:0, d19:1/16:0)	plasma_metabolomics_global	-0.378122
1-methylurate	plasma_metabolomics_global	0.37754
ribonate	plasma_metabolomics_global	0.377468
tetrahydrocortisone glucuronide (5)	plasma_metabolomics_global	0.375418
4-guanidinobutanoate	plasma_metabolomics_global	0.373574
X-12193	plasma_metabolomics_global	0.372909
N-acetylthreonine	plasma_metabolomics_global	0.372371
quinolinate	plasma_metabolomics_global	0.372207
X-12707	plasma_metabolomics_global	0.371944
glutamine conjugate of C6H10O2 (2)*	plasma_metabolomics_global	0.370044
ribitol	plasma_metabolomics_global	0.367598
gluconate	plasma_metabolomics_global	0.365825
3-amino-2-piperidone	plasma_metabolomics_global	0.364786
N-formylmethionine	plasma_metabolomics_global	0.364532
N6-acetyllysine	plasma_metabolomics_global	0.363102
glucuronate	plasma_metabolomics_global	0.35946
N1-methyladenosine	plasma_metabolomics_global	0.358146
lyxonate	plasma_metabolomics_global	0.357102
glycocholate	plasma_metabolomics_global	0.354735
2-hydroxypalmitate	plasma_metabolomics_global	0.353497
indolebutyrate	plasma_metabolomics_global	0.352338
orotidine	plasma_metabolomics_global	0.350839
tartronate (hydroxymalonate)	plasma_metabolomics_global	0.34964
gamma-CEHC glucuronide*	plasma_metabolomics_global	0.346734
sphingomyelin (d18:1/20:0, d16:1/22:0)*	plasma_metabolomics_global	-0.346218
4-hydroxyphenylacetylglutamine	plasma_metabolomics_global	0.343415
glycochenodeoxycholate	plasma_metabolomics_global	0.342749
sphingomyelin (d18:1/22:1, d18:2/22:0, d16:1/24:1)*	plasma_metabolomics_global	-0.342512
vanillylmandelate (VMA)	plasma_metabolomics_global	0.33975
1-methyl-4-imidazoleacetate	plasma_metabolomics_global	0.337177
N-acetylglutamate	plasma_metabolomics_global	0.335619
11beta-hydroxyandrosterone glucuronide	plasma_metabolomics_global	0.33543
5-hydroxylysine	plasma_metabolomics_global	0.335389
N-acetylvaline	plasma_metabolomics_global	0.335036
N-acetylserine	plasma_metabolomics_global	0.333324
X-19141	plasma_metabolomics_global	0.332293
N-acetyltryptophan	plasma_metabolomics_global	0.331256
malate	plasma_metabolomics_global	0.330875
2,3-dihydroxy-2-methylbutyrate	plasma_metabolomics_global	0.329492
indoleacetylglutamine	plasma_metabolomics_global	0.329446
methylsuccinate	plasma_metabolomics_global	0.328906
sphingomyelin (d18:1/20:1, d18:2/20:0)*	plasma_metabolomics_global	-0.328798
2-hydroxystearate	plasma_metabolomics_global	0.327642
N-stearoyl-sphingosine (d18:1/18:0)*	plasma_metabolomics_global	-0.327213
2-hydroxysebacate	plasma_metabolomics_global	0.326723
4-acetamidobutanoate	plasma_metabolomics_global	0.326262
X-24728	plasma_metabolomics_global	0.32482
tetrahydrocortisol glucuronide	plasma_metabolomics_global	0.321708
metabolonic lactone sulfate	plasma_metabolomics_global	-0.318884
2-pyrrolidinone	plasma_metabolomics_global	0.318846
3,4-dihydroxybutyrate	plasma_metabolomics_global	0.318605
N-acetyl-2-aminooctanoate*	plasma_metabolomics_global	0.312726
X-25810	plasma_metabolomics_global	0.312032
prolylglycine	plasma_metabolomics_global	0.310379
glutamine conjugate of C7H12O2*	plasma_metabolomics_global	0.309845
X-12822	plasma_metabolomics_global	0.308885
taurochenodeoxycholate	plasma_metabolomics_global	0.308744
leucine	plasma_metabolomics_global	-0.308446
fumarate	plasma_metabolomics_global	0.308333
1-palmitoyl-2-docosahexaenoyl-GPC (16:0/22:6)	plasma_metabolomics_global	-0.307873
ascorbic acid 3-sulfate*	plasma_metabolomics_global	0.307812
X-17676	plasma_metabolomics_global	0.305817
threonate	plasma_metabolomics_global	0.305793
xanthine	plasma_metabolomics_global	-0.305769
glucuronide of C12H22O4 (1)*	plasma_metabolomics_global	0.305437
acisoga	plasma_metabolomics_global	0.304568
EDTA	plasma_metabolomics_global	-0.304041
andro steroid monosulfate C19H28O6S (1)*	plasma_metabolomics_global	0.303558
X-23780	plasma_metabolomics_global	0.303213
behenoyl sphingomyelin (d18:1/22:0)*	plasma_metabolomics_global	-0.303177
3-phosphoglycerate	plasma_metabolomics_global	-0.299934
2R,3R-dihydroxybutyrate	plasma_metabolomics_global	0.296002
betaine	plasma_metabolomics_global	0.295755
indoleacetate	plasma_metabolomics_global	0.295357
2-hydroxydecanoate	plasma_metabolomics_global	0.29499
1,2-dipalmitoyl-GPC (16:0/16:0)	plasma_metabolomics_global	0.294574
sphingomyelin (d18:1/21:0, d17:1/22:0, d16:1/23:0)*	plasma_metabolomics_global	-0.293833
sphingomyelin (d18:1/19:0, d19:1/18:0)*	plasma_metabolomics_global	-0.292985
hydroxy-N6,N6,N6-trimethyllysine*	plasma_metabolomics_global	0.292452
3-aminoisobutyrate	plasma_metabolomics_global	0.29228
3-indoleglyoxylic acid	plasma_metabolomics_global	0.29189
N-acetylputrescine	plasma_metabolomics_global	0.29102
o-cresol sulfate	plasma_metabolomics_global	0.289197
perfluorooctanoate (PFOA)	plasma_metabolomics_global	-0.287107
N-acetyl-2-aminoadipate	plasma_metabolomics_global	0.287024
N1-methyl-2-pyridone-5-carboxamide	plasma_metabolomics_global	0.286791
hexanoylglutamine	plasma_metabolomics_global	0.286376
4-hydroxyhippurate	plasma_metabolomics_global	0.28601
N-acetylcitrulline	plasma_metabolomics_global	0.285573
1-palmitoyl-2-arachidonoyl-GPC (16:0/20:4n6)	plasma_metabolomics_global	-0.28449
valine	plasma_metabolomics_global	-0.283373
homovanillate (HVA)	plasma_metabolomics_global	0.283283
X-25457	plasma_metabolomics_global	0.282251
X-12026	plasma_metabolomics_global	0.282
N1-methylinosine	plasma_metabolomics_global	0.279442
adipate (C6-DC)	plasma_metabolomics_global	0.279382
glycine	plasma_metabolomics_global	0.278907
phenylacetylglutamine	plasma_metabolomics_global	0.278504
bilirubin degradation product, C16H18N2O5 (3)**	plasma_metabolomics_global	0.277935
linoleoylcholine*	plasma_metabolomics_global	0.277866
trans-3,4-methyleneheptanoate	plasma_metabolomics_global	0.277693
phenylacetylglutamate	plasma_metabolomics_global	0.275803
adenosine 5'-monophosphate (AMP)	plasma_metabolomics_global	-0.275715
2-aminobutyrate	plasma_metabolomics_global	-0.275598
gamma-CEHC	plasma_metabolomics_global	0.27491
cysteine	plasma_metabolomics_global	0.274759
kynurenate	plasma_metabolomics_global	0.274127
oleoyl-arachidonoyl-glycerol (18:1/20:4) [2]*	plasma_metabolomics_global	-0.273913
3-hydroxyhexanoate	plasma_metabolomics_global	0.272607
glucuronide of C10H18O2 (7)*	plasma_metabolomics_global	0.272075
kynurenine	plasma_metabolomics_global	0.271275
N-acetylisoleucine	plasma_metabolomics_global	0.270994
sphingomyelin (d18:2/23:0, d18:1/23:1, d17:1/24:1)*	plasma_metabolomics_global	-0.270455
X-12407	plasma_metabolomics_global	0.270364
3,5-dichloro-2,6-dihydroxybenzoic acid	plasma_metabolomics_global	-0.269765
1-stearoyl-GPI (18:0)	plasma_metabolomics_global	0.269588
argininate*	plasma_metabolomics_global	0.269519
gamma-glutamylglycine	plasma_metabolomics_global	0.26686
palmitoylcholine	plasma_metabolomics_global	0.266756
X-23680	plasma_metabolomics_global	0.266386
maleate	plasma_metabolomics_global	0.265746
oxindolylalanine	plasma_metabolomics_global	0.265743
pyridoxate	plasma_metabolomics_global	0.265249
2-O-methylascorbic acid	plasma_metabolomics_global	0.265091
X-24571	plasma_metabolomics_global	0.264045
creatinine	plasma_metabolomics_global	0.263246
2-aminophenol sulfate	plasma_metabolomics_global	0.263217
4-vinylphenol sulfate	plasma_metabolomics_global	0.263114
glyco-beta-muricholate**	plasma_metabolomics_global	0.263103
cis-4-decenoylcarnitine (C10:1)	plasma_metabolomics_global	0.262348
maltol sulfate	plasma_metabolomics_global	0.261831
2,3-dihydroxyisovalerate	plasma_metabolomics_global	0.260601
2-hydroxyoctanoate	plasma_metabolomics_global	0.256958
N-delta-acetylornithine	plasma_metabolomics_global	0.256714
octanoylcarnitine (C8)	plasma_metabolomics_global	0.256517
decadienedioic acid (C10:2-DC)**	plasma_metabolomics_global	0.256437
sphingomyelin (d18:1/22:2, d18:2/22:1, d16:1/24:2)*	plasma_metabolomics_global	-0.255774
X-24556	plasma_metabolomics_global	0.25538
indolelactate	plasma_metabolomics_global	0.255018
tricosanoyl sphingomyelin (d18:1/23:0)*	plasma_metabolomics_global	-0.254575
glycochenodeoxycholate 3-sulfate	plasma_metabolomics_global	0.25454
X-17685	plasma_metabolomics_global	0.253565
cinnamoylglycine	plasma_metabolomics_global	0.251729
3-hydroxyoctanoylcarnitine (1)	plasma_metabolomics_global	0.251622
sphingomyelin (d18:2/21:0, d16:2/23:0)*	plasma_metabolomics_global	-0.25099
sphingomyelin (d18:1/20:2, d18:2/20:1, d16:1/22:2)*	plasma_metabolomics_global	-0.249759
gamma-glutamylthreonine	plasma_metabolomics_global	0.249612
perfluorohexanesulfonate (PFHxS)	plasma_metabolomics_global	-0.249342
3-hydroxyoctanoate	plasma_metabolomics_global	0.249304
sphingomyelin (d17:1/16:0, d18:1/15:0, d16:1/17:0)*	plasma_metabolomics_global	-0.248851
succinoyltaurine	plasma_metabolomics_global	0.248781
isoleucylglycine	plasma_metabolomics_global	0.248283
methionine sulfoxide	plasma_metabolomics_global	0.247331
ceramide (d18:2/24:1, d18:1/24:2)*	plasma_metabolomics_global	-0.247307
4-acetylphenol sulfate	plasma_metabolomics_global	0.247215
lactate	plasma_metabolomics_global	-0.24625
2-hydroxybutyrate/2-hydroxyisobutyrate	plasma_metabolomics_global	-0.245227
1-methylnicotinamide	plasma_metabolomics_global	0.24514
gamma-glutamylisoleucine*	plasma_metabolomics_global	0.244604
deoxycholic acid glucuronide	plasma_metabolomics_global	0.243319
1-palmitoyl-GPI (16:0)	plasma_metabolomics_global	0.242767
androsterone glucuronide	plasma_metabolomics_global	0.242105
linoleoyl-arachidonoyl-glycerol (18:2/20:4) [2]*	plasma_metabolomics_global	-0.241094
lactosyl-N-palmitoyl-sphingosine (d18:1/16:0)	plasma_metabolomics_global	-0.240494
2-hydroxyglutarate	plasma_metabolomics_global	0.240416
3-ureidopropionate	plasma_metabolomics_global	0.240291
N-acetylalliin	plasma_metabolomics_global	0.239265
sphingomyelin (d18:2/23:1)*	plasma_metabolomics_global	-0.23902
X-25519	plasma_metabolomics_global	0.238995
ximenoylcarnitine (C26:1)*	plasma_metabolomics_global	0.238022
glutarylcarnitine (C5-DC)	plasma_metabolomics_global	0.237869
N-acetylkynurenine (2)	plasma_metabolomics_global	0.237613
N-acetylphenylalanine	plasma_metabolomics_global	0.237409
1,2-dilinoleoyl-GPE (18:2/18:2)*	plasma_metabolomics_global	0.237229
1-methyl-5-imidazoleacetate	plasma_metabolomics_global	0.236587
ethyl alpha-glucopyranoside	plasma_metabolomics_global	0.236567
X-16580	plasma_metabolomics_global	0.236474
glycerophosphoinositol*	plasma_metabolomics_global	0.235918
glucuronide of C10H18O2 (8)*	plasma_metabolomics_global	0.23577
glutarate (C5-DC)	plasma_metabolomics_global	0.235153
hippurate	plasma_metabolomics_global	0.235109
dodecanedioate (C12-DC)	plasma_metabolomics_global	0.234429
indole-3-carboxylate	plasma_metabolomics_global	0.233221
1-(1-enyl-palmitoyl)-2-oleoyl-GPC (P-16:0/18:1)*	plasma_metabolomics_global	0.232746
sphingomyelin (d18:2/18:1)*	plasma_metabolomics_global	-0.232532
trimethylamine N-oxide	plasma_metabolomics_global	0.232063
3-hydroxydodecanedioate*	plasma_metabolomics_global	0.231461
3-bromo-5-chloro-2,6-dihydroxybenzoic acid*	plasma_metabolomics_global	-0.231342
3-hydroxydecanoylcarnitine	plasma_metabolomics_global	0.23002
3-acetylphenol sulfate	plasma_metabolomics_global	0.228331
sucrose	plasma_metabolomics_global	0.226589
lignoceroyl sphingomyelin (d18:1/24:0)	plasma_metabolomics_global	-0.226413
ectoine	plasma_metabolomics_global	0.226332
p-cresol glucuronide*	plasma_metabolomics_global	0.225421
1-linoleoyl-2-linolenoyl-GPC (18:2/18:3)*	plasma_metabolomics_global	0.225079
dihomo-linoleoylcarnitine (C20:2)*	plasma_metabolomics_global	0.224119
pantoate	plasma_metabolomics_global	0.221656
sphingomyelin (d18:1/25:0, d19:0/24:1, d20:1/23:0, d19:1/24:0)*	plasma_metabolomics_global	-0.221593
4-hydroxyglutamate	plasma_metabolomics_global	0.22134
glucuronide of C10H18O2 (1)*	plasma_metabolomics_global	0.221292
octadecenedioate (C18:1-DC)	plasma_metabolomics_global	0.219926
perfluorooctanesulfonate (PFOS)	plasma_metabolomics_global	-0.219758
bilirubin degradation product, C16H18N2O5 (1)**	plasma_metabolomics_global	0.218815
glycerate	plasma_metabolomics_global	0.218707
branched-chain, straight-chain, or cyclopropyl 10:1 fatty acid (1)*	plasma_metabolomics_global	0.218581
1-(1-enyl-palmitoyl)-2-palmitoyl-GPC (P-16:0/16:0)*	plasma_metabolomics_global	0.217184
8-methoxykynurenate	plasma_metabolomics_global	0.215253
X-17438	plasma_metabolomics_global	0.214781
X-23639	plasma_metabolomics_global	0.213853
azelate (C9-DC)	plasma_metabolomics_global	0.213049
dopamine 3-O-sulfate	plasma_metabolomics_global	0.212414
gamma-glutamylphenylalanine	plasma_metabolomics_global	0.212405
X-12851	plasma_metabolomics_global	-0.211845
X-17348	plasma_metabolomics_global	0.211257
cyclo(gly-pro)	plasma_metabolomics_global	0.21122
glycohyocholate	plasma_metabolomics_global	0.210785
androsterone sulfate	plasma_metabolomics_global	-0.209534
urate	plasma_metabolomics_global	0.209467
adipoylcarnitine (C6-DC)	plasma_metabolomics_global	0.208997
N-acetylneuraminate	plasma_metabolomics_global	0.208893
p-cresol sulfate	plasma_metabolomics_global	0.208015
X-12221	plasma_metabolomics_global	0.207798
mannose	plasma_metabolomics_global	-0.207184
alpha-hydroxyisocaproate	plasma_metabolomics_global	-0.206218
isoleucine	plasma_metabolomics_global	-0.204861
bilirubin degradation product, C17H18N2O4 (3)**	plasma_metabolomics_global	0.204684
N,N-dimethylalanine	plasma_metabolomics_global	0.204153
2-methoxyhydroquinone sulfate (1)	plasma_metabolomics_global	0.202185
bilirubin degradation product, C16H18N2O5 (4)**	plasma_metabolomics_global	0.202109
sebacate (C10-DC)	plasma_metabolomics_global	0.201807
dodecenedioate (C12:1-DC)*	plasma_metabolomics_global	0.201667
oleoyl-arachidonoyl-glycerol (18:1/20:4) [1]*	plasma_metabolomics_global	-0.201476
OLAH	nasal_transcriptomics	-0.206609
DAAM2	nasal_transcriptomics	-0.204796
PLVAP	pbmc_transcriptomics	0.338864
PCSK1N	pbmc_transcriptomics	0.318113
OPTN	pbmc_transcriptomics	0.317896
ZFAND4	pbmc_transcriptomics	0.31737
TSPAN5	pbmc_transcriptomics	0.304446
DCP1B	pbmc_transcriptomics	0.300548
GPR15	pbmc_transcriptomics	0.292571
FANK1	pbmc_transcriptomics	0.292507
ANKH	pbmc_transcriptomics	0.289797
LNX2	pbmc_transcriptomics	0.284903
ZNF790	pbmc_transcriptomics	0.281803
TPST1	pbmc_transcriptomics	-0.281083
PMP22	pbmc_transcriptomics	0.280205
FOXP3	pbmc_transcriptomics	0.27909
POLL	pbmc_transcriptomics	0.278593
ESPN	pbmc_transcriptomics	0.277887
ADAMTS2	pbmc_transcriptomics	-0.276624
FECH	pbmc_transcriptomics	0.275097
MRC2	pbmc_transcriptomics	0.274307
LONRF3	pbmc_transcriptomics	-0.273224
RNF14	pbmc_transcriptomics	0.273188
SPRY2	pbmc_transcriptomics	-0.272897
CAPN5	pbmc_transcriptomics	0.271153
BTBD19	pbmc_transcriptomics	-0.269788
ZNF234	pbmc_transcriptomics	0.269393
IRS2	pbmc_transcriptomics	-0.269372
FAM117A	pbmc_transcriptomics	0.269045
AK1	pbmc_transcriptomics	0.268514
TTC21B	pbmc_transcriptomics	0.26845
RMDN3	pbmc_transcriptomics	0.268115
TSPAN7	pbmc_transcriptomics	0.265892
ACSL6	pbmc_transcriptomics	0.265809
C9orf78	pbmc_transcriptomics	0.26529
VAPA	pbmc_transcriptomics	-0.264723
TNS1	pbmc_transcriptomics	0.264039
NFIX	pbmc_transcriptomics	0.263488
SMIM3	pbmc_transcriptomics	-0.262356
IFIT1B	pbmc_transcriptomics	0.26187
THEM5	pbmc_transcriptomics	0.261779
DYRK1B	pbmc_transcriptomics	0.261356
GPR146	pbmc_transcriptomics	0.261269
KRT1	pbmc_transcriptomics	0.261235
ZNF227	pbmc_transcriptomics	0.260333
GSPT1	pbmc_transcriptomics	0.260251
TBC1D17	pbmc_transcriptomics	0.259912
ASPH	pbmc_transcriptomics	-0.259385
ABCG2	pbmc_transcriptomics	0.259111
MXD4	pbmc_transcriptomics	0.259067
CNPY4	pbmc_transcriptomics	0.258276
ZNHIT2	pbmc_transcriptomics	0.257685
IRF3	pbmc_transcriptomics	0.257324
SLC14A1	pbmc_transcriptomics	0.256611
RANBP10	pbmc_transcriptomics	0.255847
DPM2	pbmc_transcriptomics	0.255734
NECAP2	pbmc_transcriptomics	0.255664
PCMTD2	pbmc_transcriptomics	0.255331
PRR5	pbmc_transcriptomics	0.254945
ALDH5A1	pbmc_transcriptomics	0.254746
KLF9	pbmc_transcriptomics	-0.254274
HAGH	pbmc_transcriptomics	0.253061
FCER1A	pbmc_transcriptomics	0.253022
CA8	pbmc_transcriptomics	0.252892
ITLN1	pbmc_transcriptomics	0.252794
WDCP	pbmc_transcriptomics	0.252613
RUNDC3A	pbmc_transcriptomics	0.252337
MS4A2	pbmc_transcriptomics	0.251961
CDK8	pbmc_transcriptomics	0.251809
TRIB1	pbmc_transcriptomics	-0.251619
ENTPD5	pbmc_transcriptomics	0.251109
KLC3	pbmc_transcriptomics	0.250611
CCS	pbmc_transcriptomics	0.249883
SRRD	pbmc_transcriptomics	0.249812
KLHL8	pbmc_transcriptomics	-0.249689
UCP2	pbmc_transcriptomics	0.249495
NEIL2	pbmc_transcriptomics	0.249214
TFR2	pbmc_transcriptomics	0.247991
TRIB2	pbmc_transcriptomics	0.247535
EPB42	pbmc_transcriptomics	0.247477
PAGE2B	pbmc_transcriptomics	0.247037
KLHL2	pbmc_transcriptomics	-0.246716
TMEM38A	pbmc_transcriptomics	-0.246619
SMARCD3	pbmc_transcriptomics	-0.24619
SLC4A1	pbmc_transcriptomics	0.245894
ZNF653	pbmc_transcriptomics	0.245465
SLC18B1	pbmc_transcriptomics	0.245199
CSGALNACT2	pbmc_transcriptomics	-0.24501
ZIK1	pbmc_transcriptomics	0.244813
VPS51	pbmc_transcriptomics	0.244433
DCAF12	pbmc_transcriptomics	0.243743
BPGM	pbmc_transcriptomics	0.243728
ZNF226	pbmc_transcriptomics	0.243329
JMJD6	pbmc_transcriptomics	-0.243044
NHLRC4	pbmc_transcriptomics	0.242843
MARC1	pbmc_transcriptomics	-0.242663
FBXO7	pbmc_transcriptomics	0.242474
WDR59	pbmc_transcriptomics	0.242118
ZNF549	pbmc_transcriptomics	0.242108
SELENBP1	pbmc_transcriptomics	0.242101
OR2B6	pbmc_transcriptomics	-0.241565
LZTFL1	pbmc_transcriptomics	0.241533
GYPA	pbmc_transcriptomics	0.241454
ZNF346	pbmc_transcriptomics	0.24137
SLC25A39	pbmc_transcriptomics	0.241273
MAL	pbmc_transcriptomics	0.240832
STRADB	pbmc_transcriptomics	0.240471
TBCEL	pbmc_transcriptomics	0.239961
KIF1B	pbmc_transcriptomics	-0.239952
MYL4	pbmc_transcriptomics	0.239719
HDC	pbmc_transcriptomics	0.239246
HBA2	pbmc_transcriptomics	0.239242
GYPE	pbmc_transcriptomics	0.238539
MCL1	pbmc_transcriptomics	-0.238505
HBB	pbmc_transcriptomics	0.238349
ITGA4	pbmc_transcriptomics	0.238282
GCSAML	pbmc_transcriptomics	0.238252
SLC6A8	pbmc_transcriptomics	0.238164
KLF1	pbmc_transcriptomics	0.238153
BBOF1	pbmc_transcriptomics	0.237905
CCDC91	pbmc_transcriptomics	0.237583
ASCC2	pbmc_transcriptomics	0.237131
FAM71F2	pbmc_transcriptomics	-0.237129
UPP1	pbmc_transcriptomics	-0.236632
TMOD1	pbmc_transcriptomics	0.236537
PXYLP1	pbmc_transcriptomics	-0.236301
BAG1	pbmc_transcriptomics	0.236096
CLIC2	pbmc_transcriptomics	0.235949
SRSF8	pbmc_transcriptomics	0.235119
KLHDC2	pbmc_transcriptomics	0.234561
AKIRIN2	pbmc_transcriptomics	-0.23436
TPGS2	pbmc_transcriptomics	0.234338
ZNF530	pbmc_transcriptomics	0.234141
FMNL3	pbmc_transcriptomics	0.233743
SESN3	pbmc_transcriptomics	0.233489
NTRK1	pbmc_transcriptomics	0.233444
UBB	pbmc_transcriptomics	0.233314
ENPP3	pbmc_transcriptomics	0.233055
PTPN4	pbmc_transcriptomics	0.232696
SEMA3B	pbmc_transcriptomics	-0.232607
LY9	pbmc_transcriptomics	0.232432
GYPB	pbmc_transcriptomics	0.232336
HBA1	pbmc_transcriptomics	0.232252
PLEK2	pbmc_transcriptomics	0.232101
PLA2G7	pbmc_transcriptomics	0.232024
MSRB2	pbmc_transcriptomics	-0.232023
PRMT6	pbmc_transcriptomics	0.231939
HIST1H2AE	pbmc_transcriptomics	-0.231725
CA1	pbmc_transcriptomics	0.231418
BCL2L1	pbmc_transcriptomics	0.231229
CLMN	pbmc_transcriptomics	-0.231132
OSBP2	pbmc_transcriptomics	0.231096
PTGDR2	pbmc_transcriptomics	0.230608
B3GNT5	pbmc_transcriptomics	-0.22988
RAB1A	pbmc_transcriptomics	-0.22973
AHSP	pbmc_transcriptomics	0.229664
ZNF420	pbmc_transcriptomics	0.229625
RALGAPA2	pbmc_transcriptomics	-0.229453
ARHGEF37	pbmc_transcriptomics	0.229151
RIT1	pbmc_transcriptomics	-0.229133
UBE2O	pbmc_transcriptomics	0.228973
CCDC66	pbmc_transcriptomics	0.228839
CHST8	pbmc_transcriptomics	-0.228409
STK11	pbmc_transcriptomics	0.228384
CREBL2	pbmc_transcriptomics	0.228202
IFRD2	pbmc_transcriptomics	0.228109
SLC45A3	pbmc_transcriptomics	0.228078
AGAP6	pbmc_transcriptomics	0.227977
KCNH2	pbmc_transcriptomics	0.227769
CD28	pbmc_transcriptomics	0.22758
HEPACAM2	pbmc_transcriptomics	0.227551
OMG	pbmc_transcriptomics	-0.227365
FAHD1	pbmc_transcriptomics	0.227304
ZNF304	pbmc_transcriptomics	0.227221
STYK1	pbmc_transcriptomics	0.227028
LBH	pbmc_transcriptomics	0.22694
HBD	pbmc_transcriptomics	0.226913
ZBTB44	pbmc_transcriptomics	0.226781
CCDC157	pbmc_transcriptomics	0.226643
ZNF680	pbmc_transcriptomics	0.226464
SNAP47	pbmc_transcriptomics	0.226385
PIP4P2	pbmc_transcriptomics	-0.226181
BLCAP	pbmc_transcriptomics	0.226014
CYSLTR2	pbmc_transcriptomics	0.225809
ZNF548	pbmc_transcriptomics	0.225614
IRAK3	pbmc_transcriptomics	-0.225607
ZNF141	pbmc_transcriptomics	0.225216
NPEPL1	pbmc_transcriptomics	-0.225122
GCLC	pbmc_transcriptomics	0.224946
ALAS2	pbmc_transcriptomics	0.224923
TRMT6	pbmc_transcriptomics	-0.224725
CUL4A	pbmc_transcriptomics	0.224554
RAB3IL1	pbmc_transcriptomics	0.224505
TBC1D4	pbmc_transcriptomics	0.22412
SYN2	pbmc_transcriptomics	-0.224004
PRDX2	pbmc_transcriptomics	0.223974
SEC14L3	pbmc_transcriptomics	0.223868
ARHGAP24	pbmc_transcriptomics	-0.22368
LRRC2	pbmc_transcriptomics	0.223561
B4GALT4	pbmc_transcriptomics	-0.223502
ZNF91	pbmc_transcriptomics	0.223467
NAP1L4	pbmc_transcriptomics	0.223436
IL5RA	pbmc_transcriptomics	0.223337
SPTA1	pbmc_transcriptomics	0.223283
SCN1B	pbmc_transcriptomics	-0.222915
PPP2R5A	pbmc_transcriptomics	-0.222823
PALB2	pbmc_transcriptomics	0.222763
PLBD1	pbmc_transcriptomics	-0.222738
CEP170	pbmc_transcriptomics	-0.222737
UBXN10	pbmc_transcriptomics	0.22267
NPIPB2	pbmc_transcriptomics	0.22257
CMBL	pbmc_transcriptomics	0.222533
ACP1	pbmc_transcriptomics	0.222518
MBNL3	pbmc_transcriptomics	0.222248
ZNF302	pbmc_transcriptomics	0.222172
GDPD5	pbmc_transcriptomics	0.221949
GPR89B	pbmc_transcriptomics	0.221751
GLRX5	pbmc_transcriptomics	0.221714
KANK2	pbmc_transcriptomics	0.22165
OLAH	pbmc_transcriptomics	-0.221112
ALOX15B	pbmc_transcriptomics	-0.220872
P2RY1	pbmc_transcriptomics	-0.220493
TCEANC	pbmc_transcriptomics	0.220327
TSPO2	pbmc_transcriptomics	0.219968
EIF5A2	pbmc_transcriptomics	0.219813
ADD2	pbmc_transcriptomics	0.219574
ANKRD28	pbmc_transcriptomics	-0.219385
CDH1	pbmc_transcriptomics	0.219364
HBM	pbmc_transcriptomics	0.219179
MFSD12	pbmc_transcriptomics	0.218951
SF3B3	pbmc_transcriptomics	0.218901
TMEM204	pbmc_transcriptomics	0.218861
ZNF383	pbmc_transcriptomics	0.218834
GADD45G	pbmc_transcriptomics	-0.218776
ST6GALNAC6	pbmc_transcriptomics	0.21811
ZSCAN5A	pbmc_transcriptomics	0.217896
FLT3	pbmc_transcriptomics	-0.217736
RBM11	pbmc_transcriptomics	-0.217606
FAM210B	pbmc_transcriptomics	0.217542
GATA2	pbmc_transcriptomics	0.217461
DZIP3	pbmc_transcriptomics	0.217355
MAT2B	pbmc_transcriptomics	0.217142
MFHAS1	pbmc_transcriptomics	0.216971
PSKH1	pbmc_transcriptomics	0.216751
ZNF671	pbmc_transcriptomics	0.216704
ZBTB42	pbmc_transcriptomics	0.216678
GNA12	pbmc_transcriptomics	0.216428
TRAK2	pbmc_transcriptomics	0.216428
ZNF211	pbmc_transcriptomics	0.216401
RTL5	pbmc_transcriptomics	0.215826
GYPC	pbmc_transcriptomics	0.215677
ELOVL6	pbmc_transcriptomics	0.215615
NME8	pbmc_transcriptomics	-0.215526
MAMLD1	pbmc_transcriptomics	0.215365
DNAJA4	pbmc_transcriptomics	0.215252
TMEM170B	pbmc_transcriptomics	-0.215182
SFRP2	pbmc_transcriptomics	0.215126
TBC1D31	pbmc_transcriptomics	0.215058
HBG2	pbmc_transcriptomics	0.214913
DYRK2	pbmc_transcriptomics	0.214682
FAM50B	pbmc_transcriptomics	0.214437
APOL3	pbmc_transcriptomics	0.214138
LINS1	pbmc_transcriptomics	0.214119
ALOX5	pbmc_transcriptomics	-0.214091
PHLPP2	pbmc_transcriptomics	0.214069
NKAPD1	pbmc_transcriptomics	0.213847
ZNF687	pbmc_transcriptomics	-0.21368
RNF214	pbmc_transcriptomics	0.213545
GIMAP5	pbmc_transcriptomics	0.213286
TGM2	pbmc_transcriptomics	0.213113
RTKN2	pbmc_transcriptomics	0.21268
OR2W3	pbmc_transcriptomics	0.21262
PCGF5	pbmc_transcriptomics	0.21261
BNIP2	pbmc_transcriptomics	-0.212351
GPER1	pbmc_transcriptomics	-0.21235
P2RY10	pbmc_transcriptomics	0.212101
HIST1H4H	pbmc_transcriptomics	-0.212027
CFAP36	pbmc_transcriptomics	0.211947
MARCH8	pbmc_transcriptomics	0.211927
PYGM	pbmc_transcriptomics	-0.211913
ZNF703	pbmc_transcriptomics	0.211587
AGPAT3	pbmc_transcriptomics	0.211568
CPOX	pbmc_transcriptomics	0.211426
TG	pbmc_transcriptomics	-0.211399
RALGDS	pbmc_transcriptomics	0.211249
ZNF253	pbmc_transcriptomics	0.211131
LRRC59	pbmc_transcriptomics	-0.211074
MDM2	pbmc_transcriptomics	-0.211052
CDR2	pbmc_transcriptomics	0.21099
HIST1H2BO	pbmc_transcriptomics	-0.210981
IFRD1	pbmc_transcriptomics	-0.210751
SLC39A10	pbmc_transcriptomics	0.21064
AIDA	pbmc_transcriptomics	0.210599
POLR3E	pbmc_transcriptomics	0.210587
USP20	pbmc_transcriptomics	0.210548
ZNF416	pbmc_transcriptomics	0.210504
PPOX	pbmc_transcriptomics	0.210484
TIGIT	pbmc_transcriptomics	0.210455
HIST1H2BF	pbmc_transcriptomics	-0.210051
XCL1	pbmc_transcriptomics	0.210003
TFF3	pbmc_transcriptomics	-0.209915
SLC25A38	pbmc_transcriptomics	0.209886
TTC9	pbmc_transcriptomics	0.209879
STK17B	pbmc_transcriptomics	-0.209807
IVNS1ABP	pbmc_transcriptomics	-0.209633
KIAA1191	pbmc_transcriptomics	0.209604
SLC6A9	pbmc_transcriptomics	0.209575
PIH1D1	pbmc_transcriptomics	0.209375
PADI4	pbmc_transcriptomics	-0.209296
DIDO1	pbmc_transcriptomics	0.209057
TRIM59	pbmc_transcriptomics	0.208964
ORAOV1	pbmc_transcriptomics	0.208929
MAP2K6	pbmc_transcriptomics	-0.208856
PASK	pbmc_transcriptomics	0.208797
FAM209A	pbmc_transcriptomics	-0.208532
BCL11B	pbmc_transcriptomics	0.208483
SYNRG	pbmc_transcriptomics	0.208398
GNMT	pbmc_transcriptomics	-0.208328
ZNF721	pbmc_transcriptomics	0.208278
ZNF529	pbmc_transcriptomics	0.208179
PTX3	pbmc_transcriptomics	-0.208128
ZNF606	pbmc_transcriptomics	0.207897
CEP97	pbmc_transcriptomics	-0.207736
SERPINE1	pbmc_transcriptomics	-0.207564
ST3GAL1	pbmc_transcriptomics	0.207487
ZNF281	pbmc_transcriptomics	-0.207275
CEP57	pbmc_transcriptomics	0.207251
EPB41	pbmc_transcriptomics	0.207213
GPR174	pbmc_transcriptomics	0.207211
PCNX1	pbmc_transcriptomics	-0.207033
C1orf109	pbmc_transcriptomics	0.206931
FAM46C	pbmc_transcriptomics	0.206828
YPEL4	pbmc_transcriptomics	0.206809
CHST2	pbmc_transcriptomics	0.206687
PCSK7	pbmc_transcriptomics	0.206236
CERKL	pbmc_transcriptomics	0.206098
TDRD6	pbmc_transcriptomics	0.205969
DDI2	pbmc_transcriptomics	0.205966
DDX50	pbmc_transcriptomics	0.205841
TCTEX1D4	pbmc_transcriptomics	-0.205794
ANXA8L1	pbmc_transcriptomics	-0.205724
NEK1	pbmc_transcriptomics	0.205712
FOSL1	pbmc_transcriptomics	-0.205691
ETS2	pbmc_transcriptomics	-0.205591
HTRA1	pbmc_transcriptomics	-0.205545
C6orf106	pbmc_transcriptomics	0.205427
LANCL1	pbmc_transcriptomics	0.205371
MRPL14	pbmc_transcriptomics	0.205369
ZNF512	pbmc_transcriptomics	0.205237
ANG	pbmc_transcriptomics	-0.205233
HAPLN3	pbmc_transcriptomics	0.205205
ZNF382	pbmc_transcriptomics	0.20496
PELI2	pbmc_transcriptomics	-0.204859
FAM104A	pbmc_transcriptomics	0.204792
SAP30	pbmc_transcriptomics	-0.2046
RBP7	pbmc_transcriptomics	-0.204583
ZNF131	pbmc_transcriptomics	0.204477
TRAF1	pbmc_transcriptomics	0.204351
PTH2R	pbmc_transcriptomics	-0.204224
DDB1	pbmc_transcriptomics	0.204219
TMEM203	pbmc_transcriptomics	0.203995
ORMDL3	pbmc_transcriptomics	0.203979
USP22	pbmc_transcriptomics	-0.203876
SNCA	pbmc_transcriptomics	0.203873
DAAM2	pbmc_transcriptomics	-0.203764
CCR5	pbmc_transcriptomics	0.203738
WDR46	pbmc_transcriptomics	0.203723
AGAP4	pbmc_transcriptomics	0.203722
UROS	pbmc_transcriptomics	0.203574
CES1	pbmc_transcriptomics	-0.20356
LTB4R	pbmc_transcriptomics	-0.203556
ANKS1A	pbmc_transcriptomics	-0.203488
P2RY8	pbmc_transcriptomics	0.203479
C5orf42	pbmc_transcriptomics	0.203434
PTER	pbmc_transcriptomics	0.203301
ELOC	pbmc_transcriptomics	-0.203168
CPEB3	pbmc_transcriptomics	-0.203075
GPR18	pbmc_transcriptomics	0.203062
ACP5	pbmc_transcriptomics	0.202887
CYP4F22	pbmc_transcriptomics	0.202874
EXT1	pbmc_transcriptomics	-0.202839
KCNE1	pbmc_transcriptomics	-0.202775
CARM1	pbmc_transcriptomics	0.202706
TFDP2	pbmc_transcriptomics	0.20266
ZFP90	pbmc_transcriptomics	0.20261
PDCD7	pbmc_transcriptomics	0.202547
TRIM10	pbmc_transcriptomics	0.202478
C5AR1	pbmc_transcriptomics	-0.202313
KDM8	pbmc_transcriptomics	0.202287
PAOX	pbmc_transcriptomics	0.20221
TRIT1	pbmc_transcriptomics	0.202199
RAB2B	pbmc_transcriptomics	0.202114
CIZ1	pbmc_transcriptomics	0.202083
DPCD	pbmc_transcriptomics	0.201998
IGFBP4	pbmc_transcriptomics	0.201846
FRMD4B	pbmc_transcriptomics	-0.201774
ZNF608	pbmc_transcriptomics	-0.201721
AGTRAP	pbmc_transcriptomics	-0.20169
COPS7B	pbmc_transcriptomics	0.201664
TRIM32	pbmc_transcriptomics	0.201632
RGS18	pbmc_transcriptomics	-0.201555
CYB5A	pbmc_transcriptomics	0.201553
JAG1	pbmc_transcriptomics	-0.201337
WDR89	pbmc_transcriptomics	0.201257
PHC2	pbmc_transcriptomics	-0.201138
MAP2K1	pbmc_transcriptomics	-0.201125
ECHDC3	pbmc_transcriptomics	-0.201069
RABGEF1	pbmc_transcriptomics	-0.20106
SHISA4	pbmc_transcriptomics	0.201052
SRFBP1	pbmc_transcriptomics	0.201029
SRGN	pbmc_transcriptomics	-0.201022
RPAIN	pbmc_transcriptomics	0.20099
SOD1	pbmc_transcriptomics	0.200918
KDM2B	pbmc_transcriptomics	0.200798
MORC2	pbmc_transcriptomics	0.200752
PLXDC2	pbmc_transcriptomics	-0.200406
CA4	pbmc_transcriptomics	-0.200364
PITHD1	pbmc_transcriptomics	0.20008
RNF182	pbmc_transcriptomics	0.200061

## Sheet: factor3_highfeatures
feature	assay	coef
RBP4	plasma_proteomics_targeted	0.492728
GC	plasma_proteomics_targeted	-0.379939
SBSN	plasma_proteomics_targeted	-0.36629
AMBP	plasma_proteomics_targeted	0.354313
C8A	plasma_proteomics_targeted	-0.320098
IGLV3-22	plasma_proteomics_targeted	-0.314464
IGHA1	plasma_proteomics_targeted	0.304143
SERPINA7	plasma_proteomics_targeted	-0.301538
IGHD	plasma_proteomics_targeted	-0.299714
IGKV6D-21	plasma_proteomics_targeted	-0.298328
APOH	plasma_proteomics_targeted	0.296118
IGHG1	plasma_proteomics_targeted	0.288678
C1QB	plasma_proteomics_targeted	-0.271628
PRG4	plasma_proteomics_targeted	-0.27162
FCN3	plasma_proteomics_targeted	-0.269967
TTR	plasma_proteomics_targeted	0.268891
PEPD	plasma_proteomics_targeted	-0.268347
HGFAC	plasma_proteomics_targeted	-0.267799
CAT	plasma_proteomics_targeted	-0.261931
CFHR3	plasma_proteomics_targeted	-0.257712
PCSK9	plasma_proteomics_targeted	-0.255377
AZGP1	plasma_proteomics_targeted	0.254488
CPB2	plasma_proteomics_targeted	-0.253482
FLNA	plasma_proteomics_targeted	-0.246544
A1BG	plasma_proteomics_targeted	-0.241881
JCHAIN	plasma_proteomics_targeted	-0.230028
APOA2	plasma_proteomics_targeted	-0.229941
INSM1	plasma_proteomics_targeted	-0.229645
MAN1A1	plasma_proteomics_targeted	-0.228096
PRG2	plasma_proteomics_targeted	-0.227333
SERPING1	plasma_proteomics_targeted	-0.22705
SERPINC1	plasma_proteomics_targeted	-0.222876
CPN1	plasma_proteomics_targeted	-0.219308
IGHV6-1	plasma_proteomics_targeted	-0.215914
HSP90B1	plasma_proteomics_targeted	-0.213717
APOC1	plasma_proteomics_targeted	0.211098
ORM2	plasma_proteomics_targeted	-0.208798
APCS	plasma_proteomics_targeted	-0.205697
SERPINA7	plasma_proteomics_global_dda	-0.558504
GOLM1	plasma_proteomics_global_dda	-0.47361
YIPF3	plasma_proteomics_global_dda	0.427084
CUTA	plasma_proteomics_global_dda	-0.421858
SCGB1A1	plasma_proteomics_global_dda	0.417821
SELL	plasma_proteomics_global_dda	-0.413791
SERPINA6	plasma_proteomics_global_dda	-0.405811
APOC3	plasma_proteomics_global_dda	0.402518
APOA4	plasma_proteomics_global_dda	0.39133
AHSG	plasma_proteomics_global_dda	-0.382296
CHGA	plasma_proteomics_global_dda	0.374891
GGH	plasma_proteomics_global_dda	-0.373685
AMBP	plasma_proteomics_global_dda	0.369609
GP2	plasma_proteomics_global_dda	0.366854
EMILIN2	plasma_proteomics_global_dda	0.365387
SERPING1	plasma_proteomics_global_dda	-0.355291
SEC14L1	plasma_proteomics_global_dda	-0.352649
GP1BA	plasma_proteomics_global_dda	0.350922
SERPINC1	plasma_proteomics_global_dda	-0.349851
SORL1	plasma_proteomics_global_dda	0.349543
RBM14	plasma_proteomics_global_dda	0.347215
SNX5	plasma_proteomics_global_dda	0.344733
ADD1	plasma_proteomics_global_dda	0.336599
CEACAM1	plasma_proteomics_global_dda	-0.336249
SULF2	plasma_proteomics_global_dda	0.333983
GUCA2A	plasma_proteomics_global_dda	0.33298
COL18A1	plasma_proteomics_global_dda	0.331614
DCTN2	plasma_proteomics_global_dda	0.329042
CNST	plasma_proteomics_global_dda	0.328033
TNFRSF12A	plasma_proteomics_global_dda	0.327513
ZNF774	plasma_proteomics_global_dda	0.32561
ZNF620	plasma_proteomics_global_dda	-0.323289
TDRP	plasma_proteomics_global_dda	0.319892
HPX	plasma_proteomics_global_dda	-0.316221
PRAP1	plasma_proteomics_global_dda	0.316061
IGFBP6	plasma_proteomics_global_dda	0.313257
ATF6	plasma_proteomics_global_dda	-0.312001
ATF6B	plasma_proteomics_global_dda	-0.311673
GRN	plasma_proteomics_global_dda	-0.311414
MROH7	plasma_proteomics_global_dda	0.310029
BMP1	plasma_proteomics_global_dda	0.309557
HTT	plasma_proteomics_global_dda	0.308235
AHNAK	plasma_proteomics_global_dda	0.30818
RGCC	plasma_proteomics_global_dda	0.307375
ANKRD1	plasma_proteomics_global_dda	0.307193
CD55	plasma_proteomics_global_dda	0.302988
LRRC59	plasma_proteomics_global_dda	0.30293
ZNF592	plasma_proteomics_global_dda	0.301843
OAF	plasma_proteomics_global_dda	-0.301227
SH3PXD2B	plasma_proteomics_global_dda	0.300844
LSR	plasma_proteomics_global_dda	0.300036
GRSF1	plasma_proteomics_global_dda	0.299364
NECTIN3	plasma_proteomics_global_dda	-0.29761
IGFBP2	plasma_proteomics_global_dda	0.296939
SMR3B	plasma_proteomics_global_dda	0.296507
SPESP1	plasma_proteomics_global_dda	0.295069
CD226	plasma_proteomics_global_dda	-0.294571
PIK3IP1	plasma_proteomics_global_dda	0.29372
PDE3A	plasma_proteomics_global_dda	0.292237
SPINK1	plasma_proteomics_global_dda	0.292228
ARHGAP18	plasma_proteomics_global_dda	0.291929
LOXL1	plasma_proteomics_global_dda	0.29106
CST6	plasma_proteomics_global_dda	0.290524
COL6A3	plasma_proteomics_global_dda	0.290354
GGT2	plasma_proteomics_global_dda	0.290075
MAN1A1	plasma_proteomics_global_dda	0.287963
IGKV1D-16	plasma_proteomics_global_dda	0.286908
GAPVD1	plasma_proteomics_global_dda	0.286228
PRKCB	plasma_proteomics_global_dda	0.285719
SCARA5	plasma_proteomics_global_dda	0.285437
MSLN	plasma_proteomics_global_dda	0.284428
HNRNPUL2	plasma_proteomics_global_dda	0.284048
FSTL1	plasma_proteomics_global_dda	-0.282881
IRAG1	plasma_proteomics_global_dda	0.280793
INHBC	plasma_proteomics_global_dda	-0.280191
FGL2	plasma_proteomics_global_dda	-0.280116
APOC2	plasma_proteomics_global_dda	0.279264
LSAMP	plasma_proteomics_global_dda	-0.279051
SDC2	plasma_proteomics_global_dda	0.277971
SOD1	plasma_proteomics_global_dda	0.277827
IGKV3-7	plasma_proteomics_global_dda	0.275296
OSCAR	plasma_proteomics_global_dda	-0.275045
MMP2	plasma_proteomics_global_dda	0.274553
FHOD1	plasma_proteomics_global_dda	0.274321
SPTB	plasma_proteomics_global_dda	0.274312
CD99L2	plasma_proteomics_global_dda	0.273492
DLK1	plasma_proteomics_global_dda	0.272998
OSMR	plasma_proteomics_global_dda	-0.271918
C1QC	plasma_proteomics_global_dda	-0.271311
UMOD	plasma_proteomics_global_dda	0.270921
CLINT1	plasma_proteomics_global_dda	0.269485
FLG2	plasma_proteomics_global_dda	0.266271
LIMA1	plasma_proteomics_global_dda	0.266067
IGHV3-73	plasma_proteomics_global_dda	0.265261
CARMIL1	plasma_proteomics_global_dda	0.264626
C1QA	plasma_proteomics_global_dda	-0.263653
CENPF	plasma_proteomics_global_dda	0.26245
ATP1A3	plasma_proteomics_global_dda	0.262402
RAD23B	plasma_proteomics_global_dda	0.262043
MARCKS	plasma_proteomics_global_dda	-0.261311
SCML2	plasma_proteomics_global_dda	0.26098
LGALS3BP	plasma_proteomics_global_dda	-0.260576
BCLAF1	plasma_proteomics_global_dda	0.259212
NSFL1C	plasma_proteomics_global_dda	0.258139
TMX3	plasma_proteomics_global_dda	0.257537
ARRB1	plasma_proteomics_global_dda	0.257192
HMCN2	plasma_proteomics_global_dda	0.256351
DBI	plasma_proteomics_global_dda	0.25612
ANK1	plasma_proteomics_global_dda	0.256088
RBP4	plasma_proteomics_global_dda	0.255636
ABLIM1	plasma_proteomics_global_dda	0.255385
PDGFA	plasma_proteomics_global_dda	0.255333
SERPINA1	plasma_proteomics_global_dda	-0.255236
DUS4L	plasma_proteomics_global_dda	0.254842
MTSS1	plasma_proteomics_global_dda	0.254412
DSP	plasma_proteomics_global_dda	0.25393
KRT80	plasma_proteomics_global_dda	-0.253294
SPTA1	plasma_proteomics_global_dda	0.253229
PXDN	plasma_proteomics_global_dda	0.252839
LAMP2	plasma_proteomics_global_dda	-0.252725
C1QB	plasma_proteomics_global_dda	-0.252628
LILRA3	plasma_proteomics_global_dda	-0.252563
AMPD2	plasma_proteomics_global_dda	0.252037
CSTA	plasma_proteomics_global_dda	0.251989
LILRA2	plasma_proteomics_global_dda	-0.251897
CLPS	plasma_proteomics_global_dda	0.251842
EIF4EBP1	plasma_proteomics_global_dda	0.251034
EMD	plasma_proteomics_global_dda	0.250074
SEMG1	plasma_proteomics_global_dda	0.249941
EPB41L3	plasma_proteomics_global_dda	0.248693
IL18BP	plasma_proteomics_global_dda	-0.248416
AHNAK2	plasma_proteomics_global_dda	0.248007
CACNA2D1	plasma_proteomics_global_dda	-0.24706
PLS3	plasma_proteomics_global_dda	0.246965
S100A11	plasma_proteomics_global_dda	-0.246916
ASAP2	plasma_proteomics_global_dda	0.246675
IMPG2	plasma_proteomics_global_dda	0.246298
COCH	plasma_proteomics_global_dda	0.244673
FCGR3B	plasma_proteomics_global_dda	-0.24464
PDCD1LG2	plasma_proteomics_global_dda	-0.244557
PVR	plasma_proteomics_global_dda	-0.24417
TACC1	plasma_proteomics_global_dda	0.243889
SPARC	plasma_proteomics_global_dda	0.242008
OGN	plasma_proteomics_global_dda	0.240625
CIAPIN1	plasma_proteomics_global_dda	0.239508
C9orf135	plasma_proteomics_global_dda	0.239254
LILRB3	plasma_proteomics_global_dda	-0.239037
ADD2	plasma_proteomics_global_dda	0.237754
CASS4	plasma_proteomics_global_dda	0.237308
LAT	plasma_proteomics_global_dda	0.237263
RCOR2	plasma_proteomics_global_dda	-0.237002
PABPC1	plasma_proteomics_global_dda	0.236636
AP3S1	plasma_proteomics_global_dda	0.236568
PSTPIP2	plasma_proteomics_global_dda	0.236045
LAMB1	plasma_proteomics_global_dda	0.235878
VAMP3	plasma_proteomics_global_dda	0.235711
VCL	plasma_proteomics_global_dda	0.235351
AHCYL2	plasma_proteomics_global_dda	0.23532
LRIT1	plasma_proteomics_global_dda	-0.234692
PABPC4	plasma_proteomics_global_dda	0.234204
LILRA4	plasma_proteomics_global_dda	-0.233977
ITGA8	plasma_proteomics_global_dda	0.233956
ICAM3	plasma_proteomics_global_dda	-0.233583
SPECC1	plasma_proteomics_global_dda	0.232377
CHMP2A	plasma_proteomics_global_dda	0.23194
CUL1	plasma_proteomics_global_dda	0.231348
SCG2	plasma_proteomics_global_dda	0.231158
VAPB	plasma_proteomics_global_dda	0.230748
DPEP2	plasma_proteomics_global_dda	-0.230292
KIAA1958	plasma_proteomics_global_dda	0.230251
SSB	plasma_proteomics_global_dda	0.229815
PTPRJ	plasma_proteomics_global_dda	-0.228292
GIP	plasma_proteomics_global_dda	0.227926
PPIB	plasma_proteomics_global_dda	0.227859
IGKV1D-33	plasma_proteomics_global_dda	0.227132
BCAN	plasma_proteomics_global_dda	0.227069
PLEKHH2	plasma_proteomics_global_dda	0.226999
INAFM2	plasma_proteomics_global_dda	0.226832
CTRB2	plasma_proteomics_global_dda	-0.226638
CDHR5	plasma_proteomics_global_dda	-0.226359
PAWR	plasma_proteomics_global_dda	0.225748
ELN	plasma_proteomics_global_dda	0.225686
GOLM2	plasma_proteomics_global_dda	-0.225271
SRGN	plasma_proteomics_global_dda	0.225137
SMTN	plasma_proteomics_global_dda	0.225095
PRRC1	plasma_proteomics_global_dda	0.224176
C1RL	plasma_proteomics_global_dda	-0.223355
NRBP1	plasma_proteomics_global_dda	0.22274
RPS27A	plasma_proteomics_global_dda	0.222036
MPP1	plasma_proteomics_global_dda	0.221698
BAZ1A	plasma_proteomics_global_dda	0.221629
LYVE1	plasma_proteomics_global_dda	0.221442
THY1	plasma_proteomics_global_dda	0.221278
TPD52L2	plasma_proteomics_global_dda	0.221093
MCAM	plasma_proteomics_global_dda	-0.22086
GCSAML	plasma_proteomics_global_dda	0.220728
VTN	plasma_proteomics_global_dda	-0.220616
EFNB2	plasma_proteomics_global_dda	0.220574
TMSB4X	plasma_proteomics_global_dda	-0.220256
TP53BP1	plasma_proteomics_global_dda	-0.219921
ESYT2	plasma_proteomics_global_dda	0.219682
ACVR2B	plasma_proteomics_global_dda	0.219476
NPPB	plasma_proteomics_global_dda	0.21926
FCGR3A	plasma_proteomics_global_dda	-0.219209
MMP19	plasma_proteomics_global_dda	0.21908
KRT78	plasma_proteomics_global_dda	0.219017
SPP1	plasma_proteomics_global_dda	0.218885
GVINP1	plasma_proteomics_global_dda	0.218505
ADAM28	plasma_proteomics_global_dda	0.218296
JCHAIN	plasma_proteomics_global_dda	0.21722
CHD6	plasma_proteomics_global_dda	0.216968
KRT84	plasma_proteomics_global_dda	0.214883
LMAN2	plasma_proteomics_global_dda	-0.214843
ASAP1	plasma_proteomics_global_dda	0.214296
LNPK	plasma_proteomics_global_dda	0.213728
POSTN	plasma_proteomics_global_dda	0.213537
KRT4	plasma_proteomics_global_dda	-0.21338
ECRG4	plasma_proteomics_global_dda	0.21311
NPPA	plasma_proteomics_global_dda	0.212747
GPX3	plasma_proteomics_global_dda	-0.212705
VCAM1	plasma_proteomics_global_dda	-0.212225
PRB2	plasma_proteomics_global_dda	0.211526
JSRP1	plasma_proteomics_global_dda	0.210987
XPO6	plasma_proteomics_global_dda	0.21082
CCL18	plasma_proteomics_global_dda	0.210354
NUP205	plasma_proteomics_global_dda	0.210328
KRTDAP	plasma_proteomics_global_dda	-0.210282
RCBTB1	plasma_proteomics_global_dda	0.210235
EGFR	plasma_proteomics_global_dda	-0.20989
FURIN	plasma_proteomics_global_dda	0.209816
HPR	plasma_proteomics_global_dda	-0.20974
G0S2	plasma_proteomics_global_dda	0.208676
KIT	plasma_proteomics_global_dda	-0.208567
H2AZ1	plasma_proteomics_global_dda	0.208558
BSN	plasma_proteomics_global_dda	0.208449
PRKCH	plasma_proteomics_global_dda	0.208019
LTBP2	plasma_proteomics_global_dda	0.207375
PTPRS	plasma_proteomics_global_dda	0.207203
SDC1	plasma_proteomics_global_dda	0.206222
SIRPB1	plasma_proteomics_global_dda	-0.20591
TCP1	plasma_proteomics_global_dda	0.205641
TMED8	plasma_proteomics_global_dda	0.20562
NASP	plasma_proteomics_global_dda	0.204581
G6PD	plasma_proteomics_global_dda	0.20427
VSIG4	plasma_proteomics_global_dda	0.203465
GPX6	plasma_proteomics_global_dda	0.203148
ARHGAP45	plasma_proteomics_global_dda	0.203046
ADGRG6	plasma_proteomics_global_dda	-0.202814
ANXA2	plasma_proteomics_global_dda	0.202565
MX1	plasma_proteomics_global_dda	0.202565
FGF23	plasma_proteomics_global_dda	0.202085
C1orf198	plasma_proteomics_global_dda	0.20205
CCT2	plasma_proteomics_global_dda	0.201923
AGFG1	plasma_proteomics_global_dda	0.20184
SAA4	plasma_proteomics_global_dda	-0.201612
GAST	plasma_proteomics_global_dda	0.201016
ABI3BP	plasma_proteomics_global_dda	-0.200463
FETUB	plasma_proteomics_global_dda	-0.200039
AXIN1	serum_olink	0.542782
IFNG	serum_olink	-0.512549
STAMBP	serum_olink	0.484687
EIF4EBP1	serum_olink	0.476708
IL10RB	serum_olink	0.470738
CD40	serum_olink	0.466682
SIRT2	serum_olink	0.448758
CST5	serum_olink	0.423666
CCL4	serum_olink	0.398341
CCL8	serum_olink	-0.382714
TGFB1	serum_olink	0.382181
TNFSF12	serum_olink	0.381824
CCL25	serum_olink	0.372036
TNFRSF9	serum_olink	0.371453
CXCL10	serum_olink	-0.364249
CCL28	serum_olink	0.360684
VEGFA	serum_olink	0.359802
CCL3	serum_olink	0.332561
TGFA	serum_olink	0.330528
IL15RA	serum_olink	0.327115
FGF23	serum_olink	0.314803
S100A12	serum_olink	0.30506
CXCL6	serum_olink	0.283109
IL12B	serum_olink	-0.278687
FGF5	serum_olink	0.278527
CCL13	serum_olink	0.277591
LTA	serum_olink	-0.273701
MMP1	serum_olink	0.273429
HGF	serum_olink	0.244954
CD5	serum_olink	0.235577
IL10	serum_olink	-0.229674
SULT1A1	serum_olink	0.225881
ADA	serum_olink	0.222146
CASP8	serum_olink	0.212774
ARTN	serum_olink	0.201138
4-acetamidobutanoate	plasma_metabolomics_global	0.626368
X-11632	plasma_metabolomics_global	0.598389
1-linoleoyl-GPE (18:2)*	plasma_metabolomics_global	0.592034
1-oleoyl-GPE (18:1)	plasma_metabolomics_global	0.581219
2-pyrrolidinone	plasma_metabolomics_global	0.570941
N-acetylputrescine	plasma_metabolomics_global	0.569898
arabitol/xylitol	plasma_metabolomics_global	0.546117
N1-methylinosine	plasma_metabolomics_global	0.536286
2R,3R-dihydroxybutyrate	plasma_metabolomics_global	0.530959
1-linolenoyl-GPC (18:3)*	plasma_metabolomics_global	0.529043
1-oleoyl-GPC (18:1)	plasma_metabolomics_global	0.527229
4-hydroxyphenylacetylglutamine	plasma_metabolomics_global	0.521067
indoleacetylglutamine	plasma_metabolomics_global	0.519987
1-arachidonoyl-GPE (20:4n6)*	plasma_metabolomics_global	0.519041
2,4-di-tert-butylphenol	plasma_metabolomics_global	0.515752
glucuronate	plasma_metabolomics_global	0.510143
X-12410	plasma_metabolomics_global	0.508851
X-24556	plasma_metabolomics_global	0.508361
N1-methyl-2-pyridone-5-carboxamide	plasma_metabolomics_global	0.50322
gamma-carboxyglutamate	plasma_metabolomics_global	0.501097
C-glycosyltryptophan	plasma_metabolomics_global	0.491855
hippurate	plasma_metabolomics_global	0.4868
4-hydroxyhippurate	plasma_metabolomics_global	0.483935
arabonate/xylonate	plasma_metabolomics_global	0.482119
pantoate	plasma_metabolomics_global	0.48005
cys-gly, oxidized	plasma_metabolomics_global	0.479579
dimethylarginine (SDMA + ADMA)	plasma_metabolomics_global	0.478982
arachidate (20:0)	plasma_metabolomics_global	0.478954
beta-hydroxyisovaleroylcarnitine	plasma_metabolomics_global	0.478254
X-23593	plasma_metabolomics_global	0.47261
choline	plasma_metabolomics_global	0.469111
ribonate	plasma_metabolomics_global	0.466871
O-sulfo-tyrosine	plasma_metabolomics_global	0.465226
phenylacetylglutamate	plasma_metabolomics_global	0.464385
N-acetyl-2-aminoadipate	plasma_metabolomics_global	0.463338
isovalerylglycine	plasma_metabolomics_global	0.460615
N-acetylhistidine	plasma_metabolomics_global	0.459636
succinate	plasma_metabolomics_global	0.458583
cysteinylglycine disulfide*	plasma_metabolomics_global	0.456202
X-12193	plasma_metabolomics_global	0.452058
1-myristoylglycerol (14:0)	plasma_metabolomics_global	0.450882
1-linoleoyl-GPC (18:2)	plasma_metabolomics_global	0.450631
pro-hydroxy-pro	plasma_metabolomics_global	0.450275
ascorbic acid 3-sulfate*	plasma_metabolomics_global	0.449476
1-palmitoyl-GPE (16:0)	plasma_metabolomics_global	0.449093
X-23654	plasma_metabolomics_global	0.446811
X-17676	plasma_metabolomics_global	0.44579
2-stearoyl-GPE (18:0)*	plasma_metabolomics_global	0.444797
gamma-CEHC glucuronide*	plasma_metabolomics_global	0.443546
13-HODE + 9-HODE	plasma_metabolomics_global	0.442512
methylsuccinate	plasma_metabolomics_global	0.441895
linolenate [alpha or gamma; (18:3n3 or 6)]	plasma_metabolomics_global	0.441163
vanillic acid glycine	plasma_metabolomics_global	0.440708
phenylacetylglutamine	plasma_metabolomics_global	0.437342
X-24728	plasma_metabolomics_global	0.437195
2-oleoylglycerol (18:1)	plasma_metabolomics_global	0.436073
X-12707	plasma_metabolomics_global	0.43431
1-arachidonoyl-GPI (20:4)*	plasma_metabolomics_global	0.434289
erythronate*	plasma_metabolomics_global	0.434126
glutarate (C5-DC)	plasma_metabolomics_global	0.434116
1-stearoyl-2-oleoyl-GPC (18:0/18:1)	plasma_metabolomics_global	0.433921
eicosenoate (20:1)	plasma_metabolomics_global	0.433329
X-13723	plasma_metabolomics_global	0.43318
bilirubin (E,E)*	plasma_metabolomics_global	-0.433096
1-linoleoyl-2-linolenoyl-GPC (18:2/18:3)*	plasma_metabolomics_global	0.432199
erythritol	plasma_metabolomics_global	0.431953
1-palmitoleoyl-GPC (16:1)*	plasma_metabolomics_global	0.431281
2-aminophenol sulfate	plasma_metabolomics_global	0.430015
hexadecadienoate (16:2n6)	plasma_metabolomics_global	0.429448
erucate (22:1n9)	plasma_metabolomics_global	0.427024
2-O-methylascorbic acid	plasma_metabolomics_global	0.426624
3-methylglutarylcarnitine (2)	plasma_metabolomics_global	0.425058
dihydroferulic acid sulfate	plasma_metabolomics_global	0.424227
1,2-dilinoleoyl-GPC (18:2/18:2)	plasma_metabolomics_global	0.423125
1-linoleoylglycerol (18:2)	plasma_metabolomics_global	0.422908
1-oleoylglycerol (18:1)	plasma_metabolomics_global	0.422633
undecanedioate (C11-DC)	plasma_metabolomics_global	0.422248
hydroxyasparagine**	plasma_metabolomics_global	0.421257
2-palmitoleoyl-GPC (16:1)*	plasma_metabolomics_global	0.419031
X-26054	plasma_metabolomics_global	0.418892
N6,N6,N6-trimethyllysine	plasma_metabolomics_global	0.418621
ascorbic acid 2-sulfate	plasma_metabolomics_global	0.418041
pseudouridine	plasma_metabolomics_global	0.417569
N-acetylserine	plasma_metabolomics_global	0.417192
orotidine	plasma_metabolomics_global	0.413892
linoleate (18:2n6)	plasma_metabolomics_global	0.411412
urea	plasma_metabolomics_global	0.411297
N-formylmethionine	plasma_metabolomics_global	0.411038
1-palmitoylglycerol (16:0)	plasma_metabolomics_global	0.410258
X-18887	plasma_metabolomics_global	0.410105
X-19141	plasma_metabolomics_global	0.410065
X-17685	plasma_metabolomics_global	0.409989
3-indoleglyoxylic acid	plasma_metabolomics_global	0.409679
X-12026	plasma_metabolomics_global	0.408114
X-12407	plasma_metabolomics_global	0.407353
3-(3-amino-3-carboxypropyl)uridine*	plasma_metabolomics_global	0.405939
glycerol	plasma_metabolomics_global	0.40508
N6-acetyllysine	plasma_metabolomics_global	0.404192
1-oleoyl-GPI (18:1)	plasma_metabolomics_global	0.403534
N-acetylvaline	plasma_metabolomics_global	0.402302
2-hydroxysebacate	plasma_metabolomics_global	0.40165
docosadienoate (22:2n6)	plasma_metabolomics_global	0.400401
N-acetylalanine	plasma_metabolomics_global	0.398623
X-12104	plasma_metabolomics_global	0.398502
palmitoyl ethanolamide	plasma_metabolomics_global	0.39842
oleate/vaccenate (18:1)	plasma_metabolomics_global	0.396952
retinol (vitamin A)	plasma_metabolomics_global	0.39682
hypoxanthine	plasma_metabolomics_global	0.396226
2-palmitoyl-GPC (16:0)*	plasma_metabolomics_global	0.394001
4-acetylphenol sulfate	plasma_metabolomics_global	0.393154
N,N-dimethyl-pro-pro	plasma_metabolomics_global	0.392963
pantothenate	plasma_metabolomics_global	0.392342
3-acetylphenol sulfate	plasma_metabolomics_global	0.390696
X-23680	plasma_metabolomics_global	0.390532
palmitate (16:0)	plasma_metabolomics_global	0.389503
1-(1-enyl-palmitoyl)-2-oleoyl-GPE (P-16:0/18:1)*	plasma_metabolomics_global	0.389385
o-cresol sulfate	plasma_metabolomics_global	0.389151
bilirubin degradation product, C17H18N2O4 (2)**	plasma_metabolomics_global	-0.388058
pipecolate	plasma_metabolomics_global	0.387705
X-25422	plasma_metabolomics_global	0.387121
X-25957	plasma_metabolomics_global	0.386232
1-myristoyl-2-arachidonoyl-GPC (14:0/20:4)*	plasma_metabolomics_global	0.385682
margarate (17:0)	plasma_metabolomics_global	0.384291
dihomo-linoleate (20:2n6)	plasma_metabolomics_global	0.38398
X-25519	plasma_metabolomics_global	0.383231
dopamine 3-O-sulfate	plasma_metabolomics_global	0.383226
X-13695	plasma_metabolomics_global	0.381645
hydroxy-N6,N6,N6-trimethyllysine*	plasma_metabolomics_global	0.381608
propionylglycine	plasma_metabolomics_global	0.381477
methionine sulfoxide	plasma_metabolomics_global	0.381247
X-12216	plasma_metabolomics_global	0.380986
docosapentaenoate (n3 DPA; 22:5n3)	plasma_metabolomics_global	0.380967
dimethylglycine	plasma_metabolomics_global	0.380031
4-ethylcatechol sulfate	plasma_metabolomics_global	0.379898
nonadecanoate (19:0)	plasma_metabolomics_global	0.378325
N6-carbamoylthreonyladenosine	plasma_metabolomics_global	0.377958
2,3-dihydroxyisovalerate	plasma_metabolomics_global	0.377323
3-amino-2-piperidone	plasma_metabolomics_global	0.376868
N-acetylisoleucine	plasma_metabolomics_global	0.376502
N-acetylglutamate	plasma_metabolomics_global	0.376072
X-25457	plasma_metabolomics_global	0.374741
trimethylamine N-oxide	plasma_metabolomics_global	0.374505
1-(1-enyl-stearoyl)-2-oleoyl-GPE (P-18:0/18:1)	plasma_metabolomics_global	0.374208
1-(1-enyl-oleoyl)-GPE (P-18:1)*	plasma_metabolomics_global	0.373371
X-12822	plasma_metabolomics_global	0.371945
cinnamoylglycine	plasma_metabolomics_global	0.371829
glucuronide of C12H22O4 (1)*	plasma_metabolomics_global	0.370945
3-hydroxy-2-methylpyridine sulfate	plasma_metabolomics_global	0.370824
10-heptadecenoate (17:1n7)	plasma_metabolomics_global	0.368325
dihomo-linolenate (20:3n3 or n6)	plasma_metabolomics_global	0.36831
homovanillate (HVA)	plasma_metabolomics_global	0.36767
1-palmitoyl-GPC (16:0)	plasma_metabolomics_global	0.367356
isoleucylglycine	plasma_metabolomics_global	0.367156
1-arachidonoyl-GPA (20:4)	plasma_metabolomics_global	0.367111
tiglylcarnitine (C5:1-DC)	plasma_metabolomics_global	0.366728
X-25790	plasma_metabolomics_global	0.36648
N-acetylthreonine	plasma_metabolomics_global	0.364542
maltol sulfate	plasma_metabolomics_global	0.364524
X-12221	plasma_metabolomics_global	0.363961
pyridoxate	plasma_metabolomics_global	0.363545
saccharin	plasma_metabolomics_global	0.363521
1-linoleoyl-2-arachidonoyl-GPC (18:2/20:4n6)*	plasma_metabolomics_global	0.36346
perfluorooctanesulfonate (PFOS)	plasma_metabolomics_global	-0.361536
X-13553	plasma_metabolomics_global	0.361249
methyl-4-hydroxybenzoate sulfate	plasma_metabolomics_global	0.360399
myristate (14:0)	plasma_metabolomics_global	0.360275
1-linoleoyl-GPI (18:2)*	plasma_metabolomics_global	0.359344
3-indoxyl sulfate	plasma_metabolomics_global	0.356937
stearate (18:0)	plasma_metabolomics_global	0.356488
2,3-dihydroxy-2-methylbutyrate	plasma_metabolomics_global	0.355646
3-hydroxyoctanoylcarnitine (1)	plasma_metabolomics_global	0.355092
10-nonadecenoate (19:1n9)	plasma_metabolomics_global	0.355005
perfluorohexanesulfonate (PFHxS)	plasma_metabolomics_global	-0.354635
X-16124	plasma_metabolomics_global	0.354542
gamma-glutamylisoleucine*	plasma_metabolomics_global	0.354515
1-stearoyl-2-linoleoyl-GPE (18:0/18:2)*	plasma_metabolomics_global	0.353655
5-hydroxyindole sulfate	plasma_metabolomics_global	0.352351
1-stearoyl-2-oleoyl-GPE (18:0/18:1)	plasma_metabolomics_global	0.351678
glycerophosphoethanolamine	plasma_metabolomics_global	0.350532
3-methyl catechol sulfate (1)	plasma_metabolomics_global	0.350271
1-stearoyl-GPC (18:0)	plasma_metabolomics_global	0.349383
4-vinylphenol sulfate	plasma_metabolomics_global	0.347906
N-acetylcitrulline	plasma_metabolomics_global	0.347187
adenosine 5'-monophosphate (AMP)	plasma_metabolomics_global	0.345544
2-methoxyresorcinol sulfate	plasma_metabolomics_global	0.343476
X-17438	plasma_metabolomics_global	0.343443
1-stearoyl-2-linoleoyl-GPC (18:0/18:2)*	plasma_metabolomics_global	0.341977
docosahexaenoate (DHA; 22:6n3)	plasma_metabolomics_global	0.341687
sphingosine	plasma_metabolomics_global	0.338564
prolylglycine	plasma_metabolomics_global	0.336713
X-21796	plasma_metabolomics_global	0.33384
1-palmitoyl-2-oleoyl-GPC (16:0/18:1)	plasma_metabolomics_global	0.333545
gluconate	plasma_metabolomics_global	0.333377
2-methoxyhydroquinone sulfate (1)	plasma_metabolomics_global	0.332544
8-methoxykynurenate	plasma_metabolomics_global	0.331996
glutarylcarnitine (C5-DC)	plasma_metabolomics_global	0.331239
lyxonate	plasma_metabolomics_global	0.331219
2-acetamidophenol sulfate	plasma_metabolomics_global	0.329379
p-cresol glucuronide*	plasma_metabolomics_global	0.328925
pregnenetriol sulfate*	plasma_metabolomics_global	-0.328286
1-(1-enyl-palmitoyl)-GPE (P-16:0)*	plasma_metabolomics_global	0.325811
vanillic alcohol sulfate	plasma_metabolomics_global	0.325751
1-(1-enyl-stearoyl)-GPE (P-18:0)*	plasma_metabolomics_global	0.323952
N-acetylalliin	plasma_metabolomics_global	0.323166
citrulline	plasma_metabolomics_global	0.321372
N-acetyltyrosine	plasma_metabolomics_global	0.320428
oleoyl ethanolamide	plasma_metabolomics_global	0.319002
(2,4 or 2,5)-dimethylphenol sulfate	plasma_metabolomics_global	0.318595
1-(1-enyl-palmitoyl)-GPC (P-16:0)*	plasma_metabolomics_global	0.316979
N1-methyladenosine	plasma_metabolomics_global	0.315936
X-25810	plasma_metabolomics_global	0.315685
1-oleoyl-2-docosahexaenoyl-GPC (18:1/22:6)*	plasma_metabolomics_global	0.315036
X-17348	plasma_metabolomics_global	0.314581
ethylmalonate	plasma_metabolomics_global	0.31458
1-methylurate	plasma_metabolomics_global	0.313167
creatinine	plasma_metabolomics_global	0.31315
N-acetylarginine	plasma_metabolomics_global	0.31294
dihydrocaffeate sulfate (2)	plasma_metabolomics_global	0.312369
catechol sulfate	plasma_metabolomics_global	0.309856
1-arachidonoyl-GPC (20:4n6)*	plasma_metabolomics_global	0.309487
eicosapentaenoate (EPA; 20:5n3)	plasma_metabolomics_global	0.309444
2-hydroxyhippurate (salicylurate)	plasma_metabolomics_global	0.308205
cyclo(gly-pro)	plasma_metabolomics_global	0.307601
S-adenosylhomocysteine (SAH)	plasma_metabolomics_global	0.306902
cysteine s-sulfate	plasma_metabolomics_global	0.306129
X-25371	plasma_metabolomics_global	0.306008
propionylcarnitine (C3)	plasma_metabolomics_global	0.305838
cerotoylcarnitine (C26)*	plasma_metabolomics_global	0.305784
docosapentaenoate (n6 DPA; 22:5n6)	plasma_metabolomics_global	0.305573
fructosyllysine	plasma_metabolomics_global	0.305148
allantoin	plasma_metabolomics_global	0.303959
N-delta-acetylornithine	plasma_metabolomics_global	0.302821
vanillactate	plasma_metabolomics_global	0.302462
3-methylhistidine	plasma_metabolomics_global	0.302169
dihydroferulate	plasma_metabolomics_global	0.299806
5,6-dihydrothymine	plasma_metabolomics_global	0.299662
3-hydroxyoctanoylcarnitine (2)	plasma_metabolomics_global	0.298248
sulfate*	plasma_metabolomics_global	0.297722
octanoylcarnitine (C8)	plasma_metabolomics_global	0.297615
cholesterol	plasma_metabolomics_global	0.297169
N-acetylglutamine	plasma_metabolomics_global	0.296537
3-formylindole	plasma_metabolomics_global	0.295135
gamma-CEHC sulfate	plasma_metabolomics_global	0.294691
sucrose	plasma_metabolomics_global	0.293992
1-palmitoyl-2-linoleoyl-GPE (16:0/18:2)	plasma_metabolomics_global	0.29379
perfluorooctanoate (PFOA)	plasma_metabolomics_global	-0.292938
orotate	plasma_metabolomics_global	0.292752
3-aminoisobutyrate	plasma_metabolomics_global	0.292048
gamma-glutamylthreonine	plasma_metabolomics_global	0.291344
indolebutyrate	plasma_metabolomics_global	0.289814
1-palmitoyl-2-linoleoyl-GPC (16:0/18:2)	plasma_metabolomics_global	0.28891
androstenediol (3alpha, 17alpha) monosulfate (2)	plasma_metabolomics_global	-0.288499
etiocholanolone glucuronide	plasma_metabolomics_global	0.287982
X-11850	plasma_metabolomics_global	0.287791
palmitoleate (16:1n7)	plasma_metabolomics_global	0.287325
N,N,N-trimethyl-alanylproline betaine (TMAP)	plasma_metabolomics_global	0.28698
glucuronide of C10H18O2 (8)*	plasma_metabolomics_global	0.286936
1-palmitoyl-2-stearoyl-GPC (16:0/18:0)	plasma_metabolomics_global	0.286886
p-cresol sulfate	plasma_metabolomics_global	0.286077
lactate	plasma_metabolomics_global	0.285874
N-acetyl-S-allyl-cysteine	plasma_metabolomics_global	0.28513
indolelactate	plasma_metabolomics_global	0.2848
arachidonate (20:4n6)	plasma_metabolomics_global	0.284228
alliin	plasma_metabolomics_global	0.282713
5-hydroxy-2-methylpyridine sulfate	plasma_metabolomics_global	0.282044
S-carboxyethylcysteine	plasma_metabolomics_global	0.281885
pentadecanoate (15:0)	plasma_metabolomics_global	0.281159
1-(1-enyl-palmitoyl)-2-palmitoyl-GPC (P-16:0/16:0)*	plasma_metabolomics_global	0.280484
3-hydroxydecanoylcarnitine	plasma_metabolomics_global	0.280029
glucuronide of C10H18O2 (7)*	plasma_metabolomics_global	0.278927
glucuronide of C10H18O2 (1)*	plasma_metabolomics_global	0.278632
X-15461	plasma_metabolomics_global	0.2786
indoleacetate	plasma_metabolomics_global	0.278381
1-palmitoyl-2-palmitoleoyl-GPC (16:0/16:1)*	plasma_metabolomics_global	0.278358
cholesterol sulfate	plasma_metabolomics_global	0.278102
3-hydroxyhippurate	plasma_metabolomics_global	0.277633
4-methyl-2-oxopentanoate	plasma_metabolomics_global	-0.276747
gamma-glutamylglycine	plasma_metabolomics_global	0.276466
16-hydroxypalmitate	plasma_metabolomics_global	0.275859
1-palmitoyl-2-oleoyl-GPE (16:0/18:1)	plasma_metabolomics_global	0.274802
vanillylmandelate (VMA)	plasma_metabolomics_global	0.274698
threonate	plasma_metabolomics_global	0.274403
3-hydroxy-2-ethylpropionate	plasma_metabolomics_global	0.273828
daidzein sulfate (2)	plasma_metabolomics_global	0.272914
genistein sulfate*	plasma_metabolomics_global	0.272555
glycerophosphorylcholine (GPC)	plasma_metabolomics_global	0.272151
pregnenediol sulfate (C21H34O5S)*	plasma_metabolomics_global	-0.271003
GlcNAc sulfate conjugate of C21H34O2 steroid**	plasma_metabolomics_global	-0.270734
4-allylcatechol sulfate	plasma_metabolomics_global	0.267055
tyrosine	plasma_metabolomics_global	-0.267
1-methyl-5-imidazoleacetate	plasma_metabolomics_global	0.266371
cis-3,4-methyleneheptanoylglycine	plasma_metabolomics_global	0.265489
X-16576	plasma_metabolomics_global	-0.265104
X-24571	plasma_metabolomics_global	0.264599
X-24328	plasma_metabolomics_global	0.264568
galactonate	plasma_metabolomics_global	0.264442
alpha-ketoglutarate	plasma_metabolomics_global	0.262842
X-19299	plasma_metabolomics_global	0.262215
cis-3,4-methyleneheptanoylcarnitine	plasma_metabolomics_global	0.261571
alpha-tocopherol	plasma_metabolomics_global	-0.26123
3-(4-hydroxyphenyl)propionate	plasma_metabolomics_global	0.260845
eugenol sulfate	plasma_metabolomics_global	0.258791
ethyl alpha-glucopyranoside	plasma_metabolomics_global	0.25764
butyrylcarnitine (C4)	plasma_metabolomics_global	0.257335
pentose acid*	plasma_metabolomics_global	0.256478
X-21319	plasma_metabolomics_global	-0.255427
cis-4-decenoylcarnitine (C10:1)	plasma_metabolomics_global	0.255064
linoleoylcarnitine (C18:2)*	plasma_metabolomics_global	0.254794
kynurenate	plasma_metabolomics_global	0.254311
linoleoyl ethanolamide	plasma_metabolomics_global	0.253666
argininate*	plasma_metabolomics_global	0.25324
1-palmitoyl-2-dihomo-linolenoyl-GPC (16:0/20:3n3 or 6)*	plasma_metabolomics_global	0.252144
cystine	plasma_metabolomics_global	0.251933
5-hydroxylysine	plasma_metabolomics_global	0.251605
fumarate	plasma_metabolomics_global	0.251522
citrate	plasma_metabolomics_global	-0.250121
quinolinate	plasma_metabolomics_global	0.249046
(16 or 17)-methylstearate (a19:0 or i19:0)	plasma_metabolomics_global	0.248836
N-acetylkynurenine (2)	plasma_metabolomics_global	0.247586
3,5-dichloro-2,6-dihydroxybenzoic acid	plasma_metabolomics_global	-0.247246
N-acetyl-aspartyl-glutamate (NAAG)	plasma_metabolomics_global	0.246353
X-14939	plasma_metabolomics_global	-0.245493
2-hydroxynervonate*	plasma_metabolomics_global	0.244716
isobutyrylcarnitine (C4)	plasma_metabolomics_global	0.244401
acisoga	plasma_metabolomics_global	0.244171
proline	plasma_metabolomics_global	0.24406
N-acetylcarnosine	plasma_metabolomics_global	0.243868
X-24951	plasma_metabolomics_global	-0.242926
1,2-dilinoleoyl-GPE (18:2/18:2)*	plasma_metabolomics_global	0.242032
sarcosine	plasma_metabolomics_global	0.241391
X-25343	plasma_metabolomics_global	0.240177
glycine	plasma_metabolomics_global	0.235639
1-myristoyl-2-palmitoyl-GPC (14:0/16:0)	plasma_metabolomics_global	0.233716
decanoylcarnitine (C10)	plasma_metabolomics_global	0.232979
phosphate	plasma_metabolomics_global	0.232262
1-(1-enyl-palmitoyl)-2-oleoyl-GPC (P-16:0/18:1)*	plasma_metabolomics_global	0.232239
2-oxoarginine*	plasma_metabolomics_global	0.231364
bilirubin degradation product, C17H18N2O4 (3)**	plasma_metabolomics_global	-0.231332
2-hydroxybehenate	plasma_metabolomics_global	0.23035
linoleoyl-arachidonoyl-glycerol (18:2/20:4) [2]*	plasma_metabolomics_global	0.230145
caprate (10:0)	plasma_metabolomics_global	0.229548
X-26119	plasma_metabolomics_global	0.229416
ergothioneine	plasma_metabolomics_global	-0.229351
phenylalanine	plasma_metabolomics_global	-0.22882
3-hydroxybutyrate (BHBA)	plasma_metabolomics_global	-0.22845
7-methylxanthine	plasma_metabolomics_global	0.228427
10-undecenoate (11:1n1)	plasma_metabolomics_global	-0.228256
1-palmitoyl-2-arachidonoyl-GPI (16:0/20:4)*	plasma_metabolomics_global	0.228216
oleoyl-arachidonoyl-glycerol (18:1/20:4) [1]*	plasma_metabolomics_global	0.227911
3-methylxanthine	plasma_metabolomics_global	0.227814
4-hydroxyglutamate	plasma_metabolomics_global	0.227643
X-12096	plasma_metabolomics_global	0.226688
inosine	plasma_metabolomics_global	0.22644
alpha-hydroxyisocaproate	plasma_metabolomics_global	-0.226208
uracil	plasma_metabolomics_global	0.224451
N-acetyltryptophan	plasma_metabolomics_global	0.22431
1-(1-enyl-palmitoyl)-2-linoleoyl-GPE (P-16:0/18:2)*	plasma_metabolomics_global	0.224046
indole-3-carboxylate	plasma_metabolomics_global	0.223155
gamma-glutamylvaline	plasma_metabolomics_global	0.223117
oleoyl-arachidonoyl-glycerol (18:1/20:4) [2]*	plasma_metabolomics_global	0.221039
2-methylbutyrylcarnitine (C5)	plasma_metabolomics_global	0.220864
quinate	plasma_metabolomics_global	0.22057
lysine	plasma_metabolomics_global	0.220307
beta-citrylglutamate	plasma_metabolomics_global	0.219858
gulonate*	plasma_metabolomics_global	0.219425
1-(1-enyl-palmitoyl)-2-arachidonoyl-GPC (P-16:0/20:4)*	plasma_metabolomics_global	0.217667
arachidonoylcarnitine (C20:4)	plasma_metabolomics_global	0.217655
(N(1) + N(8))-acetylspermidine	plasma_metabolomics_global	0.217475
N-acetylneuraminate	plasma_metabolomics_global	0.217232
glucuronide of piperine metabolite C17H21NO3 (5)*	plasma_metabolomics_global	0.217129
caprylate (8:0)	plasma_metabolomics_global	0.21585
3-phosphoglycerate	plasma_metabolomics_global	0.214215
5-oxoproline	plasma_metabolomics_global	0.214186
delta-CEHC	plasma_metabolomics_global	0.213783
tetrahydrocortisone glucuronide (5)	plasma_metabolomics_global	0.213625
ribitol	plasma_metabolomics_global	0.213042
succinoyltaurine	plasma_metabolomics_global	0.212893
glycerophosphoglycerol	plasma_metabolomics_global	0.212702
sulfate of piperine metabolite C16H19NO3 (3)*	plasma_metabolomics_global	0.211872
2-hydroxydecanoate	plasma_metabolomics_global	0.211178
creatine	plasma_metabolomics_global	0.21058
1,5-anhydroglucitol (1,5-AG)	plasma_metabolomics_global	-0.210186
2-hydroxyglutarate	plasma_metabolomics_global	0.209429
ectoine	plasma_metabolomics_global	0.208658
ximenoylcarnitine (C26:1)*	plasma_metabolomics_global	0.207657
2-hydroxyoctanoate	plasma_metabolomics_global	0.20706
dihomo-linolenoylcarnitine (C20:3n3 or 6)*	plasma_metabolomics_global	0.205876
sphinganine	plasma_metabolomics_global	0.205518
deoxycarnitine	plasma_metabolomics_global	0.205307
carnitine	plasma_metabolomics_global	0.204899
imidazole lactate	plasma_metabolomics_global	0.204093
sulfate of piperine metabolite C18H21NO3 (3)*	plasma_metabolomics_global	0.203645
glucuronide of piperine metabolite C17H21NO3 (3)*	plasma_metabolomics_global	0.203265
pregnenolone sulfate	plasma_metabolomics_global	-0.202939
glycolithocholate sulfate*	plasma_metabolomics_global	-0.202108
1,3-dimethylurate	plasma_metabolomics_global	0.202029
hydantoin-5-propionate	plasma_metabolomics_global	0.201806
IFI6	nasal_transcriptomics	-0.323519
IFITM1	nasal_transcriptomics	-0.302497
OAS1	nasal_transcriptomics	-0.299726
DDX58	nasal_transcriptomics	-0.296003
FBXO39	nasal_transcriptomics	-0.292397
IFI44L	nasal_transcriptomics	-0.288207
MT-CO3	nasal_transcriptomics	0.288095
CMPK2	nasal_transcriptomics	-0.288025
EPSTI1	nasal_transcriptomics	-0.286028
IFIT1	nasal_transcriptomics	-0.285545
PARP9	nasal_transcriptomics	-0.284689
IFIT3	nasal_transcriptomics	-0.282781
ISG15	nasal_transcriptomics	-0.281769
OASL	nasal_transcriptomics	-0.281607
TNFSF10	nasal_transcriptomics	-0.277915
OAS3	nasal_transcriptomics	-0.276164
DDX60	nasal_transcriptomics	-0.273828
F2RL1	nasal_transcriptomics	-0.273728
MX1	nasal_transcriptomics	-0.273352
DTX3L	nasal_transcriptomics	-0.272262
LY6E	nasal_transcriptomics	-0.270995
OAS2	nasal_transcriptomics	-0.270367
IFITM3	nasal_transcriptomics	-0.269819
HERC6	nasal_transcriptomics	-0.268109
PARP14	nasal_transcriptomics	-0.267714
OTOF	nasal_transcriptomics	-0.267277
MT-CO1	nasal_transcriptomics	0.265948
EIF2AK2	nasal_transcriptomics	-0.265132
SAMD9	nasal_transcriptomics	-0.26312
AMD1	nasal_transcriptomics	-0.260805
CASP3	nasal_transcriptomics	-0.259734
RSAD2	nasal_transcriptomics	-0.259329
IFIT5	nasal_transcriptomics	-0.258019
PCDHGB4	nasal_transcriptomics	0.2577
TRIM69	nasal_transcriptomics	-0.257499
HSH2D	nasal_transcriptomics	-0.25615
APOL6	nasal_transcriptomics	-0.255949
IFIT2	nasal_transcriptomics	-0.255438
ASPHD2	nasal_transcriptomics	-0.255341
TAP1	nasal_transcriptomics	-0.254208
IFI27	nasal_transcriptomics	-0.253508
IFIH1	nasal_transcriptomics	-0.2525
MT-ND4	nasal_transcriptomics	0.251228
SIGLEC1	nasal_transcriptomics	-0.250718
PSMB8	nasal_transcriptomics	-0.249639
WBP1	nasal_transcriptomics	0.249281
DNM3	nasal_transcriptomics	0.246722
MT-CYB	nasal_transcriptomics	0.246327
IFI44	nasal_transcriptomics	-0.244574
PLSCR1	nasal_transcriptomics	-0.244411
MT-ND4L	nasal_transcriptomics	0.243476
TAP2	nasal_transcriptomics	-0.242534
UBE2L6	nasal_transcriptomics	-0.242324
SDS	nasal_transcriptomics	-0.242148
PARP12	nasal_transcriptomics	-0.241983
ZNF229	nasal_transcriptomics	0.241105
TBCC	nasal_transcriptomics	-0.240551
CHST2	nasal_transcriptomics	-0.24034
SERPINF1	nasal_transcriptomics	0.237427
TRIM22	nasal_transcriptomics	-0.23731
RNF213	nasal_transcriptomics	-0.237198
BTN3A3	nasal_transcriptomics	-0.237156
PLA2G6	nasal_transcriptomics	0.237136
TDRP	nasal_transcriptomics	0.236909
KLF3	nasal_transcriptomics	-0.236833
ZNF84	nasal_transcriptomics	0.236732
JAK2	nasal_transcriptomics	-0.2362
SERPING1	nasal_transcriptomics	-0.235857
RAB11FIP1	nasal_transcriptomics	-0.235084
DENND1B	nasal_transcriptomics	-0.235057
WDR27	nasal_transcriptomics	0.234888
HLA-A	nasal_transcriptomics	-0.234819
PCDHGB5	nasal_transcriptomics	0.233126
HLA-C	nasal_transcriptomics	-0.232941
ZNF544	nasal_transcriptomics	0.232361
TSTD3	nasal_transcriptomics	0.232319
MT-CO2	nasal_transcriptomics	0.232103
DLL1	nasal_transcriptomics	0.231221
HELZ2	nasal_transcriptomics	-0.230608
ZNFX1	nasal_transcriptomics	-0.230546
RAB8A	nasal_transcriptomics	-0.230527
LGALSL	nasal_transcriptomics	-0.229679
SAMD9L	nasal_transcriptomics	-0.229617
APOL2	nasal_transcriptomics	-0.229068
IFI35	nasal_transcriptomics	-0.228959
PCDHGA6	nasal_transcriptomics	0.228934
STAT1	nasal_transcriptomics	-0.228622
MCU	nasal_transcriptomics	-0.228249
IFI16	nasal_transcriptomics	-0.2276
B2M	nasal_transcriptomics	-0.226681
GRIP2	nasal_transcriptomics	-0.226287
HLA-F	nasal_transcriptomics	-0.226241
ACO1	nasal_transcriptomics	0.226076
ZNF846	nasal_transcriptomics	0.225663
PCDHGB2	nasal_transcriptomics	0.224868
RPL22	nasal_transcriptomics	0.224715
ZNF471	nasal_transcriptomics	0.224675
MT-ND3	nasal_transcriptomics	0.224374
XAF1	nasal_transcriptomics	-0.223886
EIF3L	nasal_transcriptomics	0.223732
FGF9	nasal_transcriptomics	0.223562
KLF4	nasal_transcriptomics	-0.22354
MX2	nasal_transcriptomics	-0.223436
BTN3A1	nasal_transcriptomics	-0.223391
NT5C3A	nasal_transcriptomics	-0.223267
BEST4	nasal_transcriptomics	0.223226
FBXW10	nasal_transcriptomics	0.223034
EML6	nasal_transcriptomics	0.222978
TRAFD1	nasal_transcriptomics	-0.222745
PCDHGB7	nasal_transcriptomics	0.222586
SLC40A1	nasal_transcriptomics	-0.222112
PROS1	nasal_transcriptomics	0.221977
MAP3K1	nasal_transcriptomics	-0.221832
ALDH1L2	nasal_transcriptomics	0.221567
HOMER1	nasal_transcriptomics	-0.221452
HIST1H2BK	nasal_transcriptomics	-0.221277
CAMK2G	nasal_transcriptomics	-0.221175
CIRBP	nasal_transcriptomics	0.220896
SVOPL	nasal_transcriptomics	0.220312
RPL4	nasal_transcriptomics	0.219941
TGFA	nasal_transcriptomics	-0.219752
SOBP	nasal_transcriptomics	0.21963
IRF7	nasal_transcriptomics	-0.219396
ANKRD18A	nasal_transcriptomics	0.219301
KRT23	nasal_transcriptomics	-0.219123
CD55	nasal_transcriptomics	-0.218363
RPL6	nasal_transcriptomics	0.217492
SECTM1	nasal_transcriptomics	-0.217139
ZNF491	nasal_transcriptomics	0.216999
HLA-B	nasal_transcriptomics	-0.216567
HERC5	nasal_transcriptomics	-0.21654
ZFP28	nasal_transcriptomics	0.216496
SEZ6	nasal_transcriptomics	-0.216466
LPIN2	nasal_transcriptomics	-0.216421
PCDHGA5	nasal_transcriptomics	0.216214
ZNF10	nasal_transcriptomics	0.215514
CAD	nasal_transcriptomics	0.215381
RGS1	nasal_transcriptomics	-0.215102
C6orf48	nasal_transcriptomics	0.214978
BCS1L	nasal_transcriptomics	0.214462
UNC79	nasal_transcriptomics	0.214334
ETV7	nasal_transcriptomics	-0.214309
ZNF891	nasal_transcriptomics	0.214204
RBFA	nasal_transcriptomics	0.21372
CDC42SE2	nasal_transcriptomics	-0.213473
VWA2	nasal_transcriptomics	0.213401
FKBP10	nasal_transcriptomics	0.21329
GPX8	nasal_transcriptomics	0.213259
TOR1B	nasal_transcriptomics	-0.213204
CENPJ	nasal_transcriptomics	0.213105
KIAA0513	nasal_transcriptomics	-0.212879
ZNF470	nasal_transcriptomics	0.212616
C19orf66	nasal_transcriptomics	-0.212554
ZNF443	nasal_transcriptomics	0.212467
SERPINB8	nasal_transcriptomics	-0.212324
SDK2	nasal_transcriptomics	0.21214
PERM1	nasal_transcriptomics	-0.211952
SIAE	nasal_transcriptomics	0.211911
ANXA3	nasal_transcriptomics	-0.211656
LYRM4	nasal_transcriptomics	0.211533
CNNM2	nasal_transcriptomics	0.211521
MYLK	nasal_transcriptomics	0.211375
MT-ATP6	nasal_transcriptomics	0.211152
ALDH7A1	nasal_transcriptomics	0.210984
NAP1L4	nasal_transcriptomics	0.210924
ZNF577	nasal_transcriptomics	0.21056
PCDHGB1	nasal_transcriptomics	0.21042
BATF2	nasal_transcriptomics	-0.210295
GRHL3	nasal_transcriptomics	-0.210015
S100A4	nasal_transcriptomics	-0.209957
MPHOSPH9	nasal_transcriptomics	0.209658
GBP1	nasal_transcriptomics	-0.209588
ZRANB3	nasal_transcriptomics	0.209578
RCAN1	nasal_transcriptomics	-0.209575
SLC9A1	nasal_transcriptomics	-0.209462
EIF2D	nasal_transcriptomics	0.209232
RIMBP2	nasal_transcriptomics	0.209211
LENG8	nasal_transcriptomics	0.209065
MARVELD1	nasal_transcriptomics	0.208992
GRIK2	nasal_transcriptomics	0.208791
PFKM	nasal_transcriptomics	0.208702
ZNF132	nasal_transcriptomics	0.208347
HHAT	nasal_transcriptomics	0.208003
PARP8	nasal_transcriptomics	-0.207828
SP100	nasal_transcriptomics	-0.207686
EFCAB6	nasal_transcriptomics	0.207445
IRF1	nasal_transcriptomics	-0.20737
TENM2	nasal_transcriptomics	0.207314
TMEM213	nasal_transcriptomics	0.207066
IL32	nasal_transcriptomics	-0.207011
SDCBP2	nasal_transcriptomics	-0.206868
AC005041.1	nasal_transcriptomics	0.206863
PRICKLE2	nasal_transcriptomics	0.206858
SLC38A2	nasal_transcriptomics	-0.206774
RGS12	nasal_transcriptomics	0.206624
LARS	nasal_transcriptomics	0.206468
ZNF337	nasal_transcriptomics	0.206364
VWA3A	nasal_transcriptomics	0.20635
FAN1	nasal_transcriptomics	0.206155
BLZF1	nasal_transcriptomics	-0.205899
TNFRSF12A	nasal_transcriptomics	-0.205571
SLC25A27	nasal_transcriptomics	0.205475
EIF4B	nasal_transcriptomics	0.205403
SOGA1	nasal_transcriptomics	0.2054
NGFR	nasal_transcriptomics	0.205308
NARS2	nasal_transcriptomics	0.205251
TRIM38	nasal_transcriptomics	-0.205139
VIL1	nasal_transcriptomics	-0.204774
SLC6A14	nasal_transcriptomics	-0.204655
MLH3	nasal_transcriptomics	0.204642
PCDHGA9	nasal_transcriptomics	0.204471
METAP1D	nasal_transcriptomics	0.204281
DGCR2	nasal_transcriptomics	-0.204267
PCYOX1L	nasal_transcriptomics	0.204008
PSMB9	nasal_transcriptomics	-0.203918
PRKD1	nasal_transcriptomics	0.203789
PCDHGA4	nasal_transcriptomics	0.203777
ZNF584	nasal_transcriptomics	0.203776
HABP2	nasal_transcriptomics	0.203607
MTUS2	nasal_transcriptomics	0.203571
HOGA1	nasal_transcriptomics	0.203507
CYR61	nasal_transcriptomics	-0.203356
LY6D	nasal_transcriptomics	-0.203322
LY6G6C	nasal_transcriptomics	-0.20321
S100P	nasal_transcriptomics	-0.203179
MATR3	nasal_transcriptomics	0.203033
ZBP1	nasal_transcriptomics	-0.202986
KIAA1456	nasal_transcriptomics	0.202772
NAP1L1	nasal_transcriptomics	0.202701
SLC8A2	nasal_transcriptomics	-0.202486
ZCCHC11	nasal_transcriptomics	0.202358
NMI	nasal_transcriptomics	-0.202301
TTC3	nasal_transcriptomics	0.202194
MT-ND5	nasal_transcriptomics	0.20215
ING5	nasal_transcriptomics	0.202013
STXBP4	nasal_transcriptomics	0.201992
RND1	nasal_transcriptomics	-0.201966
CFAP53	nasal_transcriptomics	0.201959
TRIM45	nasal_transcriptomics	0.201848
MANSC1	nasal_transcriptomics	-0.201747
STOX2	nasal_transcriptomics	0.201687
ZNF19	nasal_transcriptomics	0.201587
MBTPS1	nasal_transcriptomics	0.20146
CD7	nasal_transcriptomics	-0.201116
LRP10	nasal_transcriptomics	-0.201111
BICD1	nasal_transcriptomics	0.201013
TIMM10	nasal_transcriptomics	-0.201007
MT1X	nasal_transcriptomics	0.200846
NBAS	nasal_transcriptomics	0.200155
NR4A2	nasal_transcriptomics	-0.200141
CCDC14	nasal_transcriptomics	0.200014
APOBEC3F	pbmc_transcriptomics	-0.362328
BTN3A3	pbmc_transcriptomics	-0.340792
PPA1	pbmc_transcriptomics	-0.333452
USP28	pbmc_transcriptomics	-0.329498
OSBPL1A	pbmc_transcriptomics	0.328152
TBC1D31	pbmc_transcriptomics	-0.326625
OGFOD1	pbmc_transcriptomics	-0.324868
STXBP5	pbmc_transcriptomics	0.323701
GPR25	pbmc_transcriptomics	-0.323651
CCDC102A	pbmc_transcriptomics	-0.319886
PJA1	pbmc_transcriptomics	-0.316165
MRPL1	pbmc_transcriptomics	-0.315412
SP140	pbmc_transcriptomics	-0.313134
LAX1	pbmc_transcriptomics	-0.31299
XAF1	pbmc_transcriptomics	-0.311176
CYBRD1	pbmc_transcriptomics	0.310975
C11orf84	pbmc_transcriptomics	-0.310929
MSRA	pbmc_transcriptomics	0.310398
NUDC	pbmc_transcriptomics	-0.310347
CUL1	pbmc_transcriptomics	-0.30926
NOP56	pbmc_transcriptomics	-0.309152
METTL18	pbmc_transcriptomics	-0.3091
ERBB2	pbmc_transcriptomics	-0.308275
PFKP	pbmc_transcriptomics	-0.307974
TESMIN	pbmc_transcriptomics	0.307244
RFLNB	pbmc_transcriptomics	0.306253
MIA3	pbmc_transcriptomics	-0.303934
ZNF202	pbmc_transcriptomics	-0.303801
PCBP3	pbmc_transcriptomics	0.303377
EHMT2	pbmc_transcriptomics	-0.302853
GZMB	pbmc_transcriptomics	-0.302833
L3MBTL2	pbmc_transcriptomics	-0.302768
RWDD2B	pbmc_transcriptomics	-0.302703
RCOR1	pbmc_transcriptomics	0.301358
SLC41A1	pbmc_transcriptomics	-0.301235
MOV10	pbmc_transcriptomics	-0.300315
ALDH3B1	pbmc_transcriptomics	0.300277
ATP10A	pbmc_transcriptomics	-0.300099
RGL4	pbmc_transcriptomics	0.29924
FAM69A	pbmc_transcriptomics	-0.29875
BEX1	pbmc_transcriptomics	0.298025
PDZD8	pbmc_transcriptomics	0.297963
TMEM229B	pbmc_transcriptomics	-0.296667
KLF7	pbmc_transcriptomics	0.296149
GPSM2	pbmc_transcriptomics	0.295911
MTO1	pbmc_transcriptomics	-0.294782
ZNF525	pbmc_transcriptomics	-0.294239
GBP3	pbmc_transcriptomics	-0.294004
MMGT1	pbmc_transcriptomics	0.293424
PPAT	pbmc_transcriptomics	-0.29341
IKZF3	pbmc_transcriptomics	-0.293262
CNP	pbmc_transcriptomics	-0.293238
PFKFB2	pbmc_transcriptomics	0.292667
DNMBP	pbmc_transcriptomics	0.292631
KPNA4	pbmc_transcriptomics	0.29204
PARP11	pbmc_transcriptomics	-0.291903
TTLL3	pbmc_transcriptomics	0.291764
MRPS18B	pbmc_transcriptomics	-0.29115
BCAP29	pbmc_transcriptomics	0.291124
LEO1	pbmc_transcriptomics	-0.290998
RTP4	pbmc_transcriptomics	-0.290755
UQCC1	pbmc_transcriptomics	-0.290419
TUBB4B	pbmc_transcriptomics	0.290359
CAT	pbmc_transcriptomics	0.290335
ZNF57	pbmc_transcriptomics	-0.29017
TMEM62	pbmc_transcriptomics	-0.290151
EPS8L1	pbmc_transcriptomics	-0.290077
GBE1	pbmc_transcriptomics	0.290024
TRIM69	pbmc_transcriptomics	-0.289951
SART3	pbmc_transcriptomics	-0.289826
ATAD3B	pbmc_transcriptomics	-0.289495
TOMM70	pbmc_transcriptomics	-0.289157
MESD	pbmc_transcriptomics	-0.28904
LGALS3BP	pbmc_transcriptomics	-0.288463
SLC39A14	pbmc_transcriptomics	-0.288286
HACD3	pbmc_transcriptomics	-0.28826
RHEBL1	pbmc_transcriptomics	-0.287769
AGRN	pbmc_transcriptomics	-0.287708
TSPO	pbmc_transcriptomics	0.287083
TMEM263	pbmc_transcriptomics	-0.286984
RDH14	pbmc_transcriptomics	-0.286752
NOC3L	pbmc_transcriptomics	-0.286392
ZFP64	pbmc_transcriptomics	-0.286106
LEXM	pbmc_transcriptomics	-0.286078
CARD11	pbmc_transcriptomics	-0.286078
AKAP5	pbmc_transcriptomics	-0.285382
SPNS2	pbmc_transcriptomics	0.285259
REXO4	pbmc_transcriptomics	-0.285116
C20orf27	pbmc_transcriptomics	0.283546
MT-CO3	pbmc_transcriptomics	0.283474
ALG11	pbmc_transcriptomics	-0.282993
CCDC136	pbmc_transcriptomics	-0.282964
PHAX	pbmc_transcriptomics	-0.282811
C12orf65	pbmc_transcriptomics	-0.282242
P2RY6	pbmc_transcriptomics	-0.282205
PELP1	pbmc_transcriptomics	-0.281769
HERC6	pbmc_transcriptomics	-0.2817
OTOF	pbmc_transcriptomics	-0.281623
APOL3	pbmc_transcriptomics	-0.281547
SLC25A40	pbmc_transcriptomics	0.281514
POLR2M	pbmc_transcriptomics	-0.281153
CEP41	pbmc_transcriptomics	-0.280962
ITPRIPL1	pbmc_transcriptomics	-0.280779
ZNF195	pbmc_transcriptomics	-0.280729
RAB5B	pbmc_transcriptomics	0.279979
ADGRG5	pbmc_transcriptomics	-0.279658
HIST2H4A	pbmc_transcriptomics	-0.279361
FAM98A	pbmc_transcriptomics	-0.27931
NOL8	pbmc_transcriptomics	-0.279116
CERCAM	pbmc_transcriptomics	-0.278323
CARMIL3	pbmc_transcriptomics	-0.278207
SPATS2L	pbmc_transcriptomics	-0.278178
RBM45	pbmc_transcriptomics	-0.278142
SLC36A4	pbmc_transcriptomics	0.278069
DBT	pbmc_transcriptomics	-0.277755
ANXA1	pbmc_transcriptomics	0.276864
TMEM135	pbmc_transcriptomics	-0.276774
GSN	pbmc_transcriptomics	0.276624
CISD1	pbmc_transcriptomics	-0.276362
ARG1	pbmc_transcriptomics	0.275843
CPNE3	pbmc_transcriptomics	0.275099
RMND1	pbmc_transcriptomics	-0.274947
ARHGAP24	pbmc_transcriptomics	0.274631
PRKAA1	pbmc_transcriptomics	0.274468
PARP10	pbmc_transcriptomics	-0.27409
FAR2	pbmc_transcriptomics	0.273742
APOBEC3G	pbmc_transcriptomics	-0.273717
FLAD1	pbmc_transcriptomics	-0.273194
PRR3	pbmc_transcriptomics	-0.272848
SEMA4F	pbmc_transcriptomics	-0.272639
IGF1R	pbmc_transcriptomics	0.27247
NDEL1	pbmc_transcriptomics	0.272337
C6orf203	pbmc_transcriptomics	-0.272143
TACO1	pbmc_transcriptomics	-0.272137
SH2D2A	pbmc_transcriptomics	-0.271902
ANAPC15	pbmc_transcriptomics	0.271879
DACH1	pbmc_transcriptomics	0.271769
TMCO4	pbmc_transcriptomics	-0.271456
EEF2KMT	pbmc_transcriptomics	-0.271181
ZNF30	pbmc_transcriptomics	-0.270796
GRIN3A	pbmc_transcriptomics	-0.270374
KLHDC7B	pbmc_transcriptomics	-0.270154
RRP9	pbmc_transcriptomics	-0.269877
ARHGAP19	pbmc_transcriptomics	0.269643
IL15RA	pbmc_transcriptomics	-0.269592
KLF3	pbmc_transcriptomics	0.269462
C1orf228	pbmc_transcriptomics	0.269144
MRPL46	pbmc_transcriptomics	-0.269078
UMPS	pbmc_transcriptomics	-0.269066
CHKA	pbmc_transcriptomics	0.268971
ZNF610	pbmc_transcriptomics	-0.268565
ZNF253	pbmc_transcriptomics	-0.268493
PROB1	pbmc_transcriptomics	-0.268442
PTGES	pbmc_transcriptomics	0.268367
TIMD4	pbmc_transcriptomics	-0.268185
ITGB7	pbmc_transcriptomics	-0.268119
TRIM14	pbmc_transcriptomics	-0.267884
SRGN	pbmc_transcriptomics	0.267738
TBRG4	pbmc_transcriptomics	-0.267728
PLPPR3	pbmc_transcriptomics	0.267629
NDFIP2	pbmc_transcriptomics	-0.267423
ASCL2	pbmc_transcriptomics	-0.267366
YEATS2	pbmc_transcriptomics	-0.267099
DHX58	pbmc_transcriptomics	-0.267074
NUP35	pbmc_transcriptomics	-0.26693
GPR180	pbmc_transcriptomics	-0.266799
AZU1	pbmc_transcriptomics	0.266465
ACTR6	pbmc_transcriptomics	-0.266301
TMCO3	pbmc_transcriptomics	0.266267
SPNS3	pbmc_transcriptomics	0.265863
HGSNAT	pbmc_transcriptomics	0.265727
FBF1	pbmc_transcriptomics	-0.265559
OLFM4	pbmc_transcriptomics	0.265532
BCORL1	pbmc_transcriptomics	0.26535
FCAR	pbmc_transcriptomics	0.265321
AGTPBP1	pbmc_transcriptomics	0.265182
PPM1K	pbmc_transcriptomics	-0.265144
ZFYVE21	pbmc_transcriptomics	0.265131
GPATCH4	pbmc_transcriptomics	-0.265036
P2RX1	pbmc_transcriptomics	0.265016
CYSTM1	pbmc_transcriptomics	0.264937
TP53INP2	pbmc_transcriptomics	0.264879
RUFY4	pbmc_transcriptomics	-0.264213
AGK	pbmc_transcriptomics	-0.264089
BTN2A2	pbmc_transcriptomics	-0.263673
CAMKK2	pbmc_transcriptomics	0.263508
NOB1	pbmc_transcriptomics	-0.263233
H6PD	pbmc_transcriptomics	0.263225
RPS6KA2	pbmc_transcriptomics	0.262908
ATP13A1	pbmc_transcriptomics	-0.262807
PDIA3	pbmc_transcriptomics	-0.262763
METTL2A	pbmc_transcriptomics	-0.262712
B4GAT1	pbmc_transcriptomics	-0.262537
DDX50	pbmc_transcriptomics	-0.262464
PSME2	pbmc_transcriptomics	-0.26237
CEACAM6	pbmc_transcriptomics	0.262363
TAP1	pbmc_transcriptomics	-0.26214
WDR3	pbmc_transcriptomics	-0.262077
PROCR	pbmc_transcriptomics	-0.26167
B3GNT5	pbmc_transcriptomics	0.261603
GRAMD2B	pbmc_transcriptomics	-0.261559
TMEM121	pbmc_transcriptomics	-0.261449
IFIH1	pbmc_transcriptomics	-0.261316
CYP4V2	pbmc_transcriptomics	-0.2613
MRPL17	pbmc_transcriptomics	-0.260919
TRIM26	pbmc_transcriptomics	-0.260795
DDX3X	pbmc_transcriptomics	0.260714
SERPING1	pbmc_transcriptomics	-0.260661
GALM	pbmc_transcriptomics	-0.260552
SPOUT1	pbmc_transcriptomics	-0.26054
CTSG	pbmc_transcriptomics	0.260472
ELP3	pbmc_transcriptomics	-0.260394
EMB	pbmc_transcriptomics	0.260183
STAT2	pbmc_transcriptomics	-0.260158
RNF8	pbmc_transcriptomics	-0.260036
CD24	pbmc_transcriptomics	0.260023
H2AFY2	pbmc_transcriptomics	-0.260012
USP18	pbmc_transcriptomics	-0.259999
PSMC2	pbmc_transcriptomics	-0.25966
PARP12	pbmc_transcriptomics	-0.259445
PAPSS2	pbmc_transcriptomics	0.259438
KIAA0141	pbmc_transcriptomics	0.259437
MDN1	pbmc_transcriptomics	-0.259435
PACSIN1	pbmc_transcriptomics	-0.259401
TWNK	pbmc_transcriptomics	-0.259183
AP3S1	pbmc_transcriptomics	0.258868
ENPP5	pbmc_transcriptomics	-0.258816
SLC20A2	pbmc_transcriptomics	-0.258746
PNPT1	pbmc_transcriptomics	-0.258576
CLEC2D	pbmc_transcriptomics	-0.258567
ANKRD18A	pbmc_transcriptomics	0.258361
BLMH	pbmc_transcriptomics	-0.258308
MICAL1	pbmc_transcriptomics	0.258125
SIDT1	pbmc_transcriptomics	-0.257886
CNTNAP3	pbmc_transcriptomics	0.257759
TSPAN2	pbmc_transcriptomics	0.257752
ROGDI	pbmc_transcriptomics	0.257702
CXCL16	pbmc_transcriptomics	0.257375
LGMN	pbmc_transcriptomics	-0.257236
FSD1	pbmc_transcriptomics	-0.256953
ARHGEF3	pbmc_transcriptomics	-0.256729
OXCT1	pbmc_transcriptomics	-0.256726
HYAL3	pbmc_transcriptomics	0.256365
BCL9L	pbmc_transcriptomics	-0.256266
MSANTD2	pbmc_transcriptomics	-0.256242
PRF1	pbmc_transcriptomics	-0.256156
LAG3	pbmc_transcriptomics	-0.255965
PLP2	pbmc_transcriptomics	0.255947
PSMA3	pbmc_transcriptomics	-0.255867
DCAF4	pbmc_transcriptomics	-0.25582
CDK18	pbmc_transcriptomics	-0.255637
TARS2	pbmc_transcriptomics	-0.255388
ELANE	pbmc_transcriptomics	0.255238
ZSCAN29	pbmc_transcriptomics	-0.25518
RETN	pbmc_transcriptomics	0.255178
APOL1	pbmc_transcriptomics	-0.255165
YAE1D1	pbmc_transcriptomics	-0.255145
DENND2D	pbmc_transcriptomics	-0.255073
MACROD1	pbmc_transcriptomics	-0.255073
PDCD2L	pbmc_transcriptomics	-0.254937
TAF1B	pbmc_transcriptomics	-0.254718
APMAP	pbmc_transcriptomics	0.254618
METTL13	pbmc_transcriptomics	-0.25455
CTR9	pbmc_transcriptomics	-0.254505
SVBP	pbmc_transcriptomics	0.254274
AFF2	pbmc_transcriptomics	0.254194
RBM10	pbmc_transcriptomics	-0.254076
MAMDC4	pbmc_transcriptomics	-0.254062
METTL12	pbmc_transcriptomics	-0.253881
PALB2	pbmc_transcriptomics	-0.253737
PNPLA2	pbmc_transcriptomics	0.253502
WDR4	pbmc_transcriptomics	-0.253488
VPS37C	pbmc_transcriptomics	0.253453
BAZ1B	pbmc_transcriptomics	-0.253155
CIB2	pbmc_transcriptomics	-0.253123
BMS1	pbmc_transcriptomics	-0.253071
CMTM6	pbmc_transcriptomics	0.252805
RARRES3	pbmc_transcriptomics	-0.252742
ENPP2	pbmc_transcriptomics	-0.252598
ZNF691	pbmc_transcriptomics	-0.252441
LMAN2L	pbmc_transcriptomics	-0.252298
SLC12A8	pbmc_transcriptomics	-0.252233
RINT1	pbmc_transcriptomics	-0.252088
SSTR3	pbmc_transcriptomics	-0.252011
CALR	pbmc_transcriptomics	-0.251932
WFDC1	pbmc_transcriptomics	0.251776
BTLA	pbmc_transcriptomics	-0.251588
RNF213	pbmc_transcriptomics	-0.251536
MARS2	pbmc_transcriptomics	-0.251535
PRMT7	pbmc_transcriptomics	-0.251475
MRPS18A	pbmc_transcriptomics	-0.251382
CCR8	pbmc_transcriptomics	-0.251255
RBM3	pbmc_transcriptomics	0.251252
ITPR3	pbmc_transcriptomics	-0.251122
PTCD2	pbmc_transcriptomics	-0.251069
GIMAP4	pbmc_transcriptomics	-0.251039
UTP3	pbmc_transcriptomics	-0.251029
HOXB4	pbmc_transcriptomics	-0.250958
PLEKHA1	pbmc_transcriptomics	-0.250954
PDF	pbmc_transcriptomics	-0.250951
ZNRF1	pbmc_transcriptomics	0.250931
PUM3	pbmc_transcriptomics	-0.250902
SPATA6	pbmc_transcriptomics	0.250773
TMX2	pbmc_transcriptomics	-0.250734
SPTBN5	pbmc_transcriptomics	-0.25061
ACTL10	pbmc_transcriptomics	-0.250469
SCO1	pbmc_transcriptomics	-0.250443
YARS2	pbmc_transcriptomics	-0.250387
PCID2	pbmc_transcriptomics	-0.249965
SYNRG	pbmc_transcriptomics	-0.249856
ULK1	pbmc_transcriptomics	0.249852
ASPHD2	pbmc_transcriptomics	-0.249679
LPL	pbmc_transcriptomics	0.249654
DNAJA3	pbmc_transcriptomics	-0.249632
ITGA3	pbmc_transcriptomics	-0.249622
KLF5	pbmc_transcriptomics	0.249606
S1PR2	pbmc_transcriptomics	-0.249599
ZNF816	pbmc_transcriptomics	-0.24949
TPT1	pbmc_transcriptomics	0.249447
HIPK3	pbmc_transcriptomics	0.249418
TMA7	pbmc_transcriptomics	0.249371
GIMAP5	pbmc_transcriptomics	-0.249235
AXL	pbmc_transcriptomics	-0.249229
RNF113A	pbmc_transcriptomics	-0.248721
ZBTB38	pbmc_transcriptomics	-0.248423
CSGALNACT1	pbmc_transcriptomics	0.24826
SMARCAD1	pbmc_transcriptomics	-0.248234
PPP3CC	pbmc_transcriptomics	-0.248193
MLNR	pbmc_transcriptomics	0.248049
COL9A2	pbmc_transcriptomics	0.247979
EIF1	pbmc_transcriptomics	0.247709
C9orf85	pbmc_transcriptomics	-0.247612
ZNF485	pbmc_transcriptomics	-0.247562
CHI3L2	pbmc_transcriptomics	-0.247557
SSB	pbmc_transcriptomics	-0.247468
OSGEPL1	pbmc_transcriptomics	-0.247466
TLR7	pbmc_transcriptomics	-0.247399
SORT1	pbmc_transcriptomics	0.247381
DSTYK	pbmc_transcriptomics	0.247196
TERF2	pbmc_transcriptomics	-0.247186
MPI	pbmc_transcriptomics	-0.247169
NMT1	pbmc_transcriptomics	-0.247059
RRP1B	pbmc_transcriptomics	-0.246874
CDHR5	pbmc_transcriptomics	-0.246836
MS4A3	pbmc_transcriptomics	0.246578
PHF11	pbmc_transcriptomics	-0.24653
CD247	pbmc_transcriptomics	-0.246479
LETM1	pbmc_transcriptomics	-0.246456
DTWD1	pbmc_transcriptomics	-0.246295
PEX14	pbmc_transcriptomics	-0.246147
TTC9C	pbmc_transcriptomics	-0.246076
ADGRA2	pbmc_transcriptomics	-0.246074
CCT7	pbmc_transcriptomics	-0.246017
PTCD3	pbmc_transcriptomics	-0.245974
MAFG	pbmc_transcriptomics	0.245965
LNPK	pbmc_transcriptomics	0.245954
ICA1	pbmc_transcriptomics	0.245954
RGCC	pbmc_transcriptomics	0.245899
TNNT1	pbmc_transcriptomics	-0.245849
TAF1A	pbmc_transcriptomics	-0.24583
TMEM268	pbmc_transcriptomics	-0.245816
KLC2	pbmc_transcriptomics	-0.245816
TAZ	pbmc_transcriptomics	0.24551
FAM50B	pbmc_transcriptomics	-0.245314
UGCG	pbmc_transcriptomics	0.245269
ZFAND5	pbmc_transcriptomics	0.245218
HSD17B7	pbmc_transcriptomics	-0.245163
TAMM41	pbmc_transcriptomics	-0.245104
HEXDC	pbmc_transcriptomics	-0.245033
RNF11	pbmc_transcriptomics	0.245009
OLFM2	pbmc_transcriptomics	-0.244998
FUT11	pbmc_transcriptomics	-0.244924
ABCB1	pbmc_transcriptomics	-0.244879
G3BP1	pbmc_transcriptomics	-0.244843
ANKRD16	pbmc_transcriptomics	-0.244736
EIF3G	pbmc_transcriptomics	-0.244728
UBE2L6	pbmc_transcriptomics	-0.244622
TTC8	pbmc_transcriptomics	0.244484
IL1R1	pbmc_transcriptomics	0.244474
PRRT4	pbmc_transcriptomics	0.244412
OAS2	pbmc_transcriptomics	-0.24441
DNAJC30	pbmc_transcriptomics	-0.244362
RARS	pbmc_transcriptomics	-0.244334
ARAP3	pbmc_transcriptomics	0.244224
SBK1	pbmc_transcriptomics	-0.244159
C1orf21	pbmc_transcriptomics	-0.243944
FAM120C	pbmc_transcriptomics	-0.243863
DDX31	pbmc_transcriptomics	-0.243849
AVEN	pbmc_transcriptomics	-0.243782
PGM1	pbmc_transcriptomics	0.24373
MYRF	pbmc_transcriptomics	-0.243488
STK19	pbmc_transcriptomics	0.243439
TPP2	pbmc_transcriptomics	-0.243291
TOGARAM2	pbmc_transcriptomics	-0.243111
GADD45A	pbmc_transcriptomics	0.243081
ENTPD1	pbmc_transcriptomics	0.242863
DEFA4	pbmc_transcriptomics	0.242781
FTSJ1	pbmc_transcriptomics	-0.242738
TSFM	pbmc_transcriptomics	-0.242659
SMTNL1	pbmc_transcriptomics	-0.2426
OCRL	pbmc_transcriptomics	0.242558
ZNF496	pbmc_transcriptomics	-0.242431
ZNF444	pbmc_transcriptomics	-0.242415
PDE6B	pbmc_transcriptomics	-0.242405
SLC38A7	pbmc_transcriptomics	-0.242391
MBTPS1	pbmc_transcriptomics	-0.242233
IKZF2	pbmc_transcriptomics	-0.242165
INTS13	pbmc_transcriptomics	-0.242104
CHP1	pbmc_transcriptomics	0.241924
MYL6	pbmc_transcriptomics	0.241892
MRM1	pbmc_transcriptomics	-0.241887
ALOX5	pbmc_transcriptomics	0.24187
SLPI	pbmc_transcriptomics	0.241765
DDX23	pbmc_transcriptomics	-0.241705
VARS2	pbmc_transcriptomics	-0.241637
SLC25A19	pbmc_transcriptomics	-0.241606
ZC3HC1	pbmc_transcriptomics	-0.241587
CRACR2B	pbmc_transcriptomics	0.241462
PRTN3	pbmc_transcriptomics	0.241428
SMARCA5	pbmc_transcriptomics	-0.241412
EIF5B	pbmc_transcriptomics	-0.24137
XKR6	pbmc_transcriptomics	-0.241335
ENY2	pbmc_transcriptomics	0.241132
BPI	pbmc_transcriptomics	0.241101
PPIP5K2	pbmc_transcriptomics	0.241069
RAVER2	pbmc_transcriptomics	0.241037
SIT1	pbmc_transcriptomics	-0.240989
NOC4L	pbmc_transcriptomics	-0.240854
BTN3A1	pbmc_transcriptomics	-0.24079
PINX1	pbmc_transcriptomics	-0.240761
RNF212	pbmc_transcriptomics	-0.240722
MRPS9	pbmc_transcriptomics	-0.240719
IFT20	pbmc_transcriptomics	0.240698
DDX55	pbmc_transcriptomics	-0.240688
RELL2	pbmc_transcriptomics	-0.240592
CUZD1	pbmc_transcriptomics	-0.240582
CSTF1	pbmc_transcriptomics	-0.240539
MOCS2	pbmc_transcriptomics	-0.240412
CASP7	pbmc_transcriptomics	-0.2404
SLFN5	pbmc_transcriptomics	-0.240369
CTU1	pbmc_transcriptomics	-0.240333
SLC25A4	pbmc_transcriptomics	-0.240227
OR6N1	pbmc_transcriptomics	0.240172
HOXB2	pbmc_transcriptomics	-0.240159
SAMD14	pbmc_transcriptomics	0.240001
ORM1	pbmc_transcriptomics	0.239799
ZNF75A	pbmc_transcriptomics	-0.239527
S100P	pbmc_transcriptomics	0.239515
NCOA5	pbmc_transcriptomics	-0.239505
RAB44	pbmc_transcriptomics	0.239503
CC2D1B	pbmc_transcriptomics	-0.239467
NKRF	pbmc_transcriptomics	-0.239344
PCOLCE2	pbmc_transcriptomics	0.239122
PYHIN1	pbmc_transcriptomics	-0.239099
RPAP1	pbmc_transcriptomics	-0.239039
JHY	pbmc_transcriptomics	-0.239011
FNIP1	pbmc_transcriptomics	0.238919
ICE1	pbmc_transcriptomics	-0.23889
CEP250	pbmc_transcriptomics	-0.238791
NMT2	pbmc_transcriptomics	-0.238727
ERCC6L2	pbmc_transcriptomics	-0.238524
MTA3	pbmc_transcriptomics	-0.238517
KIF26B	pbmc_transcriptomics	-0.238391
BTN3A2	pbmc_transcriptomics	-0.238265
MSRB3	pbmc_transcriptomics	0.238255
CXCL10	pbmc_transcriptomics	-0.238
PSMD9	pbmc_transcriptomics	0.23797
AIP	pbmc_transcriptomics	-0.237952
GDF15	pbmc_transcriptomics	0.237895
POLR1B	pbmc_transcriptomics	-0.237885
EIF5	pbmc_transcriptomics	0.237869
IL12RB1	pbmc_transcriptomics	-0.237789
TCEAL8	pbmc_transcriptomics	-0.237781
ATP2C2	pbmc_transcriptomics	0.237771
ZNF181	pbmc_transcriptomics	-0.237721
KIR3DL1	pbmc_transcriptomics	-0.237682
ADAM15	pbmc_transcriptomics	0.23759
NR4A1	pbmc_transcriptomics	0.237536
KIR2DL1	pbmc_transcriptomics	-0.237435
MARCH6	pbmc_transcriptomics	0.237423
CCDC125	pbmc_transcriptomics	0.23742
ZAP70	pbmc_transcriptomics	-0.237359
ZNF512B	pbmc_transcriptomics	-0.237345
TMEM255A	pbmc_transcriptomics	-0.237341
GNGT2	pbmc_transcriptomics	-0.237296
CD59	pbmc_transcriptomics	0.237243
DNAH10	pbmc_transcriptomics	0.237158
NUP205	pbmc_transcriptomics	-0.23705
STAP2	pbmc_transcriptomics	-0.237031
ATP6V0C	pbmc_transcriptomics	0.236929
AC009779.3	pbmc_transcriptomics	0.236918
PIK3R3	pbmc_transcriptomics	-0.236666
CLPP	pbmc_transcriptomics	-0.236656
RALGAPA2	pbmc_transcriptomics	0.236615
APP	pbmc_transcriptomics	0.236573
NASP	pbmc_transcriptomics	-0.236558
RPAP2	pbmc_transcriptomics	-0.236377
DTX3L	pbmc_transcriptomics	-0.236328
RPUSD2	pbmc_transcriptomics	-0.236289
TACSTD2	pbmc_transcriptomics	0.236274
PLPP6	pbmc_transcriptomics	-0.236262
CPNE2	pbmc_transcriptomics	0.236247
DIEXF	pbmc_transcriptomics	-0.236203
RABGEF1	pbmc_transcriptomics	0.236178
MBOAT2	pbmc_transcriptomics	0.236059
CHST10	pbmc_transcriptomics	-0.236015
NVL	pbmc_transcriptomics	-0.235923
FAM83G	pbmc_transcriptomics	-0.235858
NAPSA	pbmc_transcriptomics	-0.235814
DNMT1	pbmc_transcriptomics	-0.23573
EXOC3L1	pbmc_transcriptomics	-0.235707
TRIM5	pbmc_transcriptomics	-0.235677
WDR89	pbmc_transcriptomics	-0.235575
P3H4	pbmc_transcriptomics	-0.235573
ZNF600	pbmc_transcriptomics	-0.235519
C2	pbmc_transcriptomics	-0.235468
TKT	pbmc_transcriptomics	0.235445
NMRAL1	pbmc_transcriptomics	-0.235333
C2orf69	pbmc_transcriptomics	0.235277
MRPL39	pbmc_transcriptomics	-0.235262
NOD1	pbmc_transcriptomics	-0.23525
SLC1A7	pbmc_transcriptomics	-0.235223
APOL6	pbmc_transcriptomics	-0.235205
GNL1	pbmc_transcriptomics	-0.235161
ARL4A	pbmc_transcriptomics	0.235101
CCT4	pbmc_transcriptomics	-0.235032
TBCK	pbmc_transcriptomics	-0.235008
MPHOSPH10	pbmc_transcriptomics	-0.234993
GNB1L	pbmc_transcriptomics	-0.234836
CTDSP1	pbmc_transcriptomics	0.234735
PSMA5	pbmc_transcriptomics	-0.234652
SRP68	pbmc_transcriptomics	-0.234613
GBP4	pbmc_transcriptomics	-0.234612
ELAC1	pbmc_transcriptomics	-0.234546
PPM1H	pbmc_transcriptomics	0.234478
MYH3	pbmc_transcriptomics	-0.234302
C2orf42	pbmc_transcriptomics	-0.234281
PYGL	pbmc_transcriptomics	0.234193
MRPL58	pbmc_transcriptomics	-0.234132
SP140L	pbmc_transcriptomics	-0.234091
RRP1	pbmc_transcriptomics	-0.234062
PODN	pbmc_transcriptomics	-0.233946
CYYR1	pbmc_transcriptomics	0.233934
SNPH	pbmc_transcriptomics	-0.233927
HPS5	pbmc_transcriptomics	-0.233838
CDC42EP4	pbmc_transcriptomics	0.233795
FAM171A1	pbmc_transcriptomics	-0.233651
GPR160	pbmc_transcriptomics	0.233631
TMEM223	pbmc_transcriptomics	-0.233285
ATIC	pbmc_transcriptomics	-0.233215
ZNF354A	pbmc_transcriptomics	0.233043
ASCC3	pbmc_transcriptomics	-0.233025
FDXACB1	pbmc_transcriptomics	-0.232933
LIN7A	pbmc_transcriptomics	0.232902
TLE2	pbmc_transcriptomics	-0.232889
RPS6KB1	pbmc_transcriptomics	-0.23288
LIPN	pbmc_transcriptomics	0.23285
CSE1L	pbmc_transcriptomics	-0.232771
RRAS2	pbmc_transcriptomics	-0.232719
E2F5	pbmc_transcriptomics	-0.232702
UNG	pbmc_transcriptomics	-0.23269
ANO5	pbmc_transcriptomics	-0.232642
ABHD14A	pbmc_transcriptomics	-0.232638
AQP3	pbmc_transcriptomics	-0.232542
LRRCC1	pbmc_transcriptomics	-0.232513
MOSPD3	pbmc_transcriptomics	0.232502
FP565324.1	pbmc_transcriptomics	-0.23248
SLAMF6	pbmc_transcriptomics	-0.232458
GABARAPL1	pbmc_transcriptomics	0.232433
PSMA8	pbmc_transcriptomics	-0.232392
INSR	pbmc_transcriptomics	0.232271
TMEM126B	pbmc_transcriptomics	-0.232236
FANCC	pbmc_transcriptomics	-0.232203
FAM92A	pbmc_transcriptomics	-0.232166
MAGOHB	pbmc_transcriptomics	-0.232164
AASDHPPT	pbmc_transcriptomics	-0.23212
CAND1	pbmc_transcriptomics	-0.23209
SVIL	pbmc_transcriptomics	0.232061
MYADM	pbmc_transcriptomics	0.232026
HSPBP1	pbmc_transcriptomics	-0.23183
ZNF22	pbmc_transcriptomics	-0.231825
CHORDC1	pbmc_transcriptomics	-0.231818
STAT1	pbmc_transcriptomics	-0.231816
ZNF681	pbmc_transcriptomics	-0.231793
MRPS30	pbmc_transcriptomics	-0.231748
ATP8B2	pbmc_transcriptomics	-0.23165
GIMAP1	pbmc_transcriptomics	-0.231643
STOX2	pbmc_transcriptomics	0.231601
COLQ	pbmc_transcriptomics	-0.231582
SAMD3	pbmc_transcriptomics	-0.231561
POMGNT1	pbmc_transcriptomics	-0.231529
DCBLD1	pbmc_transcriptomics	-0.231344
TLR3	pbmc_transcriptomics	-0.231338
NFATC2	pbmc_transcriptomics	-0.231304
EARS2	pbmc_transcriptomics	-0.231254
GIMAP2	pbmc_transcriptomics	-0.231221
MON1A	pbmc_transcriptomics	-0.231161
TCP11L2	pbmc_transcriptomics	0.231024
C1orf54	pbmc_transcriptomics	-0.231021
ZNF761	pbmc_transcriptomics	-0.230951
SGF29	pbmc_transcriptomics	-0.230946
BRK1	pbmc_transcriptomics	0.230871
GPI	pbmc_transcriptomics	0.230722
ZNF546	pbmc_transcriptomics	-0.230702
MRPS7	pbmc_transcriptomics	-0.230592
MROH6	pbmc_transcriptomics	0.230523
GOT2	pbmc_transcriptomics	-0.230388
CCDC51	pbmc_transcriptomics	-0.230372
FCHO2	pbmc_transcriptomics	0.230333
GIMAP7	pbmc_transcriptomics	-0.230278
ENOPH1	pbmc_transcriptomics	-0.230099
ITGA10	pbmc_transcriptomics	-0.230073
RRS1	pbmc_transcriptomics	-0.230055
ORM2	pbmc_transcriptomics	0.230038
ASTN2	pbmc_transcriptomics	-0.229945
SLC35F2	pbmc_transcriptomics	-0.229876
CCT3	pbmc_transcriptomics	-0.229869
TRUB2	pbmc_transcriptomics	-0.229854
CCDC28B	pbmc_transcriptomics	-0.229796
UBL5	pbmc_transcriptomics	0.229767
GNAQ	pbmc_transcriptomics	0.229697
PDGFRB	pbmc_transcriptomics	-0.229696
RPL7L1	pbmc_transcriptomics	-0.229687
SLC25A23	pbmc_transcriptomics	-0.229564
INTS7	pbmc_transcriptomics	-0.229454
CD320	pbmc_transcriptomics	-0.229372
SOS2	pbmc_transcriptomics	0.229369
RNF141	pbmc_transcriptomics	0.229302
PPIL1	pbmc_transcriptomics	-0.22929
TRAF3IP3	pbmc_transcriptomics	-0.229227
ZNF787	pbmc_transcriptomics	0.229165
TRIM32	pbmc_transcriptomics	-0.228961
STEAP3	pbmc_transcriptomics	0.228957
XCL1	pbmc_transcriptomics	-0.228952
TTC27	pbmc_transcriptomics	-0.228882
KDM4B	pbmc_transcriptomics	0.22886
ZMYND15	pbmc_transcriptomics	0.228818
MED13L	pbmc_transcriptomics	0.228794
STBD1	pbmc_transcriptomics	0.228789
AMIGO2	pbmc_transcriptomics	-0.228758
FAM207A	pbmc_transcriptomics	-0.228733
CBR1	pbmc_transcriptomics	-0.228706
SETDB2	pbmc_transcriptomics	-0.228704
TRMT13	pbmc_transcriptomics	-0.228678
RTCB	pbmc_transcriptomics	-0.22866
PDCD1LG2	pbmc_transcriptomics	-0.228589
KBTBD7	pbmc_transcriptomics	0.228498
UTP14A	pbmc_transcriptomics	-0.228463
FEM1C	pbmc_transcriptomics	0.228398
NLRP7	pbmc_transcriptomics	-0.22836
CTSW	pbmc_transcriptomics	-0.228337
PHLDB2	pbmc_transcriptomics	-0.228137
JAGN1	pbmc_transcriptomics	-0.228032
MMAA	pbmc_transcriptomics	-0.227989
APTX	pbmc_transcriptomics	-0.227889
NDUFAF4	pbmc_transcriptomics	-0.227641
MRFAP1L1	pbmc_transcriptomics	-0.227632
FARSB	pbmc_transcriptomics	-0.227621
CNTLN	pbmc_transcriptomics	0.227433
DDX60	pbmc_transcriptomics	-0.227417
AGO4	pbmc_transcriptomics	0.227201
SLC5A6	pbmc_transcriptomics	-0.227128
PLIN5	pbmc_transcriptomics	0.227073
DGAT1	pbmc_transcriptomics	0.227051
RCN2	pbmc_transcriptomics	-0.226963
PKP2	pbmc_transcriptomics	0.226866
DFFA	pbmc_transcriptomics	-0.226802
NINJ2	pbmc_transcriptomics	0.226691
PCGF6	pbmc_transcriptomics	-0.226625
PRDX5	pbmc_transcriptomics	0.226563
DCAF17	pbmc_transcriptomics	-0.226556
ZNF583	pbmc_transcriptomics	-0.226538
PTGDS	pbmc_transcriptomics	-0.226493
CETN2	pbmc_transcriptomics	0.226366
DDX10	pbmc_transcriptomics	-0.226343
CAMK4	pbmc_transcriptomics	-0.226317
HLTF	pbmc_transcriptomics	-0.226255
FAM160B2	pbmc_transcriptomics	-0.226097
CCNI	pbmc_transcriptomics	0.22584
MSTO1	pbmc_transcriptomics	-0.225801
SLC51A	pbmc_transcriptomics	0.2258
MAN1C1	pbmc_transcriptomics	-0.22579
RPGR	pbmc_transcriptomics	0.225734
MRPS31	pbmc_transcriptomics	-0.225727
GHRL	pbmc_transcriptomics	0.225712
TRIM65	pbmc_transcriptomics	-0.225695
TMEM106A	pbmc_transcriptomics	-0.225689
TRPM6	pbmc_transcriptomics	0.225615
ZNF133	pbmc_transcriptomics	-0.225603
GNPTAB	pbmc_transcriptomics	-0.225591
CHST12	pbmc_transcriptomics	-0.225514
COL17A1	pbmc_transcriptomics	0.225514
TESK2	pbmc_transcriptomics	0.225502
MRPL49	pbmc_transcriptomics	-0.225447
TUBA1A	pbmc_transcriptomics	0.225382
LLGL2	pbmc_transcriptomics	-0.225352
SPIRE2	pbmc_transcriptomics	-0.225226
ICE2	pbmc_transcriptomics	-0.225171
KLRF1	pbmc_transcriptomics	-0.225118
JPH4	pbmc_transcriptomics	-0.225094
GTPBP8	pbmc_transcriptomics	-0.225079
MT-CO1	pbmc_transcriptomics	0.225008
DFFB	pbmc_transcriptomics	-0.224976
MTERF3	pbmc_transcriptomics	-0.224973
TCN1	pbmc_transcriptomics	0.224896
ZNF792	pbmc_transcriptomics	-0.224892
VSIG10L	pbmc_transcriptomics	-0.224887
PDCD2	pbmc_transcriptomics	-0.224858
APPL2	pbmc_transcriptomics	0.224854
DIRC2	pbmc_transcriptomics	0.224838
SAMD4A	pbmc_transcriptomics	-0.224824
MICB	pbmc_transcriptomics	-0.224739
DDHD1	pbmc_transcriptomics	-0.224699
SF3A3	pbmc_transcriptomics	-0.224684
CFP	pbmc_transcriptomics	0.224648
KBTBD6	pbmc_transcriptomics	0.224585
YARS	pbmc_transcriptomics	-0.224567
IL12RB2	pbmc_transcriptomics	-0.224562
PHF13	pbmc_transcriptomics	0.224541
SYTL2	pbmc_transcriptomics	-0.224537
MMACHC	pbmc_transcriptomics	-0.224528
ATXN1L	pbmc_transcriptomics	0.224514
TRAP1	pbmc_transcriptomics	-0.224444
RAB13	pbmc_transcriptomics	0.224439
TMEM116	pbmc_transcriptomics	-0.224423
TRANK1	pbmc_transcriptomics	-0.224373
SLC30A4	pbmc_transcriptomics	-0.224305
TRIQK	pbmc_transcriptomics	0.224295
ARV1	pbmc_transcriptomics	-0.224209
FAM228B	pbmc_transcriptomics	0.224185
ACOT4	pbmc_transcriptomics	-0.224177
RBPJ	pbmc_transcriptomics	0.224154
PFDN6	pbmc_transcriptomics	-0.224068
GORAB	pbmc_transcriptomics	-0.224004
SERTAD2	pbmc_transcriptomics	0.223839
CCDC146	pbmc_transcriptomics	-0.223775
SCAMP3	pbmc_transcriptomics	-0.223725
BIN1	pbmc_transcriptomics	-0.223681
MNT	pbmc_transcriptomics	0.223502
MEN1	pbmc_transcriptomics	-0.223418
TMEM150B	pbmc_transcriptomics	-0.223408
NOP58	pbmc_transcriptomics	-0.223391
CXorf57	pbmc_transcriptomics	-0.223334
SPIN4	pbmc_transcriptomics	0.223322
LPIN1	pbmc_transcriptomics	-0.223318
TXK	pbmc_transcriptomics	-0.223293
SLFN12L	pbmc_transcriptomics	-0.223286
UBALD1	pbmc_transcriptomics	0.223263
MOCS3	pbmc_transcriptomics	-0.223259
TMEM109	pbmc_transcriptomics	-0.223086
TMEM156	pbmc_transcriptomics	-0.223082
CDKN2D	pbmc_transcriptomics	0.22307
GYG1	pbmc_transcriptomics	0.223049
NAPEPLD	pbmc_transcriptomics	-0.223029
FASTKD2	pbmc_transcriptomics	-0.223011
SMIM14	pbmc_transcriptomics	0.222907
ABTB1	pbmc_transcriptomics	0.222871
TMEM216	pbmc_transcriptomics	0.222854
JMJD4	pbmc_transcriptomics	-0.222842
ERAP2	pbmc_transcriptomics	-0.222768
ERG	pbmc_transcriptomics	0.222719
PGLYRP1	pbmc_transcriptomics	0.222686
DOLK	pbmc_transcriptomics	-0.222667
IFI6	pbmc_transcriptomics	-0.222476
LRRC47	pbmc_transcriptomics	-0.222423
ZNF836	pbmc_transcriptomics	-0.22228
CDC25B	pbmc_transcriptomics	-0.222227
HOMER1	pbmc_transcriptomics	-0.222227
KIR2DL3	pbmc_transcriptomics	-0.222187
KNOP1	pbmc_transcriptomics	-0.222172
YPEL5	pbmc_transcriptomics	0.222083
ERCC4	pbmc_transcriptomics	-0.221917
TBX21	pbmc_transcriptomics	-0.221909
MANF	pbmc_transcriptomics	-0.221863
RNF25	pbmc_transcriptomics	-0.221833
MCTP1	pbmc_transcriptomics	0.221721
GEMIN6	pbmc_transcriptomics	-0.221622
C19orf44	pbmc_transcriptomics	-0.221602
TP53BP1	pbmc_transcriptomics	-0.221545
RBM4B	pbmc_transcriptomics	-0.221507
DPAGT1	pbmc_transcriptomics	-0.221379
ARRB2	pbmc_transcriptomics	0.221345
BUB3	pbmc_transcriptomics	-0.221325
ETF1	pbmc_transcriptomics	0.221272
ATF4	pbmc_transcriptomics	0.221242
HESX1	pbmc_transcriptomics	-0.22122
PAQR7	pbmc_transcriptomics	0.221215
NDE1	pbmc_transcriptomics	0.221192
ZNF611	pbmc_transcriptomics	-0.221162
ZMYM1	pbmc_transcriptomics	-0.221054
AZIN1	pbmc_transcriptomics	0.221016
PDP2	pbmc_transcriptomics	-0.220865
PRKCQ	pbmc_transcriptomics	-0.220811
ACTR3C	pbmc_transcriptomics	-0.220751
NOCT	pbmc_transcriptomics	0.220689
SH3RF1	pbmc_transcriptomics	0.220539
GTF3C1	pbmc_transcriptomics	-0.220537
SMIM10	pbmc_transcriptomics	0.220475
RRAGD	pbmc_transcriptomics	0.220437
MRPS2	pbmc_transcriptomics	-0.220423
POLR3G	pbmc_transcriptomics	-0.220374
DDX54	pbmc_transcriptomics	-0.220372
FUBP3	pbmc_transcriptomics	-0.220274
FAM213A	pbmc_transcriptomics	-0.2202
MIDN	pbmc_transcriptomics	0.220004
KIF3A	pbmc_transcriptomics	-0.219974
OAS1	pbmc_transcriptomics	-0.219905
COX18	pbmc_transcriptomics	-0.219902
NCOA2	pbmc_transcriptomics	0.219888
GTF3C4	pbmc_transcriptomics	-0.21987
ZNF766	pbmc_transcriptomics	-0.219868
TRNT1	pbmc_transcriptomics	-0.219857
SH3BGRL	pbmc_transcriptomics	0.219833
CEACAM8	pbmc_transcriptomics	0.219793
PLIN4	pbmc_transcriptomics	0.219719
WDFY2	pbmc_transcriptomics	0.219661
TMIGD2	pbmc_transcriptomics	-0.219634
TMEM14C	pbmc_transcriptomics	0.219631
RNF217	pbmc_transcriptomics	0.219622
MAD1L1	pbmc_transcriptomics	-0.219548
DGKG	pbmc_transcriptomics	0.219495
HDGF	pbmc_transcriptomics	0.219468
CDK5RAP1	pbmc_transcriptomics	-0.219443
LAP3	pbmc_transcriptomics	-0.219432
SLAMF7	pbmc_transcriptomics	-0.21941
ANO10	pbmc_transcriptomics	0.219235
CDADC1	pbmc_transcriptomics	0.219167
PPIE	pbmc_transcriptomics	-0.219164
SLC19A2	pbmc_transcriptomics	0.219157
STIP1	pbmc_transcriptomics	-0.219146
GTDC1	pbmc_transcriptomics	0.218985
RHBDD3	pbmc_transcriptomics	-0.218985
RNF144B	pbmc_transcriptomics	0.218899
GCN1	pbmc_transcriptomics	-0.218884
DDX58	pbmc_transcriptomics	-0.218822
MBD6	pbmc_transcriptomics	0.218753
DUSP14	pbmc_transcriptomics	-0.218723
ELAC2	pbmc_transcriptomics	-0.218635
DEFA3	pbmc_transcriptomics	0.218577
NQO1	pbmc_transcriptomics	-0.218565
APBA3	pbmc_transcriptomics	-0.21854
PAFAH2	pbmc_transcriptomics	-0.218536
GLT8D1	pbmc_transcriptomics	-0.218517
CXorf40A	pbmc_transcriptomics	-0.218507
MAPK1	pbmc_transcriptomics	0.218497
MRPL19	pbmc_transcriptomics	-0.218435
BMP2	pbmc_transcriptomics	0.218432
KIFAP3	pbmc_transcriptomics	-0.218339
KRBOX4	pbmc_transcriptomics	-0.218253
MSH2	pbmc_transcriptomics	-0.218152
CARNMT1	pbmc_transcriptomics	-0.218068
CAVIN1	pbmc_transcriptomics	0.217995
EED	pbmc_transcriptomics	-0.217948
DTX3	pbmc_transcriptomics	-0.217942
RAB31	pbmc_transcriptomics	0.217894
STK39	pbmc_transcriptomics	-0.217859
ADGRL1	pbmc_transcriptomics	-0.217846
SAMD10	pbmc_transcriptomics	-0.217771
ALDH9A1	pbmc_transcriptomics	-0.217762
TAB3	pbmc_transcriptomics	0.217732
AMPD3	pbmc_transcriptomics	0.217712
TET1	pbmc_transcriptomics	-0.21767
AHDC1	pbmc_transcriptomics	-0.217599
GBP1	pbmc_transcriptomics	-0.217565
CARD17	pbmc_transcriptomics	-0.217517
DCPS	pbmc_transcriptomics	-0.217507
PDZD11	pbmc_transcriptomics	-0.217489
POP1	pbmc_transcriptomics	-0.217413
NUP210	pbmc_transcriptomics	-0.217368
PPFIBP2	pbmc_transcriptomics	-0.217315
CYB5B	pbmc_transcriptomics	-0.217256
ADARB1	pbmc_transcriptomics	-0.217244
BET1	pbmc_transcriptomics	-0.217199
NEDD4	pbmc_transcriptomics	0.217165
OXER1	pbmc_transcriptomics	0.217154
PIP4K2B	pbmc_transcriptomics	-0.217102
FTH1	pbmc_transcriptomics	0.217077
ZNF771	pbmc_transcriptomics	-0.217017
HSPA1A	pbmc_transcriptomics	0.216995
MLLT6	pbmc_transcriptomics	-0.216851
TMEM177	pbmc_transcriptomics	-0.216818
CAD	pbmc_transcriptomics	-0.216798
NAE1	pbmc_transcriptomics	-0.216785
URB1	pbmc_transcriptomics	-0.216773
USP11	pbmc_transcriptomics	-0.216752
THNSL1	pbmc_transcriptomics	-0.216736
LAMP3	pbmc_transcriptomics	-0.216713
ZNF138	pbmc_transcriptomics	-0.216712
PAICS	pbmc_transcriptomics	-0.216595
TTC22	pbmc_transcriptomics	-0.216572
HMCES	pbmc_transcriptomics	-0.216429
POLR1E	pbmc_transcriptomics	-0.216424
CCR5	pbmc_transcriptomics	-0.216388
ALDH18A1	pbmc_transcriptomics	-0.216383
EIF2B2	pbmc_transcriptomics	-0.216338
UFSP2	pbmc_transcriptomics	-0.216157
HSPH1	pbmc_transcriptomics	-0.216147
HELB	pbmc_transcriptomics	-0.216146
UGDH	pbmc_transcriptomics	-0.216099
ITPRIP	pbmc_transcriptomics	0.21609
FAM214B	pbmc_transcriptomics	0.216079
STAT4	pbmc_transcriptomics	-0.215973
TNIK	pbmc_transcriptomics	-0.215936
GRAP	pbmc_transcriptomics	-0.215894
FAM169A	pbmc_transcriptomics	-0.215888
MPC2	pbmc_transcriptomics	0.215685
SH3GL1	pbmc_transcriptomics	0.215655
GZMM	pbmc_transcriptomics	-0.215636
EXOSC1	pbmc_transcriptomics	-0.215482
XPO5	pbmc_transcriptomics	-0.215479
SARM1	pbmc_transcriptomics	-0.215452
MPHOSPH8	pbmc_transcriptomics	-0.215382
C19orf66	pbmc_transcriptomics	-0.215372
ORAI2	pbmc_transcriptomics	0.215281
APOOL	pbmc_transcriptomics	-0.215256
IER3	pbmc_transcriptomics	0.215239
NCBP1	pbmc_transcriptomics	-0.215223
ABCA13	pbmc_transcriptomics	0.215209
PDIA6	pbmc_transcriptomics	-0.215205
KDM6B	pbmc_transcriptomics	0.215138
LONP1	pbmc_transcriptomics	-0.215073
HOXB3	pbmc_transcriptomics	-0.21505
CD38	pbmc_transcriptomics	-0.214919
SLC25A17	pbmc_transcriptomics	-0.214879
CIAPIN1	pbmc_transcriptomics	-0.214865
BAG2	pbmc_transcriptomics	-0.214855
SPCS2	pbmc_transcriptomics	-0.214838
THBS3	pbmc_transcriptomics	0.21483
NXF3	pbmc_transcriptomics	0.214759
HEMK1	pbmc_transcriptomics	-0.214744
PLEKHA8	pbmc_transcriptomics	-0.21473
OR4D1	pbmc_transcriptomics	-0.214663
SFXN5	pbmc_transcriptomics	0.214641
PLEKHF1	pbmc_transcriptomics	-0.2146
CCDC9	pbmc_transcriptomics	0.214598
BAK1	pbmc_transcriptomics	-0.214556
ABCF2	pbmc_transcriptomics	-0.214494
RNF43	pbmc_transcriptomics	-0.214479
EXOSC2	pbmc_transcriptomics	-0.214423
SPATA24	pbmc_transcriptomics	-0.214373
CEP162	pbmc_transcriptomics	-0.214357
SDAD1	pbmc_transcriptomics	-0.214327
LIM2	pbmc_transcriptomics	-0.214318
SNAPC5	pbmc_transcriptomics	-0.214273
CLSTN1	pbmc_transcriptomics	-0.214233
APOBEC3D	pbmc_transcriptomics	-0.214072
SPON2	pbmc_transcriptomics	-0.214053
CAPN3	pbmc_transcriptomics	0.214043
ZBTB2	pbmc_transcriptomics	-0.214042
GPT2	pbmc_transcriptomics	-0.213911
TULP4	pbmc_transcriptomics	-0.213873
LCN2	pbmc_transcriptomics	0.213831
RFC1	pbmc_transcriptomics	-0.213766
SVIP	pbmc_transcriptomics	0.213677
METTL2B	pbmc_transcriptomics	-0.213462
IRAK3	pbmc_transcriptomics	0.213397
ZNF354B	pbmc_transcriptomics	-0.213328
IGFBP4	pbmc_transcriptomics	-0.213324
PPP3CA	pbmc_transcriptomics	0.213296
MAP1LC3A	pbmc_transcriptomics	0.213293
LAMTOR1	pbmc_transcriptomics	0.213188
CNKSR2	pbmc_transcriptomics	-0.213114
ZMYND11	pbmc_transcriptomics	-0.213085
MSH6	pbmc_transcriptomics	-0.212998
BRD7	pbmc_transcriptomics	-0.212976
ACSL5	pbmc_transcriptomics	-0.212973
COTL1	pbmc_transcriptomics	0.212963
CAPRIN1	pbmc_transcriptomics	-0.212883
TMEM206	pbmc_transcriptomics	-0.212876
MIB2	pbmc_transcriptomics	-0.212802
RDH5	pbmc_transcriptomics	0.212796
ITGAE	pbmc_transcriptomics	0.212789
TMBIM4	pbmc_transcriptomics	0.212782
ZNF37A	pbmc_transcriptomics	-0.212717
ZNF28	pbmc_transcriptomics	-0.212715
PPP1R3F	pbmc_transcriptomics	-0.212707
FCGRT	pbmc_transcriptomics	0.212659
NAXE	pbmc_transcriptomics	-0.212557
IRF7	pbmc_transcriptomics	-0.212533
PAIP2	pbmc_transcriptomics	0.212508
ZDHHC17	pbmc_transcriptomics	0.212401
COG4	pbmc_transcriptomics	-0.21236
RPP38	pbmc_transcriptomics	-0.212347
ADGRE5	pbmc_transcriptomics	0.2123
CCDC65	pbmc_transcriptomics	-0.212173
RORC	pbmc_transcriptomics	-0.212167
LPCAT4	pbmc_transcriptomics	-0.212163
DHFR2	pbmc_transcriptomics	-0.212153
ADGRG1	pbmc_transcriptomics	-0.212111
RABEP1	pbmc_transcriptomics	-0.212025
FAM53C	pbmc_transcriptomics	0.211987
KDM8	pbmc_transcriptomics	-0.211893
SGSM1	pbmc_transcriptomics	-0.211887
SAFB	pbmc_transcriptomics	-0.211873
ESF1	pbmc_transcriptomics	-0.211842
ADPRHL2	pbmc_transcriptomics	-0.21183
STOM	pbmc_transcriptomics	0.211744
GOPC	pbmc_transcriptomics	-0.211724
UBXN2A	pbmc_transcriptomics	-0.21163
LDHB	pbmc_transcriptomics	-0.211559
ZFP82	pbmc_transcriptomics	-0.211535
LMO7	pbmc_transcriptomics	-0.211531
FLOT2	pbmc_transcriptomics	0.2115
ATP8B4	pbmc_transcriptomics	0.211494
YIPF5	pbmc_transcriptomics	-0.211492
CROT	pbmc_transcriptomics	-0.211415
UBA7	pbmc_transcriptomics	-0.211317
RWDD2A	pbmc_transcriptomics	-0.211238
ZC3H7B	pbmc_transcriptomics	-0.211159
ZNF879	pbmc_transcriptomics	-0.211099
HAUS6	pbmc_transcriptomics	-0.211077
TUBGCP4	pbmc_transcriptomics	-0.211025
RXRA	pbmc_transcriptomics	0.211006
GORASP2	pbmc_transcriptomics	-0.210987
SOX12	pbmc_transcriptomics	-0.210906
ZNF302	pbmc_transcriptomics	-0.210748
HSCB	pbmc_transcriptomics	-0.210703
DLAT	pbmc_transcriptomics	-0.210664
LYST	pbmc_transcriptomics	0.210655
FAM107B	pbmc_transcriptomics	0.210609
[truncated: 327 more rows]

## Sheet: factor4_highfeatures
feature	assay	coef
IGLL5	plasma_proteomics_targeted	-0.579996
FLOT2	plasma_proteomics_targeted	-0.568289
IGHG1	plasma_proteomics_targeted	-0.560605
PPIA	plasma_proteomics_targeted	-0.525145
IGHG2	plasma_proteomics_targeted	-0.501175
C4B	plasma_proteomics_targeted	0.498694
IGHA2	plasma_proteomics_targeted	-0.470217
FCGBP	plasma_proteomics_targeted	-0.467949
IGHA1	plasma_proteomics_targeted	-0.45876
APOF	plasma_proteomics_targeted	-0.451892
IGHV3-49	plasma_proteomics_targeted	-0.446246
IGKC	plasma_proteomics_targeted	-0.441465
IGKV3D-15	plasma_proteomics_targeted	-0.432657
AMBP	plasma_proteomics_targeted	0.415974
TRIM33	plasma_proteomics_targeted	-0.412385
IGKV1-5	plasma_proteomics_targeted	-0.411287
C4BPA	plasma_proteomics_targeted	0.409033
SAA4	plasma_proteomics_targeted	0.408006
IGKV3D-20	plasma_proteomics_targeted	-0.402823
IGHG4	plasma_proteomics_targeted	-0.401509
C9	plasma_proteomics_targeted	0.396117
APOC3	plasma_proteomics_targeted	-0.394016
SERPINF2	plasma_proteomics_targeted	0.38061
C4A	plasma_proteomics_targeted	0.379058
IGHM	plasma_proteomics_targeted	-0.378002
F2	plasma_proteomics_targeted	0.372377
IGKV1-33	plasma_proteomics_targeted	-0.372264
IGLV3-19	plasma_proteomics_targeted	-0.371282
SERPING1	plasma_proteomics_targeted	0.367519
ATAD2	plasma_proteomics_targeted	-0.356722
APCS	plasma_proteomics_targeted	0.341152
RBP4	plasma_proteomics_targeted	0.333127
CD5L	plasma_proteomics_targeted	-0.319016
AZGP1	plasma_proteomics_targeted	0.317279
IGHG3	plasma_proteomics_targeted	-0.315032
CFB	plasma_proteomics_targeted	0.313954
CSF1R	plasma_proteomics_targeted	0.311478
CFHR2	plasma_proteomics_targeted	0.309437
IGKV1D-16	plasma_proteomics_targeted	-0.308678
GC	plasma_proteomics_targeted	0.302075
CFHR5	plasma_proteomics_targeted	-0.296269
IGKV4-1	plasma_proteomics_targeted	-0.294221
HPX	plasma_proteomics_targeted	0.292501
IGKV2-24	plasma_proteomics_targeted	-0.288242
PROS1	plasma_proteomics_targeted	0.28633
FGA	plasma_proteomics_targeted	0.27881
KNG1	plasma_proteomics_targeted	0.278787
F5	plasma_proteomics_targeted	0.278307
LTF	plasma_proteomics_targeted	0.278037
ITIH4	plasma_proteomics_targeted	0.27621
ICAM1	plasma_proteomics_targeted	0.274787
IGHV6-1	plasma_proteomics_targeted	-0.274703
INSM1	plasma_proteomics_targeted	0.274366
FGB	plasma_proteomics_targeted	0.274089
F10	plasma_proteomics_targeted	0.270473
F12	plasma_proteomics_targeted	0.267732
C8G	plasma_proteomics_targeted	0.267686
SAA1	plasma_proteomics_targeted	0.266162
SERPINF1	plasma_proteomics_targeted	0.265549
SBSN	plasma_proteomics_targeted	0.258644
LDHA	plasma_proteomics_targeted	-0.257926
KLKB1	plasma_proteomics_targeted	0.255932
AGT	plasma_proteomics_targeted	0.253742
HP	plasma_proteomics_targeted	0.251671
FGG	plasma_proteomics_targeted	0.250894
KPNA5	plasma_proteomics_targeted	0.248795
RNF180	plasma_proteomics_targeted	0.245718
SERPINC1	plasma_proteomics_targeted	0.242302
EFEMP1	plasma_proteomics_targeted	0.24142
IGFALS	plasma_proteomics_targeted	0.233061
PON3	plasma_proteomics_targeted	0.230745
IGLV8-61	plasma_proteomics_targeted	-0.227404
C1S	plasma_proteomics_targeted	0.226922
TTR	plasma_proteomics_targeted	0.226164
PON1	plasma_proteomics_targeted	0.22599
VIM	plasma_proteomics_targeted	0.225261
APOH	plasma_proteomics_targeted	0.224494
SERPINA3	plasma_proteomics_targeted	0.22437
TLN1	plasma_proteomics_targeted	0.219861
KMT2C	plasma_proteomics_targeted	-0.219481
PROC	plasma_proteomics_targeted	0.216864
CFH	plasma_proteomics_targeted	0.215341
HSP90B1	plasma_proteomics_targeted	0.209904
LCP1	plasma_proteomics_targeted	0.209827
HBE1	plasma_proteomics_targeted	0.20956
A1BG	plasma_proteomics_targeted	0.209025
ITIH1	plasma_proteomics_targeted	0.206275
APOE	plasma_proteomics_targeted	0.205769
APOA4	plasma_proteomics_targeted	0.201497
IGLL5	plasma_proteomics_global_dda	-0.58812
IGLC2	plasma_proteomics_global_dda	-0.58404
IGLC3	plasma_proteomics_global_dda	-0.584006
IGLV3-21	plasma_proteomics_global_dda	-0.569498
IGLV3-9	plasma_proteomics_global_dda	-0.568771
IGHV4-39	plasma_proteomics_global_dda	-0.560076
IGHV4-61	plasma_proteomics_global_dda	-0.549338
IGLV3-25	plasma_proteomics_global_dda	-0.537981
IGHV4-34	plasma_proteomics_global_dda	-0.536302
IGHV4-38-2	plasma_proteomics_global_dda	-0.533786
IGLC7	plasma_proteomics_global_dda	-0.533693
IGHV4-31	plasma_proteomics_global_dda	-0.532514
IGHV4-30-4	plasma_proteomics_global_dda	-0.532495
IGHA1	plasma_proteomics_global_dda	-0.525979
IGLV3-10	plasma_proteomics_global_dda	-0.519582
IGHA2	plasma_proteomics_global_dda	-0.51615
IGHV5-51	plasma_proteomics_global_dda	-0.513547
IGLV3-19	plasma_proteomics_global_dda	-0.510804
IGKC	plasma_proteomics_global_dda	-0.488396
IGLV3-27	plasma_proteomics_global_dda	-0.487506
APOF	plasma_proteomics_global_dda	0.472276
IGLV6-57	plasma_proteomics_global_dda	-0.470015
IGLV1-51	plasma_proteomics_global_dda	-0.460853
SAA4	plasma_proteomics_global_dda	0.460706
IGHV1-24	plasma_proteomics_global_dda	-0.455143
IGKV4-1	plasma_proteomics_global_dda	-0.453699
IGLV3-1	plasma_proteomics_global_dda	-0.452701
APOC2	plasma_proteomics_global_dda	0.447355
APOC3	plasma_proteomics_global_dda	0.446675
IGHV5-10-1	plasma_proteomics_global_dda	-0.443874
IGLV1-47	plasma_proteomics_global_dda	-0.441375
IGHG1	plasma_proteomics_global_dda	-0.438105
IGLV3-12	plasma_proteomics_global_dda	-0.436261
IGKV1D-33	plasma_proteomics_global_dda	-0.434647
IGHV3-15	plasma_proteomics_global_dda	-0.428737
APOC4	plasma_proteomics_global_dda	0.423143
IGHG4	plasma_proteomics_global_dda	-0.416724
SLAMF1	plasma_proteomics_global_dda	-0.416304
IGKV2-29	plasma_proteomics_global_dda	-0.409332
IGKV2D-29	plasma_proteomics_global_dda	-0.409312
IGKV2-30	plasma_proteomics_global_dda	-0.40696
IGHV3-21	plasma_proteomics_global_dda	-0.404407
IGKV3D-20	plasma_proteomics_global_dda	-0.399284
IGHV3-43	plasma_proteomics_global_dda	-0.397674
IGHV3OR16-10	plasma_proteomics_global_dda	-0.397674
IGHV3-11	plasma_proteomics_global_dda	-0.395973
IGHV3-20	plasma_proteomics_global_dda	-0.395909
IGKV3-20	plasma_proteomics_global_dda	-0.393497
IGKV1-27	plasma_proteomics_global_dda	-0.388649
ICAM1	plasma_proteomics_global_dda	-0.387899
IGHV1-18	plasma_proteomics_global_dda	-0.38671
IGHG2	plasma_proteomics_global_dda	-0.381882
IGLV2-11	plasma_proteomics_global_dda	-0.378523
IGKV1D-8	plasma_proteomics_global_dda	-0.374389
IGHV1-69D	plasma_proteomics_global_dda	-0.372901
IGKV1-8	plasma_proteomics_global_dda	-0.371854
IGHV3-23	plasma_proteomics_global_dda	-0.370395
TXNDC15	plasma_proteomics_global_dda	-0.370368
ICAM2	plasma_proteomics_global_dda	-0.365822
IGLV2-8	plasma_proteomics_global_dda	-0.362946
GUCA2A	plasma_proteomics_global_dda	0.362644
IGHV3-53	plasma_proteomics_global_dda	-0.361955
IGHV3-30-3	plasma_proteomics_global_dda	-0.361651
IGKV1-5	plasma_proteomics_global_dda	-0.357833
CHGA	plasma_proteomics_global_dda	0.357829
CDHR2	plasma_proteomics_global_dda	-0.35631
MYRF	plasma_proteomics_global_dda	-0.352986
IGKV3D-15	plasma_proteomics_global_dda	-0.352116
IGKV1D-13	plasma_proteomics_global_dda	-0.350614
PECAM1	plasma_proteomics_global_dda	-0.347689
IGHV3-48	plasma_proteomics_global_dda	-0.346792
IGHV4-28	plasma_proteomics_global_dda	-0.346159
VCAN	plasma_proteomics_global_dda	-0.34614
IGHG3	plasma_proteomics_global_dda	-0.345203
IGHV3-74	plasma_proteomics_global_dda	-0.344397
MERTK	plasma_proteomics_global_dda	-0.344029
IGHV1-8	plasma_proteomics_global_dda	-0.342397
CD58	plasma_proteomics_global_dda	-0.340223
CSF1R	plasma_proteomics_global_dda	-0.338121
IGKV2-40	plasma_proteomics_global_dda	-0.336856
IGKV2-28	plasma_proteomics_global_dda	-0.336337
FCGR2C	plasma_proteomics_global_dda	-0.336054
IGKV1-39	plasma_proteomics_global_dda	-0.335695
PTPRC	plasma_proteomics_global_dda	-0.335153
IGLV7-43	plasma_proteomics_global_dda	-0.334431
IGLV7-46	plasma_proteomics_global_dda	-0.334109
IGLV1-36	plasma_proteomics_global_dda	-0.330198
IGHV3-7	plasma_proteomics_global_dda	-0.328821
DPEP2	plasma_proteomics_global_dda	-0.328708
IGHV3-72	plasma_proteomics_global_dda	-0.325323
IGKV1-12	plasma_proteomics_global_dda	-0.324777
IGHV3OR15-7	plasma_proteomics_global_dda	-0.324742
IGHV3OR16-8	plasma_proteomics_global_dda	-0.324733
IGHV3-35	plasma_proteomics_global_dda	-0.324697
IGHV3-64D	plasma_proteomics_global_dda	-0.322845
LAMP2	plasma_proteomics_global_dda	-0.319286
SDC1	plasma_proteomics_global_dda	-0.317879
PTPRZ1	plasma_proteomics_global_dda	-0.316474
SPINK5	plasma_proteomics_global_dda	0.314785
FN1	plasma_proteomics_global_dda	0.3129
B2M	plasma_proteomics_global_dda	0.312778
PTGDS	plasma_proteomics_global_dda	0.311085
FGB	plasma_proteomics_global_dda	0.310835
IGHV1-69-2	plasma_proteomics_global_dda	-0.309627
PROS1	plasma_proteomics_global_dda	0.309188
AMBP	plasma_proteomics_global_dda	0.30792
ICAM3	plasma_proteomics_global_dda	-0.307259
CBLN4	plasma_proteomics_global_dda	-0.306334
SAA1	plasma_proteomics_global_dda	0.304241
ADM	plasma_proteomics_global_dda	0.303929
IGHV1-69	plasma_proteomics_global_dda	-0.303692
GC	plasma_proteomics_global_dda	0.302776
CRTAM	plasma_proteomics_global_dda	-0.302661
C3	plasma_proteomics_global_dda	0.302201
TYRO3	plasma_proteomics_global_dda	-0.301964
LYVE1	plasma_proteomics_global_dda	-0.301546
CEACAM1	plasma_proteomics_global_dda	-0.301437
VTN	plasma_proteomics_global_dda	0.301175
ARFRP1	plasma_proteomics_global_dda	-0.301161
LTBP2	plasma_proteomics_global_dda	0.299524
SIRPB1	plasma_proteomics_global_dda	-0.298558
CCDC126	plasma_proteomics_global_dda	0.297099
NUCB1	plasma_proteomics_global_dda	0.2941
2	plasma_proteomics_global_dda	0.293955
ADIRF	plasma_proteomics_global_dda	0.293261
CEACAM5	plasma_proteomics_global_dda	-0.293185
C4A	plasma_proteomics_global_dda	0.293163
FGFR2	plasma_proteomics_global_dda	-0.293088
OSMR	plasma_proteomics_global_dda	-0.292182
IGHV4-4	plasma_proteomics_global_dda	-0.292075
EGFR	plasma_proteomics_global_dda	-0.291339
CD48	plasma_proteomics_global_dda	-0.291025
LEPR	plasma_proteomics_global_dda	-0.290776
LRRC19	plasma_proteomics_global_dda	-0.289237
JCHAIN	plasma_proteomics_global_dda	-0.287795
IGF2	plasma_proteomics_global_dda	0.286341
AZGP1	plasma_proteomics_global_dda	0.284745
KIT	plasma_proteomics_global_dda	-0.284101
NECTIN1	plasma_proteomics_global_dda	-0.283632
IGLL1	plasma_proteomics_global_dda	-0.283456
NTRK3	plasma_proteomics_global_dda	-0.282989
CEACAM6	plasma_proteomics_global_dda	-0.281932
LAMP1	plasma_proteomics_global_dda	-0.281888
SIRPA	plasma_proteomics_global_dda	-0.281849
TCN1	plasma_proteomics_global_dda	-0.280982
IGLV8-61	plasma_proteomics_global_dda	-0.279561
APCS	plasma_proteomics_global_dda	0.278991
CST6	plasma_proteomics_global_dda	0.278931
RNASET2	plasma_proteomics_global_dda	-0.277845
IGLV2-23	plasma_proteomics_global_dda	-0.276732
FCGR3A	plasma_proteomics_global_dda	-0.27535
CFB	plasma_proteomics_global_dda	0.275191
AHSG	plasma_proteomics_global_dda	0.273736
S100A7	plasma_proteomics_global_dda	-0.273344
IGFBP3	plasma_proteomics_global_dda	0.273342
CD226	plasma_proteomics_global_dda	-0.271278
SMPDL3A	plasma_proteomics_global_dda	-0.268146
CTRB2	plasma_proteomics_global_dda	-0.267313
CD200R1	plasma_proteomics_global_dda	-0.266122
IL7R	plasma_proteomics_global_dda	-0.266021
THY1	plasma_proteomics_global_dda	-0.265996
APOA4	plasma_proteomics_global_dda	0.264661
L1CAM	plasma_proteomics_global_dda	-0.263727
ST6GALNAC3	plasma_proteomics_global_dda	-0.263457
CREB3L2	plasma_proteomics_global_dda	-0.262163
TREML2	plasma_proteomics_global_dda	-0.261197
APOE	plasma_proteomics_global_dda	0.259912
ART4	plasma_proteomics_global_dda	-0.258692
LPA	plasma_proteomics_global_dda	0.257135
A1BG	plasma_proteomics_global_dda	0.25607
CD109	plasma_proteomics_global_dda	-0.255923
YIPF3	plasma_proteomics_global_dda	0.253775
SAA2	plasma_proteomics_global_dda	0.252107
CSF1	plasma_proteomics_global_dda	0.251052
AFM	plasma_proteomics_global_dda	-0.249641
IGHV1-2	plasma_proteomics_global_dda	-0.248579
IGHV2-5	plasma_proteomics_global_dda	-0.248177
PIK3IP1	plasma_proteomics_global_dda	0.24815
IGHV3-49	plasma_proteomics_global_dda	-0.247807
IGHV1-46	plasma_proteomics_global_dda	-0.24689
IGKV1-16	plasma_proteomics_global_dda	-0.246228
PRB3	plasma_proteomics_global_dda	-0.245865
CHGB	plasma_proteomics_global_dda	0.245769
FAS	plasma_proteomics_global_dda	-0.244438
KIAA0319L	plasma_proteomics_global_dda	-0.243662
SLC38A10	plasma_proteomics_global_dda	0.24354
FGL2	plasma_proteomics_global_dda	-0.243432
DMKN	plasma_proteomics_global_dda	0.24302
C1QBP	plasma_proteomics_global_dda	-0.242536
EMILIN2	plasma_proteomics_global_dda	0.242429
CBLN1	plasma_proteomics_global_dda	-0.242238
SELL	plasma_proteomics_global_dda	-0.240139
IGHV3-38	plasma_proteomics_global_dda	-0.239078
EFNB2	plasma_proteomics_global_dda	-0.238949
CFP	plasma_proteomics_global_dda	-0.23778
IGHV2-70D	plasma_proteomics_global_dda	-0.236632
DMBT1	plasma_proteomics_global_dda	-0.236478
CLPS	plasma_proteomics_global_dda	-0.235014
NIPSNAP3A	plasma_proteomics_global_dda	-0.234552
TMEM25	plasma_proteomics_global_dda	-0.234398
FGG	plasma_proteomics_global_dda	0.23403
VPS13A	plasma_proteomics_global_dda	-0.232628
CXCL12	plasma_proteomics_global_dda	-0.23206
LSR	plasma_proteomics_global_dda	0.231623
TBC1D2	plasma_proteomics_global_dda	-0.231552
IGFBP7	plasma_proteomics_global_dda	0.23132
PIP	plasma_proteomics_global_dda	-0.230741
AP3S1	plasma_proteomics_global_dda	-0.230463
FSTL1	plasma_proteomics_global_dda	-0.230375
CNTNAP2	plasma_proteomics_global_dda	-0.230283
SPP1	plasma_proteomics_global_dda	0.230012
IGHV2-70	plasma_proteomics_global_dda	-0.228547
LMAN2	plasma_proteomics_global_dda	-0.227602
TNFRSF21	plasma_proteomics_global_dda	-0.227503
IGHV2-26	plasma_proteomics_global_dda	-0.227412
IGHV1-58	plasma_proteomics_global_dda	-0.227175
ADGRF5	plasma_proteomics_global_dda	-0.226747
CCL21	plasma_proteomics_global_dda	-0.226546
MGP	plasma_proteomics_global_dda	0.226043
DAG1	plasma_proteomics_global_dda	-0.225844
ST3GAL6	plasma_proteomics_global_dda	-0.225843
ENG	plasma_proteomics_global_dda	-0.225008
IGFBP6	plasma_proteomics_global_dda	0.224249
ITIH4	plasma_proteomics_global_dda	0.223802
IL13RA1	plasma_proteomics_global_dda	-0.223526
AHNAK	plasma_proteomics_global_dda	0.223463
RNH1	plasma_proteomics_global_dda	-0.223275
FCGR3B	plasma_proteomics_global_dda	-0.223035
MANF	plasma_proteomics_global_dda	-0.223032
FKBP4	plasma_proteomics_global_dda	-0.222622
SDF4	plasma_proteomics_global_dda	0.220961
ADAMDEC1	plasma_proteomics_global_dda	0.220566
IGHV1-3	plasma_proteomics_global_dda	-0.220041
ADGRL4	plasma_proteomics_global_dda	-0.21942
LAMC1	plasma_proteomics_global_dda	-0.219041
IL6ST	plasma_proteomics_global_dda	-0.218955
CDC5L	plasma_proteomics_global_dda	-0.218942
APOH	plasma_proteomics_global_dda	-0.218518
ATRN	plasma_proteomics_global_dda	-0.218163
CEACAM8	plasma_proteomics_global_dda	-0.218139
PI16	plasma_proteomics_global_dda	0.217165
IGLV1-40	plasma_proteomics_global_dda	-0.21645
KDR	plasma_proteomics_global_dda	-0.216374
LTBP1	plasma_proteomics_global_dda	0.21624
IGHV7-4-1	plasma_proteomics_global_dda	-0.215929
ADGRE5	plasma_proteomics_global_dda	-0.215247
S100A7A	plasma_proteomics_global_dda	-0.2152
TRAPPC6A	plasma_proteomics_global_dda	-0.214899
GP6	plasma_proteomics_global_dda	-0.214664
F2	plasma_proteomics_global_dda	0.214641
MAN1A1	plasma_proteomics_global_dda	0.214511
CD163	plasma_proteomics_global_dda	-0.214493
OTOG	plasma_proteomics_global_dda	-0.213808
PIGR	plasma_proteomics_global_dda	0.21372
C2	plasma_proteomics_global_dda	0.211596
HNF4A	plasma_proteomics_global_dda	-0.211277
IGKV2D-24	plasma_proteomics_global_dda	-0.210756
IGKV2-24	plasma_proteomics_global_dda	-0.210756
IGLV2-18	plasma_proteomics_global_dda	-0.210721
INSM2	plasma_proteomics_global_dda	-0.210224
SERPINA10	plasma_proteomics_global_dda	0.209637
BCLAF1	plasma_proteomics_global_dda	-0.209487
C1RL	plasma_proteomics_global_dda	0.208841
IGHV3-73	plasma_proteomics_global_dda	-0.20845
USH2A	plasma_proteomics_global_dda	-0.207962
CD84	plasma_proteomics_global_dda	-0.207957
MXRA5	plasma_proteomics_global_dda	-0.207142
KRTDAP	plasma_proteomics_global_dda	0.206916
CALML5	plasma_proteomics_global_dda	-0.206724
PODXL	plasma_proteomics_global_dda	-0.206503
IGFBP5	plasma_proteomics_global_dda	0.206259
SLC39A10	plasma_proteomics_global_dda	-0.205539
DHDDS	plasma_proteomics_global_dda	-0.205454
HPR	plasma_proteomics_global_dda	0.205378
CCL24	plasma_proteomics_global_dda	-0.2051
PRKCH	plasma_proteomics_global_dda	-0.205083
CAST	plasma_proteomics_global_dda	0.204608
CCL14	plasma_proteomics_global_dda	-0.204539
KRT83	plasma_proteomics_global_dda	-0.202821
MUC1	plasma_proteomics_global_dda	-0.202777
NECTIN3	plasma_proteomics_global_dda	-0.202763
KRT86	plasma_proteomics_global_dda	-0.202418
FGA	plasma_proteomics_global_dda	0.202374
CCDC9B	plasma_proteomics_global_dda	-0.202061
PPIH	plasma_proteomics_global_dda	-0.20175
PLG	plasma_proteomics_global_dda	0.201673
GHR	plasma_proteomics_global_dda	-0.200704
CPS1	plasma_proteomics_global_dda	-0.20054
HACE1	plasma_proteomics_global_dda	-0.200087
KITLG	serum_olink	0.48516
SLAMF1	serum_olink	-0.372173
IL5	serum_olink	-0.328259
CSF1	serum_olink	0.316232
AXIN1	serum_olink	-0.285694
CX3CL1	serum_olink	0.237304
TNFSF14	serum_olink	-0.236623
CCL25	serum_olink	0.234166
SIRT2	serum_olink	-0.224407
LIF	serum_olink	-0.214158
CCL4	serum_olink	-0.208675
TGFB1	serum_olink	-0.201582
CST5	serum_olink	0.201432
STAMBP	serum_olink	-0.200884
X-25371	plasma_metabolomics_global	0.436261
sphingomyelin (d18:2/18:1)*	plasma_metabolomics_global	0.422446
tyrosine	plasma_metabolomics_global	-0.409749
3-methylglutarylcarnitine (2)	plasma_metabolomics_global	0.375981
sphingomyelin (d18:1/22:1, d18:2/22:0, d16:1/24:1)*	plasma_metabolomics_global	0.371322
sphingomyelin (d18:2/16:0, d18:1/16:1)*	plasma_metabolomics_global	0.370887
1-palmitoyl-2-arachidonoyl-GPC (16:0/20:4n6)	plasma_metabolomics_global	0.370436
1-arachidonoyl-GPC (20:4n6)*	plasma_metabolomics_global	0.367152
sphingomyelin (d18:1/18:1, d18:2/18:0)	plasma_metabolomics_global	0.36474
sphingomyelin (d18:1/20:1, d18:2/20:0)*	plasma_metabolomics_global	0.364019
5,6-dihydrothymine	plasma_metabolomics_global	-0.362245
sphingomyelin (d18:2/21:0, d16:2/23:0)*	plasma_metabolomics_global	0.360458
X-25422	plasma_metabolomics_global	0.3578
bilirubin degradation product, C16H18N2O5 (2)**	plasma_metabolomics_global	-0.351917
sphingomyelin (d17:1/16:0, d18:1/15:0, d16:1/17:0)*	plasma_metabolomics_global	0.350498
cis-3,4-methyleneheptanoylglycine	plasma_metabolomics_global	0.349148
sucrose	plasma_metabolomics_global	0.347219
bilirubin degradation product, C16H18N2O5 (4)**	plasma_metabolomics_global	-0.346666
bilirubin degradation product, C17H18N2O4 (3)**	plasma_metabolomics_global	-0.340342
sphingomyelin (d18:1/17:0, d17:1/18:0, d19:1/16:0)	plasma_metabolomics_global	0.338386
sphingomyelin (d18:2/23:0, d18:1/23:1, d17:1/24:1)*	plasma_metabolomics_global	0.335937
1-arachidonoyl-GPE (20:4n6)*	plasma_metabolomics_global	0.335723
bilirubin degradation product, C17H20N2O5 (2)**	plasma_metabolomics_global	-0.334671
1-stearoyl-2-arachidonoyl-GPC (18:0/20:4)	plasma_metabolomics_global	0.333825
sphingomyelin (d17:2/16:0, d18:2/15:0)*	plasma_metabolomics_global	0.332233
bilirubin degradation product, C16H18N2O5 (1)**	plasma_metabolomics_global	-0.3259
bilirubin degradation product, C17H20N2O5 (1)**	plasma_metabolomics_global	-0.325638
sphingomyelin (d18:1/20:2, d18:2/20:1, d16:1/22:2)*	plasma_metabolomics_global	0.322895
vanillylmandelate (VMA)	plasma_metabolomics_global	0.322618
X-16580	plasma_metabolomics_global	0.32248
glutamine conjugate of C7H12O2*	plasma_metabolomics_global	0.322013
serine	plasma_metabolomics_global	-0.319645
sphingomyelin (d18:2/24:1, d18:1/24:2)*	plasma_metabolomics_global	0.319125
X-19141	plasma_metabolomics_global	0.318168
methionine	plasma_metabolomics_global	-0.315564
sphingomyelin (d18:2/23:1)*	plasma_metabolomics_global	0.31521
sphingomyelin (d18:1/19:0, d19:1/18:0)*	plasma_metabolomics_global	0.313686
uridine	plasma_metabolomics_global	-0.31261
decadienedioic acid (C10:2-DC)**	plasma_metabolomics_global	0.312048
X-25790	plasma_metabolomics_global	0.309175
sphingomyelin (d18:1/20:0, d16:1/22:0)*	plasma_metabolomics_global	0.3082
X-12456	plasma_metabolomics_global	-0.307056
pantoate	plasma_metabolomics_global	0.305354
2-hydroxy-3-methylvalerate	plasma_metabolomics_global	-0.304609
histidine	plasma_metabolomics_global	-0.304595
3-hydroxybutyroylglycine**	plasma_metabolomics_global	0.30215
sphingomyelin (d18:1/21:0, d17:1/22:0, d16:1/23:0)*	plasma_metabolomics_global	0.301876
alpha-hydroxyisocaproate	plasma_metabolomics_global	-0.300717
X-12026	plasma_metabolomics_global	0.299453
bilirubin degradation product, C17H18N2O4 (2)**	plasma_metabolomics_global	-0.298907
creatinine	plasma_metabolomics_global	0.296835
1-stearoyl-2-arachidonoyl-GPE (18:0/20:4)	plasma_metabolomics_global	0.294514
homovanillate (HVA)	plasma_metabolomics_global	0.294367
sphingomyelin (d18:1/14:0, d16:1/16:0)*	plasma_metabolomics_global	0.292696
bilirubin degradation product, C16H18N2O5 (3)**	plasma_metabolomics_global	-0.292011
oleoyl-arachidonoyl-glycerol (18:1/20:4) [2]*	plasma_metabolomics_global	0.291435
ceramide (d18:2/24:1, d18:1/24:2)*	plasma_metabolomics_global	0.291214
pyridoxate	plasma_metabolomics_global	0.291122
tryptophan	plasma_metabolomics_global	-0.289897
glutamine conjugate of C6H10O2 (2)*	plasma_metabolomics_global	0.285888
adipoylcarnitine (C6-DC)	plasma_metabolomics_global	0.285089
succinoyltaurine	plasma_metabolomics_global	0.284254
7alpha-hydroxy-3-oxo-4-cholestenoate (7-Hoca)	plasma_metabolomics_global	-0.283465
bilirubin (E,E)*	plasma_metabolomics_global	-0.283044
glycohyocholate	plasma_metabolomics_global	-0.282323
4-hydroxyhippurate	plasma_metabolomics_global	0.279152
4-acetamidobutanoate	plasma_metabolomics_global	0.278444
sphingomyelin (d18:1/22:2, d18:2/22:1, d16:1/24:2)*	plasma_metabolomics_global	0.276928
etiocholanolone glucuronide	plasma_metabolomics_global	0.27431
X-24556	plasma_metabolomics_global	0.27257
2-O-methylascorbic acid	plasma_metabolomics_global	0.270776
glycochenodeoxycholate 3-sulfate	plasma_metabolomics_global	-0.270347
vanillic acid glycine	plasma_metabolomics_global	0.268704
lyxonate	plasma_metabolomics_global	0.268154
4-hydroxyphenylacetylglutamine	plasma_metabolomics_global	0.267988
oleoyl-arachidonoyl-glycerol (18:1/20:4) [1]*	plasma_metabolomics_global	0.267673
orotidine	plasma_metabolomics_global	0.266738
linoleoyl-arachidonoyl-glycerol (18:2/20:4) [2]*	plasma_metabolomics_global	0.264517
gamma-carboxyglutamate	plasma_metabolomics_global	0.263723
X-12104	plasma_metabolomics_global	0.263248
cyclo(leu-pro)	plasma_metabolomics_global	-0.260923
2'-O-methyluridine	plasma_metabolomics_global	-0.259922
X-23654	plasma_metabolomics_global	0.258686
phenylacetylglutamate	plasma_metabolomics_global	0.258035
1-palmitoyl-2-arachidonoyl-GPE (16:0/20:4)*	plasma_metabolomics_global	0.258009
threonine	plasma_metabolomics_global	-0.255361
N-acetylglycine	plasma_metabolomics_global	0.254593
X-26054	plasma_metabolomics_global	0.254316
1-methylurate	plasma_metabolomics_global	0.253891
stearoyl sphingomyelin (d18:1/18:0)	plasma_metabolomics_global	0.253676
2,3-dihydroxyisovalerate	plasma_metabolomics_global	0.252091
sphingomyelin (d18:1/25:0, d19:0/24:1, d20:1/23:0, d19:1/24:0)*	plasma_metabolomics_global	0.251956
X-13658	plasma_metabolomics_global	-0.250934
X-24728	plasma_metabolomics_global	0.250415
N-stearoyl-sphingosine (d18:1/18:0)*	plasma_metabolomics_global	0.250285
N1-methylinosine	plasma_metabolomics_global	0.24937
palmitoyl sphingomyelin (d18:1/16:0)	plasma_metabolomics_global	0.249035
GlcNAc sulfate conjugate of C21H34O2 steroid**	plasma_metabolomics_global	-0.247875
2-pyrrolidinone	plasma_metabolomics_global	0.247558
asparagine	plasma_metabolomics_global	-0.246123
sphingomyelin (d17:1/14:0, d16:1/15:0)*	plasma_metabolomics_global	0.245558
pentose acid*	plasma_metabolomics_global	0.245473
1-oleoylglycerol (18:1)	plasma_metabolomics_global	0.245193
erythritol	plasma_metabolomics_global	0.2446
lysine	plasma_metabolomics_global	-0.244433
N-acetylneuraminate	plasma_metabolomics_global	0.244209
sphingomyelin (d18:1/24:1, d18:2/24:0)*	plasma_metabolomics_global	0.243696
gamma-CEHC glucuronide*	plasma_metabolomics_global	0.242921
quinate	plasma_metabolomics_global	0.241691
2-hydroxyhippurate (salicylurate)	plasma_metabolomics_global	0.240674
glycolithocholate sulfate*	plasma_metabolomics_global	-0.240637
2-oleoylglycerol (18:1)	plasma_metabolomics_global	0.23954
lignoceroyl sphingomyelin (d18:1/24:0)	plasma_metabolomics_global	0.237118
lactate	plasma_metabolomics_global	-0.236932
3-ureidopropionate	plasma_metabolomics_global	-0.23571
X-12707	plasma_metabolomics_global	0.235063
sphingomyelin (d18:2/24:2)*	plasma_metabolomics_global	0.234416
phenylacetylglutamine	plasma_metabolomics_global	0.234067
C-glycosyltryptophan	plasma_metabolomics_global	0.233219
X-12410	plasma_metabolomics_global	0.232988
arabonate/xylonate	plasma_metabolomics_global	0.232618
vanillactate	plasma_metabolomics_global	0.232513
N-palmitoyl-sphingadienine (d18:2/16:0)*	plasma_metabolomics_global	0.232342
3-methyl-2-oxovalerate	plasma_metabolomics_global	-0.231846
X-12851	plasma_metabolomics_global	-0.229539
X-24951	plasma_metabolomics_global	-0.226999
behenoyl sphingomyelin (d18:1/22:0)*	plasma_metabolomics_global	0.226026
3-indoxyl sulfate	plasma_metabolomics_global	0.225407
linoleoyl-arachidonoyl-glycerol (18:2/20:4) [1]*	plasma_metabolomics_global	0.224917
aspartate	plasma_metabolomics_global	-0.224401
3-methoxytyrosine	plasma_metabolomics_global	0.224347
gamma-glutamylmethionine	plasma_metabolomics_global	-0.223737
1-linoleoylglycerol (18:2)	plasma_metabolomics_global	0.223723
dihomo-linolenoylcarnitine (C20:3n3 or 6)*	plasma_metabolomics_global	-0.223407
X-24295	plasma_metabolomics_global	-0.221457
taurochenodeoxycholic acid 3-sulfate	plasma_metabolomics_global	-0.220927
arachidonate (20:4n6)	plasma_metabolomics_global	0.219673
tricosanoyl sphingomyelin (d18:1/23:0)*	plasma_metabolomics_global	0.218769
butyrate/isobutyrate (4:0)	plasma_metabolomics_global	-0.217909
4-vinylphenol sulfate	plasma_metabolomics_global	0.215288
2-aminobutyrate	plasma_metabolomics_global	-0.214711
arabitol/xylitol	plasma_metabolomics_global	0.21414
gulonate*	plasma_metabolomics_global	0.214104
chenodeoxycholate	plasma_metabolomics_global	-0.213188
O-sulfo-tyrosine	plasma_metabolomics_global	0.212932
X-11858	plasma_metabolomics_global	-0.211313
androsterone glucuronide	plasma_metabolomics_global	0.210897
glycochenodeoxycholate glucuronide (1)	plasma_metabolomics_global	-0.210877
hydroxyasparagine**	plasma_metabolomics_global	0.210158
N6-carbamoylthreonyladenosine	plasma_metabolomics_global	0.209538
maleate	plasma_metabolomics_global	0.208972
arachidonoylcarnitine (C20:4)	plasma_metabolomics_global	-0.20844
S-allylcysteine	plasma_metabolomics_global	-0.207905
hippurate	plasma_metabolomics_global	0.206247
1-palmitoyl-GPE (16:0)	plasma_metabolomics_global	0.206015
perfluorooctanesulfonate (PFOS)	plasma_metabolomics_global	-0.205625
isovalerylglycine	plasma_metabolomics_global	0.205123
3-bromo-5-chloro-2,6-dihydroxybenzoic acid*	plasma_metabolomics_global	-0.204878
gluconate	plasma_metabolomics_global	0.20467
retinol (vitamin A)	plasma_metabolomics_global	0.204668
catechol sulfate	plasma_metabolomics_global	0.203999
1-stearoyl-2-docosahexaenoyl-GPE (18:0/22:6)*	plasma_metabolomics_global	0.202966
2-hydroxy-4-(methylthio)butanoic acid	plasma_metabolomics_global	-0.202774
methionine sulfone	plasma_metabolomics_global	0.202131
3,4-dihydroxybutyrate	plasma_metabolomics_global	0.201683
1-oleoyl-GPE (18:1)	plasma_metabolomics_global	0.201395
3,5-dichloro-2,6-dihydroxybenzoic acid	plasma_metabolomics_global	-0.201321
N,N-dimethyl-pro-pro	plasma_metabolomics_global	0.201054
N-formylanthranilic acid	plasma_metabolomics_global	0.201046
hydantoin-5-propionate	plasma_metabolomics_global	0.200812
trimethylamine N-oxide	plasma_metabolomics_global	0.200805
1-methyl-5-imidazoleacetate	plasma_metabolomics_global	0.200074
IFI44	nasal_transcriptomics	0.255003
IFI44L	nasal_transcriptomics	0.253686
OAS1	nasal_transcriptomics	0.252427
CMPK2	nasal_transcriptomics	0.250519
HERC6	nasal_transcriptomics	0.249249
OAS3	nasal_transcriptomics	0.24916
PARP12	nasal_transcriptomics	0.244879
MX1	nasal_transcriptomics	0.242373
LY6E	nasal_transcriptomics	0.240552
RSAD2	nasal_transcriptomics	0.231686
OAS2	nasal_transcriptomics	0.230931
IFIT1	nasal_transcriptomics	0.226267
EIF2AK2	nasal_transcriptomics	0.225875
XAF1	nasal_transcriptomics	0.223907
C19orf66	nasal_transcriptomics	0.223528
IFI6	nasal_transcriptomics	0.222854
EPSTI1	nasal_transcriptomics	0.21818
OASL	nasal_transcriptomics	0.217355
ISG15	nasal_transcriptomics	0.213847
IFIT5	nasal_transcriptomics	0.213723
STAT2	nasal_transcriptomics	0.211928
CRYZ	nasal_transcriptomics	-0.211771
PROS1	nasal_transcriptomics	-0.211571
HERC5	nasal_transcriptomics	0.210111
PARP14	nasal_transcriptomics	0.209979
IFIT3	nasal_transcriptomics	0.209051
DDX60	nasal_transcriptomics	0.208398
SAMD9	nasal_transcriptomics	0.206045
DHX58	nasal_transcriptomics	0.203803
DDX58	nasal_transcriptomics	0.203556
GPM6B	nasal_transcriptomics	-0.200912
NCOA7	pbmc_transcriptomics	0.258734
ITGAE	pbmc_transcriptomics	-0.252301
OAS2	pbmc_transcriptomics	0.234637
IFI44L	pbmc_transcriptomics	0.23258
SCO2	pbmc_transcriptomics	0.232084
BTNL9	pbmc_transcriptomics	-0.229061
PARP12	pbmc_transcriptomics	0.228544
IFI44	pbmc_transcriptomics	0.227879
SIGLEC1	pbmc_transcriptomics	0.227835
CHMP5	pbmc_transcriptomics	0.226765
DDX60	pbmc_transcriptomics	0.224725
OAS1	pbmc_transcriptomics	0.224011
ODF3B	pbmc_transcriptomics	0.219784
STAC3	pbmc_transcriptomics	0.219635
USP18	pbmc_transcriptomics	0.218142
XAF1	pbmc_transcriptomics	0.217661
DTX3L	pbmc_transcriptomics	0.217154
IRF7	pbmc_transcriptomics	0.215973
MR1	pbmc_transcriptomics	0.215054
C16orf74	pbmc_transcriptomics	-0.214739
OASL	pbmc_transcriptomics	0.213551
ADPRH	pbmc_transcriptomics	0.208782
TMEM255A	pbmc_transcriptomics	0.207785
PARP14	pbmc_transcriptomics	0.20698
APOBEC3A	pbmc_transcriptomics	0.206414
HESX1	pbmc_transcriptomics	0.205729
SAMD9L	pbmc_transcriptomics	0.205657
HELZ2	pbmc_transcriptomics	0.205566
CMTR1	pbmc_transcriptomics	0.205314
HERC6	pbmc_transcriptomics	0.205273
OAS3	pbmc_transcriptomics	0.204996
IFIT1	pbmc_transcriptomics	0.204768
LAMA5	pbmc_transcriptomics	-0.203762
CMPK2	pbmc_transcriptomics	0.203694
OTOF	pbmc_transcriptomics	0.203659
EML6	pbmc_transcriptomics	-0.203263
RSAD2	pbmc_transcriptomics	0.202863
MX1	pbmc_transcriptomics	0.202679
HERC5	pbmc_transcriptomics	0.202364
SPTSSB	pbmc_transcriptomics	0.201189
TRIM22	pbmc_transcriptomics	0.200824
STAT2	pbmc_transcriptomics	0.200402

## Sheet: factor5_highfeatures
feature	assay	coef
C7	plasma_proteomics_targeted	0.607454
FCN3	plasma_proteomics_targeted	0.585269
HGFAC	plasma_proteomics_targeted	0.547926
JCHAIN	plasma_proteomics_targeted	0.539975
IGHD	plasma_proteomics_targeted	0.533939
CFHR3	plasma_proteomics_targeted	0.518336
IGKV6D-21	plasma_proteomics_targeted	0.516792
PGLYRP2	plasma_proteomics_targeted	0.515177
PRG4	plasma_proteomics_targeted	0.514322
ALB	plasma_proteomics_targeted	0.50914
DSP	plasma_proteomics_targeted	0.488922
IGHV5-51	plasma_proteomics_targeted	0.487019
F9	plasma_proteomics_targeted	0.487008
TIAM2	plasma_proteomics_targeted	0.472689
TKT	plasma_proteomics_targeted	0.467321
SERPINA4	plasma_proteomics_targeted	0.461861
GSN	plasma_proteomics_targeted	0.454713
F13B	plasma_proteomics_targeted	0.43442
CFD	plasma_proteomics_targeted	0.430313
C6	plasma_proteomics_targeted	0.425695
SERPINA11	plasma_proteomics_targeted	0.415677
PTGDS	plasma_proteomics_targeted	0.412863
ITGA2B	plasma_proteomics_targeted	0.410941
CFI	plasma_proteomics_targeted	0.410597
APOC2	plasma_proteomics_targeted	0.407254
OIT3	plasma_proteomics_targeted	0.403444
SPTA1	plasma_proteomics_targeted	0.400038
HABP2	plasma_proteomics_targeted	0.399102
SERPINA12	plasma_proteomics_targeted	0.394926
C2	plasma_proteomics_targeted	0.392981
CSF1R	plasma_proteomics_targeted	-0.38883
CFP	plasma_proteomics_targeted	0.388309
PSMB4	plasma_proteomics_targeted	0.386712
ISLR2	plasma_proteomics_targeted	0.381823
PSMC6	plasma_proteomics_targeted	0.376046
IGHV3-15	plasma_proteomics_targeted	0.373269
VIM	plasma_proteomics_targeted	0.371422
C5	plasma_proteomics_targeted	0.369634
FLNA	plasma_proteomics_targeted	0.36768
APOD	plasma_proteomics_targeted	0.367333
RPAP3	plasma_proteomics_targeted	0.359096
VWF	plasma_proteomics_targeted	0.355306
B2M	plasma_proteomics_targeted	0.352117
AMBP	plasma_proteomics_targeted	-0.351237
FGB	plasma_proteomics_targeted	-0.351054
P4HB	plasma_proteomics_targeted	0.350931
PF4	plasma_proteomics_targeted	0.346058
FGA	plasma_proteomics_targeted	-0.3433
HBE1	plasma_proteomics_targeted	0.34122
CFB	plasma_proteomics_targeted	-0.340444
AK1	plasma_proteomics_targeted	0.339796
CRP	plasma_proteomics_targeted	0.32551
RAN	plasma_proteomics_targeted	0.319815
RNF180	plasma_proteomics_targeted	0.316409
PGLYRP1	plasma_proteomics_targeted	0.314967
SELENOP	plasma_proteomics_targeted	0.311325
EFEMP1	plasma_proteomics_targeted	0.310858
TLN1	plasma_proteomics_targeted	0.307909
C8B	plasma_proteomics_targeted	0.307706
FGG	plasma_proteomics_targeted	-0.304797
PROS1	plasma_proteomics_targeted	0.299617
F11	plasma_proteomics_targeted	0.299587
BPGM	plasma_proteomics_targeted	0.295735
CPN2	plasma_proteomics_targeted	0.291306
HP	plasma_proteomics_targeted	-0.291067
IGLV7-46	plasma_proteomics_targeted	0.286803
VTN	plasma_proteomics_targeted	-0.280582
C1QB	plasma_proteomics_targeted	0.274397
IGLV3-22	plasma_proteomics_targeted	0.266575
PEPD	plasma_proteomics_targeted	0.262478
PCSK9	plasma_proteomics_targeted	0.259248
CAT	plasma_proteomics_targeted	0.254806
TF	plasma_proteomics_targeted	0.2526
PLG	plasma_proteomics_targeted	-0.249779
PRG2	plasma_proteomics_targeted	0.2468
AGT	plasma_proteomics_targeted	0.245189
ALDOA	plasma_proteomics_targeted	0.241916
KPNA5	plasma_proteomics_targeted	0.236504
SERPINC1	plasma_proteomics_targeted	0.229566
KNG1	plasma_proteomics_targeted	-0.22922
ACOT4	plasma_proteomics_targeted	0.229086
MYO18B	plasma_proteomics_targeted	-0.22877
F10	plasma_proteomics_targeted	-0.228659
C9	plasma_proteomics_targeted	-0.224589
HSP90B1	plasma_proteomics_targeted	0.223739
C8G	plasma_proteomics_targeted	0.221033
SERPINF2	plasma_proteomics_targeted	-0.220078
LTF	plasma_proteomics_targeted	-0.213562
MAN1A1	plasma_proteomics_targeted	0.212395
PON3	plasma_proteomics_targeted	-0.209911
F2	plasma_proteomics_targeted	-0.205934
GAPDH	plasma_proteomics_targeted	0.205092
C1S	plasma_proteomics_targeted	-0.200636
SERPINA10	plasma_proteomics_global_dda	-0.366409
ENSA	plasma_proteomics_global_dda	-0.350592
NRGN	plasma_proteomics_global_dda	-0.340547
APCS	plasma_proteomics_global_dda	-0.339338
C2	plasma_proteomics_global_dda	-0.327986
LSAMP	plasma_proteomics_global_dda	0.327126
NEGR1	plasma_proteomics_global_dda	0.321168
FGB	plasma_proteomics_global_dda	-0.311299
PROS1	plasma_proteomics_global_dda	-0.310455
VIT	plasma_proteomics_global_dda	0.309685
ITIH4	plasma_proteomics_global_dda	-0.306897
CFB	plasma_proteomics_global_dda	-0.302725
CFI	plasma_proteomics_global_dda	-0.301333
GC	plasma_proteomics_global_dda	-0.300445
HPR	plasma_proteomics_global_dda	-0.299422
CFL1	plasma_proteomics_global_dda	-0.29853
SPARCL1	plasma_proteomics_global_dda	0.298031
C3	plasma_proteomics_global_dda	-0.293471
CEACAM1	plasma_proteomics_global_dda	0.291895
SNCB	plasma_proteomics_global_dda	-0.291109
APOD	plasma_proteomics_global_dda	0.291018
ARPP19	plasma_proteomics_global_dda	-0.290512
SERPIND1	plasma_proteomics_global_dda	-0.290261
NTM	plasma_proteomics_global_dda	0.289548
A1BG	plasma_proteomics_global_dda	-0.289446
HP	plasma_proteomics_global_dda	-0.288382
CDH13	plasma_proteomics_global_dda	0.286848
CEACAM8	plasma_proteomics_global_dda	0.285693
CAVIN2	plasma_proteomics_global_dda	-0.283918
TNFRSF21	plasma_proteomics_global_dda	0.28135
FGG	plasma_proteomics_global_dda	-0.279733
PCNP	plasma_proteomics_global_dda	-0.275398
ART3	plasma_proteomics_global_dda	0.27409
TGOLN2	plasma_proteomics_global_dda	0.273727
BIN2	plasma_proteomics_global_dda	-0.268828
PODXL	plasma_proteomics_global_dda	0.267638
IL18BP	plasma_proteomics_global_dda	0.265463
ZYX	plasma_proteomics_global_dda	-0.26542
KRT80	plasma_proteomics_global_dda	0.263838
FCGR3A	plasma_proteomics_global_dda	0.261779
KIAA0319L	plasma_proteomics_global_dda	0.260616
FSTL1	plasma_proteomics_global_dda	0.259641
DAP	plasma_proteomics_global_dda	-0.25958
CD14	plasma_proteomics_global_dda	-0.259343
CPB2	plasma_proteomics_global_dda	-0.259241
SLC39A14	plasma_proteomics_global_dda	0.258488
LRG1	plasma_proteomics_global_dda	-0.257761
HPX	plasma_proteomics_global_dda	0.256559
COL1A2	plasma_proteomics_global_dda	-0.256381
NCAM1	plasma_proteomics_global_dda	0.256093
CALML5	plasma_proteomics_global_dda	0.254466
IL1RAP	plasma_proteomics_global_dda	0.254003
BTD	plasma_proteomics_global_dda	-0.253304
ITIH3	plasma_proteomics_global_dda	-0.252183
EFNB2	plasma_proteomics_global_dda	0.251665
CPN2	plasma_proteomics_global_dda	-0.250781
IL6ST	plasma_proteomics_global_dda	0.249637
PRSS23	plasma_proteomics_global_dda	0.249099
SCG2	plasma_proteomics_global_dda	0.248977
ALCAM	plasma_proteomics_global_dda	0.248971
SNCA	plasma_proteomics_global_dda	-0.247557
C1R	plasma_proteomics_global_dda	-0.246828
BST1	plasma_proteomics_global_dda	0.246139
APOL1	plasma_proteomics_global_dda	-0.245781
NECTIN3	plasma_proteomics_global_dda	0.245687
MERTK	plasma_proteomics_global_dda	0.245674
FCGR3B	plasma_proteomics_global_dda	0.245577
AGT	plasma_proteomics_global_dda	-0.244748
KRT4	plasma_proteomics_global_dda	0.243201
LAMP1	plasma_proteomics_global_dda	0.243091
A2M	plasma_proteomics_global_dda	-0.242279
SELENOP	plasma_proteomics_global_dda	0.242047
ENG	plasma_proteomics_global_dda	0.238584
CD58	plasma_proteomics_global_dda	0.238532
CD44	plasma_proteomics_global_dda	0.238432
TMX3	plasma_proteomics_global_dda	0.236508
ITGB1	plasma_proteomics_global_dda	0.23589
LBP	plasma_proteomics_global_dda	-0.235846
IL1RL1	plasma_proteomics_global_dda	0.235247
TUBA1C	plasma_proteomics_global_dda	-0.234595
ACVR2B	plasma_proteomics_global_dda	0.233978
TGFBR2	plasma_proteomics_global_dda	0.233418
CRP	plasma_proteomics_global_dda	-0.232397
TUBA1B	plasma_proteomics_global_dda	-0.23226
TYRO3	plasma_proteomics_global_dda	0.231715
PVR	plasma_proteomics_global_dda	0.230179
KRT36	plasma_proteomics_global_dda	0.229943
KRT33B	plasma_proteomics_global_dda	0.229885
KRT31	plasma_proteomics_global_dda	0.229525
KRT35	plasma_proteomics_global_dda	0.228904
KRT75	plasma_proteomics_global_dda	0.228741
C1QB	plasma_proteomics_global_dda	-0.228673
ECM1	plasma_proteomics_global_dda	-0.228049
VTN	plasma_proteomics_global_dda	-0.227197
ADGRG6	plasma_proteomics_global_dda	0.226419
TF	plasma_proteomics_global_dda	-0.225811
IGFBP4	plasma_proteomics_global_dda	0.225754
TMA7	plasma_proteomics_global_dda	-0.225368
LAMP2	plasma_proteomics_global_dda	0.22482
ORM2	plasma_proteomics_global_dda	0.224427
CPN1	plasma_proteomics_global_dda	-0.222875
KRT77	plasma_proteomics_global_dda	0.222843
KRT5	plasma_proteomics_global_dda	0.222728
SBSN	plasma_proteomics_global_dda	0.22163
KSR1	plasma_proteomics_global_dda	0.221629
FGFR1	plasma_proteomics_global_dda	0.221533
VGF	plasma_proteomics_global_dda	0.221233
MANSC1	plasma_proteomics_global_dda	0.220413
THY1	plasma_proteomics_global_dda	0.220243
PDCD1LG2	plasma_proteomics_global_dda	0.220222
DUS4L	plasma_proteomics_global_dda	0.220119
LUM	plasma_proteomics_global_dda	-0.22
PRNP	plasma_proteomics_global_dda	0.219831
PROCR	plasma_proteomics_global_dda	0.219202
ICAM2	plasma_proteomics_global_dda	0.218711
SPATA13	plasma_proteomics_global_dda	0.218441
ZNF620	plasma_proteomics_global_dda	0.217209
TTR	plasma_proteomics_global_dda	0.216928
EEF1A2	plasma_proteomics_global_dda	0.216221
LYVE1	plasma_proteomics_global_dda	0.215949
PDLIM1	plasma_proteomics_global_dda	-0.215754
GPNMB	plasma_proteomics_global_dda	0.215367
PDGFRB	plasma_proteomics_global_dda	0.213719
SEC14L1	plasma_proteomics_global_dda	0.213661
C1RL	plasma_proteomics_global_dda	-0.213656
KRT13	plasma_proteomics_global_dda	0.212308
KIT	plasma_proteomics_global_dda	0.210302
KRT6B	plasma_proteomics_global_dda	0.210295
PPIH	plasma_proteomics_global_dda	0.210091
PCOLCE	plasma_proteomics_global_dda	0.20987
NBL1	plasma_proteomics_global_dda	0.209534
CREB3L2	plasma_proteomics_global_dda	0.208465
VASN	plasma_proteomics_global_dda	-0.20825
LYNX1	plasma_proteomics_global_dda	0.207058
RRBP1	plasma_proteomics_global_dda	0.206361
S100A7A	plasma_proteomics_global_dda	0.206021
TMEM25	plasma_proteomics_global_dda	0.204538
F9	plasma_proteomics_global_dda	-0.204472
MMRN2	plasma_proteomics_global_dda	0.203815
BSG	plasma_proteomics_global_dda	0.203219
ADAM9	plasma_proteomics_global_dda	0.202792
ITIH1	plasma_proteomics_global_dda	-0.202528
KLKB1	plasma_proteomics_global_dda	-0.20228
SERPINF1	plasma_proteomics_global_dda	-0.201584
FYB1	plasma_proteomics_global_dda	-0.201226
TUBA8	plasma_proteomics_global_dda	-0.200986
CASP8AP2	plasma_proteomics_global_dda	0.200131
CXCL5	serum_olink	-0.404096
CXCL1	serum_olink	-0.322212
IL12B	serum_olink	-0.3056
CXCL6	serum_olink	-0.296148
LTA	serum_olink	-0.283943
TNFSF11	serum_olink	-0.282543
FLT3LG	serum_olink	-0.282151
ADA	serum_olink	0.273673
CCL13	serum_olink	-0.257021
EIF4EBP1	serum_olink	0.238921
SLAMF1	serum_olink	-0.226056
GDNF	serum_olink	-0.225958
IL2RB	serum_olink	-0.21805
CASP8	serum_olink	0.211519
STAMBP	serum_olink	0.210828
IL1A	serum_olink	-0.201379
IL17A	serum_olink	-0.200644
tetradecanedioate (C14-DC)	plasma_metabolomics_global	0.363504
tridecenedioate (C13:1-DC)*	plasma_metabolomics_global	0.357193
tetradecadienedioate (C14:2-DC)*	plasma_metabolomics_global	0.352178
X-26107	plasma_metabolomics_global	0.348012
indolelactate	plasma_metabolomics_global	0.330306
3-hydroxy-2-ethylpropionate	plasma_metabolomics_global	0.32818
5-dodecenoylcarnitine (C12:1)	plasma_metabolomics_global	0.320342
dodecanedioate (C12-DC)	plasma_metabolomics_global	0.318265
cysteine	plasma_metabolomics_global	0.305529
phenyllactate (PLA)	plasma_metabolomics_global	0.304392
laurylcarnitine (C12)	plasma_metabolomics_global	0.304297
theophylline	plasma_metabolomics_global	0.295636
1-palmitoyl-2-stearoyl-GPC (16:0/18:0)	plasma_metabolomics_global	-0.29544
urate	plasma_metabolomics_global	0.294666
3-hydroxydodecanedioate*	plasma_metabolomics_global	0.293114
bilirubin degradation product, C16H18N2O5 (1)**	plasma_metabolomics_global	0.289153
palmitoleoylcarnitine (C16:1)*	plasma_metabolomics_global	0.285042
3-hydroxydecanoate	plasma_metabolomics_global	0.282524
bilirubin degradation product, C16H18N2O5 (3)**	plasma_metabolomics_global	0.27644
3-methylxanthine	plasma_metabolomics_global	0.275726
3-hydroxyoctanoate	plasma_metabolomics_global	0.27338
decadienedioic acid (C10:2-DC)**	plasma_metabolomics_global	0.272973
5-dodecenoate (12:1n7)	plasma_metabolomics_global	0.272616
glutamine_degradant*	plasma_metabolomics_global	0.27178
theobromine	plasma_metabolomics_global	0.270463
X-23593	plasma_metabolomics_global	0.269525
myristoleoylcarnitine (C14:1)*	plasma_metabolomics_global	0.26775
3-hydroxydecanoylcarnitine	plasma_metabolomics_global	0.264706
bilirubin degradation product, C16H18N2O5 (4)**	plasma_metabolomics_global	0.264664
indolebutyrate	plasma_metabolomics_global	0.264003
choline phosphate	plasma_metabolomics_global	-0.262726
1-(1-enyl-palmitoyl)-2-oleoyl-GPC (P-16:0/18:1)*	plasma_metabolomics_global	0.262561
bilirubin degradation product, C16H18N2O5 (2)**	plasma_metabolomics_global	0.258637
1,7-dimethylurate	plasma_metabolomics_global	0.25718
sphingosine	plasma_metabolomics_global	-0.256776
bilirubin degradation product, C17H18N2O4 (3)**	plasma_metabolomics_global	0.255568
4-methyl-2-oxopentanoate	plasma_metabolomics_global	0.255108
glycerophosphorylcholine (GPC)	plasma_metabolomics_global	-0.251678
X-25271	plasma_metabolomics_global	0.250857
3-hydroxyoctanoylcarnitine (1)	plasma_metabolomics_global	0.250716
glycerophosphoethanolamine	plasma_metabolomics_global	-0.246424
4-allylphenol sulfate	plasma_metabolomics_global	0.245453
carnitine	plasma_metabolomics_global	0.2447
3-hydroxyoctanoylcarnitine (2)	plasma_metabolomics_global	0.244405
X-25420	plasma_metabolomics_global	0.244403
undecenoylcarnitine (C11:1)	plasma_metabolomics_global	0.244345
10-undecenoate (11:1n1)	plasma_metabolomics_global	0.242199
glutamine	plasma_metabolomics_global	0.241848
N1-methyladenosine	plasma_metabolomics_global	0.241188
maleate	plasma_metabolomics_global	0.240499
thioproline	plasma_metabolomics_global	0.239168
dodecenedioate (C12:1-DC)*	plasma_metabolomics_global	0.238668
imidazole lactate	plasma_metabolomics_global	0.237297
1-palmitoyl-2-palmitoleoyl-GPC (16:0/16:1)*	plasma_metabolomics_global	0.236854
ethylmalonate	plasma_metabolomics_global	0.234429
hexadecanedioate (C16-DC)	plasma_metabolomics_global	0.234023
X-13728	plasma_metabolomics_global	0.233419
1-(1-enyl-stearoyl)-GPE (P-18:0)*	plasma_metabolomics_global	-0.23327
X-21383	plasma_metabolomics_global	0.232729
taurocholenate sulfate*	plasma_metabolomics_global	0.231921
dimethylarginine (SDMA + ADMA)	plasma_metabolomics_global	0.231605
acetylcarnitine (C2)	plasma_metabolomics_global	0.231141
2,3-dihydroxy-2-methylbutyrate	plasma_metabolomics_global	0.230144
1-stearoyl-GPC (18:0)	plasma_metabolomics_global	-0.230066
paraxanthine	plasma_metabolomics_global	0.228204
quinate	plasma_metabolomics_global	0.226575
phosphoethanolamine	plasma_metabolomics_global	-0.226033
3-methyl-2-oxovalerate	plasma_metabolomics_global	0.225446
N-delta-acetylornithine	plasma_metabolomics_global	0.224136
N-acetyl-2-aminooctanoate*	plasma_metabolomics_global	0.223887
X-12822	plasma_metabolomics_global	0.22313
X-07765	plasma_metabolomics_global	0.222969
methionine sulfone	plasma_metabolomics_global	0.222834
stachydrine	plasma_metabolomics_global	0.222212
erythronate*	plasma_metabolomics_global	0.219776
3-hydroxymyristate	plasma_metabolomics_global	0.219035
N-acetylvaline	plasma_metabolomics_global	0.218427
1-stearoyl-2-docosahexaenoyl-GPC (18:0/22:6)	plasma_metabolomics_global	-0.21832
7-methylxanthine	plasma_metabolomics_global	0.216508
1-arachidonoyl-GPC (20:4n6)*	plasma_metabolomics_global	-0.215793
sulfate of piperine metabolite C16H19NO3 (2)*	plasma_metabolomics_global	0.215588
deoxycarnitine	plasma_metabolomics_global	0.215582
3-hydroxyhexanoate	plasma_metabolomics_global	0.214407
1,3-dimethylurate	plasma_metabolomics_global	0.214153
alanine	plasma_metabolomics_global	0.213947
N-acetylhistidine	plasma_metabolomics_global	0.213477
N-acetylthreonine	plasma_metabolomics_global	0.212045
allantoin	plasma_metabolomics_global	0.211983
glutarylcarnitine (C5-DC)	plasma_metabolomics_global	0.211343
17alpha-hydroxypregnanolone glucuronide	plasma_metabolomics_global	0.207545
eicosenedioate (C20:1-DC)*	plasma_metabolomics_global	0.20678
creatinine	plasma_metabolomics_global	0.206769
octadecenedioate (C18:1-DC)	plasma_metabolomics_global	0.206246
2-hydroxydecanoate	plasma_metabolomics_global	0.205613
3-methylhistidine	plasma_metabolomics_global	0.205027
palmitoylcarnitine (C16)	plasma_metabolomics_global	0.204906
glutamate	plasma_metabolomics_global	-0.204738
thymol sulfate	plasma_metabolomics_global	0.203248
X-13553	plasma_metabolomics_global	0.202868
3-formylindole	plasma_metabolomics_global	0.201389
2S,3R-dihydroxybutyrate	plasma_metabolomics_global	0.201035
H3F3A	nasal_transcriptomics	-0.310341
FGL2	nasal_transcriptomics	-0.30683
JAML	nasal_transcriptomics	-0.304329
RUNX3	nasal_transcriptomics	-0.304183
PSD4	nasal_transcriptomics	-0.292945
DHCR24	nasal_transcriptomics	0.292267
DDX1	nasal_transcriptomics	0.29162
VWA8	nasal_transcriptomics	0.291261
AARS	nasal_transcriptomics	0.290438
FAM107A	nasal_transcriptomics	0.290393
RASSF5	nasal_transcriptomics	-0.289971
HOMER2	nasal_transcriptomics	0.289639
MPEG1	nasal_transcriptomics	-0.288775
GCLC	nasal_transcriptomics	0.288516
CBFA2T3	nasal_transcriptomics	-0.288014
ATP5G3	nasal_transcriptomics	0.287108
COTL1	nasal_transcriptomics	-0.286412
NNT	nasal_transcriptomics	0.285206
P2RY14	nasal_transcriptomics	-0.284879
LSP1	nasal_transcriptomics	-0.284343
F2R	nasal_transcriptomics	0.284297
SEC14L5	nasal_transcriptomics	0.283008
TIMM21	nasal_transcriptomics	0.280813
HSD11B2	nasal_transcriptomics	0.280188
LONP2	nasal_transcriptomics	0.279921
PKP2	nasal_transcriptomics	0.278801
ANKRD44	nasal_transcriptomics	-0.278495
CLDN8	nasal_transcriptomics	0.277572
MRPS9	nasal_transcriptomics	0.277534
GBP5	nasal_transcriptomics	-0.276026
EFHD2	nasal_transcriptomics	-0.275986
DAPP1	nasal_transcriptomics	-0.275056
CDK19	nasal_transcriptomics	-0.274754
ACTB	nasal_transcriptomics	-0.274689
HIF3A	nasal_transcriptomics	0.274567
SEMA7A	nasal_transcriptomics	-0.27454
ANTXR2	nasal_transcriptomics	-0.273829
TMEM135	nasal_transcriptomics	0.273428
CCND2	nasal_transcriptomics	-0.272897
AIFM1	nasal_transcriptomics	0.272582
TFCP2L1	nasal_transcriptomics	0.272226
PRDM8	nasal_transcriptomics	-0.271965
ACTG1	nasal_transcriptomics	-0.271601
TIMM10B	nasal_transcriptomics	0.271192
RUBCNL	nasal_transcriptomics	-0.270899
SMYD3	nasal_transcriptomics	0.270653
GAS1	nasal_transcriptomics	0.27063
PICALM	nasal_transcriptomics	-0.270095
SIPA1	nasal_transcriptomics	-0.269593
PCBP1	nasal_transcriptomics	-0.26923
DOCK8	nasal_transcriptomics	-0.269068
CYLD	nasal_transcriptomics	-0.268922
MDH1	nasal_transcriptomics	0.268346
BACE1	nasal_transcriptomics	0.268282
NRG2	nasal_transcriptomics	0.268132
H3F3B	nasal_transcriptomics	-0.268114
SNX20	nasal_transcriptomics	-0.268109
GFM1	nasal_transcriptomics	0.268012
JMJD1C	nasal_transcriptomics	-0.26746
TAGAP	nasal_transcriptomics	-0.267143
AFG3L2	nasal_transcriptomics	0.267034
SUSD6	nasal_transcriptomics	-0.267002
CKAP5	nasal_transcriptomics	0.266621
ATP5A1	nasal_transcriptomics	0.266592
PRKCH	nasal_transcriptomics	-0.266531
SLC29A1	nasal_transcriptomics	0.266347
SUCLG1	nasal_transcriptomics	0.26605
P2RY10	nasal_transcriptomics	-0.265912
PLEKHO1	nasal_transcriptomics	-0.265878
TSKU	nasal_transcriptomics	0.265484
ZNF814	nasal_transcriptomics	0.265082
IRF4	nasal_transcriptomics	-0.264991
GPT2	nasal_transcriptomics	0.264794
SKIL	nasal_transcriptomics	-0.264748
ZNF680	nasal_transcriptomics	0.264409
MYO9B	nasal_transcriptomics	-0.263978
TNFRSF9	nasal_transcriptomics	-0.263924
C15orf39	nasal_transcriptomics	-0.263885
LITAF	nasal_transcriptomics	-0.263172
MAN1C1	nasal_transcriptomics	0.262932
SLC27A2	nasal_transcriptomics	0.262825
PCCB	nasal_transcriptomics	0.262734
LIMD2	nasal_transcriptomics	-0.262479
MARCKSL1	nasal_transcriptomics	-0.262459
PPIF	nasal_transcriptomics	-0.262316
PKIB	nasal_transcriptomics	0.262021
SLC26A2	nasal_transcriptomics	0.261874
FAM213A	nasal_transcriptomics	0.261762
TBC1D10C	nasal_transcriptomics	-0.261568
XPOT	nasal_transcriptomics	0.261413
LST1	nasal_transcriptomics	-0.261185
C17orf62	nasal_transcriptomics	-0.260971
CBR1	nasal_transcriptomics	0.260801
FBRS	nasal_transcriptomics	-0.260594
DDX3X	nasal_transcriptomics	-0.260582
ARID3B	nasal_transcriptomics	-0.260275
ARHGAP15	nasal_transcriptomics	-0.260099
LTB	nasal_transcriptomics	-0.260086
CNN2	nasal_transcriptomics	-0.259893
IRF1	nasal_transcriptomics	-0.259879
MIDN	nasal_transcriptomics	-0.259798
COX7C	nasal_transcriptomics	0.25947
DPEP2	nasal_transcriptomics	-0.259368
ELF4	nasal_transcriptomics	-0.259353
ARHGAP25	nasal_transcriptomics	-0.259272
IDH1	nasal_transcriptomics	0.259243
PDP2	nasal_transcriptomics	0.259241
STK4	nasal_transcriptomics	-0.259138
PDHB	nasal_transcriptomics	0.259072
FYB2	nasal_transcriptomics	0.259006
EPRS	nasal_transcriptomics	0.258991
CCDC88B	nasal_transcriptomics	-0.258838
IKZF1	nasal_transcriptomics	-0.258827
GLIPR1	nasal_transcriptomics	-0.258785
PTPRQ	nasal_transcriptomics	0.258747
SRF	nasal_transcriptomics	-0.258718
GPR183	nasal_transcriptomics	-0.258704
PACS1	nasal_transcriptomics	-0.258576
ZC3H14	nasal_transcriptomics	0.258422
PIK3CG	nasal_transcriptomics	-0.258079
STK10	nasal_transcriptomics	-0.258017
RELA	nasal_transcriptomics	-0.257717
PTPRC	nasal_transcriptomics	-0.25754
CD300LB	nasal_transcriptomics	-0.257539
TLE3	nasal_transcriptomics	-0.257408
CFL1	nasal_transcriptomics	-0.257147
ARPC4	nasal_transcriptomics	-0.257082
ZBTB16	nasal_transcriptomics	0.257027
TNFAIP2	nasal_transcriptomics	-0.256998
RTFDC1	nasal_transcriptomics	-0.256946
CORO1A	nasal_transcriptomics	-0.256866
ACADSB	nasal_transcriptomics	0.256763
SUMF2	nasal_transcriptomics	0.256687
WDFY4	nasal_transcriptomics	-0.256668
PRR15L	nasal_transcriptomics	0.256636
ZHX3	nasal_transcriptomics	0.256572
CRLF2	nasal_transcriptomics	-0.256482
TGFB1	nasal_transcriptomics	-0.256451
FCHO1	nasal_transcriptomics	-0.25645
ATP6V1C2	nasal_transcriptomics	0.256202
ICAM3	nasal_transcriptomics	-0.256027
CASP4	nasal_transcriptomics	-0.255936
ATP2B1	nasal_transcriptomics	-0.255852
RNF19B	nasal_transcriptomics	-0.255809
TMEM213	nasal_transcriptomics	0.255563
CCDC71L	nasal_transcriptomics	-0.255504
GNAI3	nasal_transcriptomics	-0.255256
TET2	nasal_transcriptomics	-0.25523
NOMO1	nasal_transcriptomics	0.255225
ITGB2	nasal_transcriptomics	-0.255164
SERPINB9	nasal_transcriptomics	-0.255152
CCR7	nasal_transcriptomics	-0.255022
PAK2	nasal_transcriptomics	-0.254971
PTPN6	nasal_transcriptomics	-0.254878
RFLNB	nasal_transcriptomics	-0.254863
PIAS2	nasal_transcriptomics	0.254834
PECAM1	nasal_transcriptomics	-0.254759
ABCB7	nasal_transcriptomics	0.254642
ALDH3A2	nasal_transcriptomics	0.254629
IARS2	nasal_transcriptomics	0.254551
TMEM245	nasal_transcriptomics	0.254541
NDUFS3	nasal_transcriptomics	0.254538
ITSN2	nasal_transcriptomics	-0.254489
PNRC1	nasal_transcriptomics	-0.254435
EDA	nasal_transcriptomics	0.254304
STAT5B	nasal_transcriptomics	-0.254217
MGST1	nasal_transcriptomics	0.254036
SYNJ2BP	nasal_transcriptomics	0.253917
STK38L	nasal_transcriptomics	-0.253853
PTPN22	nasal_transcriptomics	-0.253751
SH2B2	nasal_transcriptomics	-0.253417
C8orf46	nasal_transcriptomics	0.253392
RNF122	nasal_transcriptomics	-0.253308
ATP5O	nasal_transcriptomics	0.25329
CA12	nasal_transcriptomics	0.253091
GNAI2	nasal_transcriptomics	-0.253026
C16orf72	nasal_transcriptomics	-0.253021
SYBU	nasal_transcriptomics	0.253017
CD244	nasal_transcriptomics	-0.252947
SRGAP3	nasal_transcriptomics	0.252906
PLIN3	nasal_transcriptomics	-0.252843
PPP3CC	nasal_transcriptomics	0.252804
TTC37	nasal_transcriptomics	0.252801
KDM6B	nasal_transcriptomics	-0.252776
PRKAB2	nasal_transcriptomics	0.252713
AMPD2	nasal_transcriptomics	-0.252546
FYB1	nasal_transcriptomics	-0.252457
ZHX2	nasal_transcriptomics	-0.252402
PRKD2	nasal_transcriptomics	-0.252274
TMEM120B	nasal_transcriptomics	0.252129
P2RY13	nasal_transcriptomics	-0.252014
GLDN	nasal_transcriptomics	0.251903
ANKRA2	nasal_transcriptomics	0.251899
CYTH4	nasal_transcriptomics	-0.251879
PPCDC	nasal_transcriptomics	-0.251827
RHOF	nasal_transcriptomics	-0.251787
SLC12A6	nasal_transcriptomics	-0.251775
ZFP36L1	nasal_transcriptomics	-0.251774
SASH3	nasal_transcriptomics	-0.251769
SORD	nasal_transcriptomics	0.251577
BRWD3	nasal_transcriptomics	-0.251477
PARVG	nasal_transcriptomics	-0.25145
GNA13	nasal_transcriptomics	-0.251438
LRRK2	nasal_transcriptomics	-0.251432
MRPL27	nasal_transcriptomics	0.251432
TMEM242	nasal_transcriptomics	0.251422
SMAD5	nasal_transcriptomics	0.25116
CD80	nasal_transcriptomics	-0.2511
ACAT1	nasal_transcriptomics	0.250878
GMPR	nasal_transcriptomics	0.250818
DUOX1	nasal_transcriptomics	0.250762
LPCAT2	nasal_transcriptomics	-0.250703
JAK3	nasal_transcriptomics	-0.250675
WIPF1	nasal_transcriptomics	-0.250437
BBS2	nasal_transcriptomics	0.250306
NR3C1	nasal_transcriptomics	-0.250208
VASP	nasal_transcriptomics	-0.250199
GPR65	nasal_transcriptomics	-0.250196
CD14	nasal_transcriptomics	-0.250129
DENND1C	nasal_transcriptomics	-0.250101
ANAPC1	nasal_transcriptomics	0.250088
EHD1	nasal_transcriptomics	-0.249915
RNF133	nasal_transcriptomics	0.24971
LRPPRC	nasal_transcriptomics	0.249658
TRANK1	nasal_transcriptomics	-0.249556
MANEA	nasal_transcriptomics	0.249489
NUMB	nasal_transcriptomics	-0.249465
PLEKHO2	nasal_transcriptomics	-0.249451
SULT1C2	nasal_transcriptomics	0.249444
NFKBID	nasal_transcriptomics	-0.249368
LYRM1	nasal_transcriptomics	-0.249332
ACACB	nasal_transcriptomics	0.249175
DOCK2	nasal_transcriptomics	-0.249073
ADGRE3	nasal_transcriptomics	-0.249056
MAPRE2	nasal_transcriptomics	-0.248983
RARA	nasal_transcriptomics	-0.248907
ACTR3	nasal_transcriptomics	-0.248888
LYN	nasal_transcriptomics	-0.248863
TP53I3	nasal_transcriptomics	0.248808
AOAH	nasal_transcriptomics	-0.248779
TMEM154	nasal_transcriptomics	-0.248616
ST3GAL2	nasal_transcriptomics	-0.248534
ADAM8	nasal_transcriptomics	-0.248438
NARS	nasal_transcriptomics	0.248323
TNFRSF1A	nasal_transcriptomics	-0.248305
SH2D3C	nasal_transcriptomics	-0.248275
NPFFR1	nasal_transcriptomics	-0.248174
NCOA1	nasal_transcriptomics	-0.248123
CAPZA1	nasal_transcriptomics	-0.248102
RAPGEF1	nasal_transcriptomics	-0.248028
GPSM3	nasal_transcriptomics	-0.248018
CLCN5	nasal_transcriptomics	0.24793
BTG2	nasal_transcriptomics	-0.247911
FRY	nasal_transcriptomics	-0.247792
LDHB	nasal_transcriptomics	0.247732
TPM3	nasal_transcriptomics	-0.247643
PHGDH	nasal_transcriptomics	0.247509
POU2F2	nasal_transcriptomics	-0.247427
CLN5	nasal_transcriptomics	0.24737
IER2	nasal_transcriptomics	-0.247292
BID	nasal_transcriptomics	-0.247209
PPP5C	nasal_transcriptomics	0.247186
NEDD9	nasal_transcriptomics	-0.247174
ASTL	nasal_transcriptomics	-0.247139
CBL	nasal_transcriptomics	-0.247103
RCOR1	nasal_transcriptomics	-0.247042
FH	nasal_transcriptomics	0.246924
GBP2	nasal_transcriptomics	-0.246867
HCST	nasal_transcriptomics	-0.246836
ZNF267	nasal_transcriptomics	-0.246762
RASA2	nasal_transcriptomics	-0.246659
YPEL5	nasal_transcriptomics	-0.246468
FAM53C	nasal_transcriptomics	-0.246411
TPM4	nasal_transcriptomics	-0.24638
LMAN1	nasal_transcriptomics	0.246336
SP140	nasal_transcriptomics	-0.246312
DLAT	nasal_transcriptomics	0.246288
RNF166	nasal_transcriptomics	-0.246167
SULT1E1	nasal_transcriptomics	0.246067
CMTM4	nasal_transcriptomics	0.245914
FMNL1	nasal_transcriptomics	-0.24586
ZYX	nasal_transcriptomics	-0.245845
FANCC	nasal_transcriptomics	0.245792
STAT5A	nasal_transcriptomics	-0.24576
THUMPD3	nasal_transcriptomics	0.24575
CTSS	nasal_transcriptomics	-0.245665
DEDD2	nasal_transcriptomics	-0.245664
TFE3	nasal_transcriptomics	-0.24561
ANKRD34B	nasal_transcriptomics	-0.245481
CHD1L	nasal_transcriptomics	0.245386
DPY19L4	nasal_transcriptomics	0.245268
TNFSF13B	nasal_transcriptomics	-0.245132
IGSF6	nasal_transcriptomics	-0.24503
NFE2L1	nasal_transcriptomics	0.244902
PLBD1	nasal_transcriptomics	-0.244892
BAZ1A	nasal_transcriptomics	-0.244863
GNG2	nasal_transcriptomics	-0.244759
SEC14L1	nasal_transcriptomics	-0.244601
IL12RB1	nasal_transcriptomics	-0.2445
UNC13D	nasal_transcriptomics	-0.244495
ID2	nasal_transcriptomics	-0.244435
LILRB2	nasal_transcriptomics	-0.24443
ACSS3	nasal_transcriptomics	0.244425
MRPL35	nasal_transcriptomics	0.244405
XYLT1	nasal_transcriptomics	-0.244263
GRB2	nasal_transcriptomics	-0.244254
RELT	nasal_transcriptomics	-0.244144
MAP3K11	nasal_transcriptomics	-0.244033
TMEM63C	nasal_transcriptomics	0.244021
PPARGC1A	nasal_transcriptomics	0.244006
ZNF37A	nasal_transcriptomics	0.243973
GAB3	nasal_transcriptomics	-0.243845
PPP1R10	nasal_transcriptomics	-0.243667
TNFRSF1B	nasal_transcriptomics	-0.243659
RSAD1	nasal_transcriptomics	0.243645
PHACTR3	nasal_transcriptomics	0.243332
NQO1	nasal_transcriptomics	0.24332
B4GAT1	nasal_transcriptomics	0.243303
BANP	nasal_transcriptomics	-0.243291
GOT2	nasal_transcriptomics	0.243236
LASP1	nasal_transcriptomics	-0.243095
TMC8	nasal_transcriptomics	-0.242998
ALOX15B	nasal_transcriptomics	0.242916
STAT3	nasal_transcriptomics	-0.242907
RAB8B	nasal_transcriptomics	-0.242836
MAEA	nasal_transcriptomics	-0.242826
KLF10	nasal_transcriptomics	-0.242802
GMIP	nasal_transcriptomics	-0.242794
NDUFV1	nasal_transcriptomics	0.242703
BTBD3	nasal_transcriptomics	0.242601
RNF44	nasal_transcriptomics	-0.242547
SERPINB1	nasal_transcriptomics	-0.242402
VDR	nasal_transcriptomics	-0.242387
ACSS1	nasal_transcriptomics	0.242365
CHD6	nasal_transcriptomics	0.242326
UBE2R2	nasal_transcriptomics	-0.242291
TRIM3	nasal_transcriptomics	0.242269
ALDH6A1	nasal_transcriptomics	0.242246
PPARD	nasal_transcriptomics	-0.242236
TRAF3IP3	nasal_transcriptomics	-0.242175
ABHD10	nasal_transcriptomics	0.242132
NOD2	nasal_transcriptomics	-0.242086
PPM1L	nasal_transcriptomics	0.242022
IER5	nasal_transcriptomics	-0.24196
CHSY1	nasal_transcriptomics	-0.241943
ARHGAP30	nasal_transcriptomics	-0.241656
TLR10	nasal_transcriptomics	-0.241639
PCDHAC2	nasal_transcriptomics	0.241591
EPHX1	nasal_transcriptomics	0.241567
ARL5B	nasal_transcriptomics	-0.241559
CD37	nasal_transcriptomics	-0.241538
MBOAT7	nasal_transcriptomics	-0.241489
TMEM37	nasal_transcriptomics	0.241467
IL2RG	nasal_transcriptomics	-0.24144
SLC35D2	nasal_transcriptomics	0.241405
ARPC2	nasal_transcriptomics	-0.241318
PLLP	nasal_transcriptomics	0.241309
TATDN1	nasal_transcriptomics	0.24117
RAC2	nasal_transcriptomics	-0.240976
PACSIN2	nasal_transcriptomics	-0.240949
BICD2	nasal_transcriptomics	-0.240919
ATXN7L3	nasal_transcriptomics	-0.240788
NFKB2	nasal_transcriptomics	-0.240744
ACAP1	nasal_transcriptomics	-0.24073
PTPRE	nasal_transcriptomics	-0.240703
CERS6	nasal_transcriptomics	0.240672
TNFSF15	nasal_transcriptomics	-0.240667
MYD88	nasal_transcriptomics	-0.240644
MSN	nasal_transcriptomics	-0.240589
SLC2A11	nasal_transcriptomics	0.240548
CMTM6	nasal_transcriptomics	-0.240533
RNASEK	nasal_transcriptomics	-0.240519
MRPS35	nasal_transcriptomics	0.240511
RASSF3	nasal_transcriptomics	-0.240362
R3HDM4	nasal_transcriptomics	-0.240346
ARHGAP45	nasal_transcriptomics	-0.240326
MRPL16	nasal_transcriptomics	0.240314
KCNJ15	nasal_transcriptomics	-0.240273
CASS4	nasal_transcriptomics	-0.240231
MARC2	nasal_transcriptomics	0.240212
PTGS1	nasal_transcriptomics	-0.240147
PTPN7	nasal_transcriptomics	-0.240119
SLC25A12	nasal_transcriptomics	0.239944
DIP2B	nasal_transcriptomics	-0.239893
TRIM35	nasal_transcriptomics	0.239878
GMEB2	nasal_transcriptomics	-0.239808
WAS	nasal_transcriptomics	-0.239804
GRK6	nasal_transcriptomics	-0.239762
PWP1	nasal_transcriptomics	0.23964
ACO2	nasal_transcriptomics	0.239619
MTIF2	nasal_transcriptomics	0.239565
PRKRA	nasal_transcriptomics	0.23954
PPP1R3B	nasal_transcriptomics	-0.239413
RPS6KA2	nasal_transcriptomics	0.239404
CISH	nasal_transcriptomics	-0.239179
SVOPL	nasal_transcriptomics	0.239135
RAB5A	nasal_transcriptomics	-0.239113
NARS2	nasal_transcriptomics	0.238983
CHST15	nasal_transcriptomics	-0.238847
PMPCB	nasal_transcriptomics	0.238824
PIK3CD	nasal_transcriptomics	-0.23873
HECA	nasal_transcriptomics	-0.238704
MSANTD4	nasal_transcriptomics	0.238602
LILRB1	nasal_transcriptomics	-0.238565
MRPS16	nasal_transcriptomics	0.238556
SPI1	nasal_transcriptomics	-0.238551
CYBB	nasal_transcriptomics	-0.238544
METRNL	nasal_transcriptomics	-0.238506
IMMP2L	nasal_transcriptomics	0.238378
ARHGAP35	nasal_transcriptomics	0.238256
DSE	nasal_transcriptomics	-0.238134
SBNO2	nasal_transcriptomics	-0.23811
LCP1	nasal_transcriptomics	-0.23809
CCT6A	nasal_transcriptomics	0.23809
MYO1G	nasal_transcriptomics	-0.238073
GK	nasal_transcriptomics	-0.238073
PON3	nasal_transcriptomics	0.238053
MRPL15	nasal_transcriptomics	0.238047
ATG2A	nasal_transcriptomics	-0.238041
POP1	nasal_transcriptomics	0.237998
RGL4	nasal_transcriptomics	-0.23792
ADH5	nasal_transcriptomics	0.237864
ZEB1	nasal_transcriptomics	-0.23785
WDYHV1	nasal_transcriptomics	0.237799
GGT1	nasal_transcriptomics	-0.237755
OSBPL8	nasal_transcriptomics	-0.237726
TMSB4X	nasal_transcriptomics	-0.237698
MYO1F	nasal_transcriptomics	-0.237657
CDC42EP2	nasal_transcriptomics	-0.237613
DOCK11	nasal_transcriptomics	-0.237594
ARHGAP9	nasal_transcriptomics	-0.237478
HACD3	nasal_transcriptomics	0.237419
ARHGDIB	nasal_transcriptomics	-0.237322
PRELID1	nasal_transcriptomics	-0.237318
TPD52L2	nasal_transcriptomics	-0.237275
TLR1	nasal_transcriptomics	-0.237274
ARHGAP4	nasal_transcriptomics	-0.237256
INPP5D	nasal_transcriptomics	-0.237171
TAPBP	nasal_transcriptomics	-0.237066
SNAI1	nasal_transcriptomics	-0.237039
PDE7B	nasal_transcriptomics	0.236918
PLEKHG2	nasal_transcriptomics	-0.236829
MAP3K8	nasal_transcriptomics	-0.236787
FBXO22	nasal_transcriptomics	0.236726
TMEM61	nasal_transcriptomics	0.236645
QKI	nasal_transcriptomics	-0.236616
SPAG9	nasal_transcriptomics	-0.236554
NAXE	nasal_transcriptomics	0.236526
ZFHX3	nasal_transcriptomics	0.236448
SLC46A1	nasal_transcriptomics	0.236446
C6orf203	nasal_transcriptomics	0.23639
CEACAM3	nasal_transcriptomics	-0.236229
TACC2	nasal_transcriptomics	0.23621
VSTM2L	nasal_transcriptomics	0.236129
ATAD2	nasal_transcriptomics	0.236115
AGAP2	nasal_transcriptomics	-0.236058
LPXN	nasal_transcriptomics	-0.236052
ZFP36	nasal_transcriptomics	-0.236024
XPO4	nasal_transcriptomics	0.236019
ALOX15	nasal_transcriptomics	0.236011
INPP5K	nasal_transcriptomics	-0.23599
PPIE	nasal_transcriptomics	0.235798
CCR1	nasal_transcriptomics	-0.235707
DISP1	nasal_transcriptomics	0.235637
DEPTOR	nasal_transcriptomics	0.235622
NABP1	nasal_transcriptomics	-0.235525
JUNB	nasal_transcriptomics	-0.235485
LAPTM5	nasal_transcriptomics	-0.235464
TLE4	nasal_transcriptomics	-0.235419
ZNF157	nasal_transcriptomics	0.23537
IVNS1ABP	nasal_transcriptomics	-0.235366
NDUFA4	nasal_transcriptomics	0.23536
EHBP1L1	nasal_transcriptomics	-0.235359
TMTC3	nasal_transcriptomics	0.235329
THEMIS2	nasal_transcriptomics	-0.235321
CXorf65	nasal_transcriptomics	-0.235218
EPHB1	nasal_transcriptomics	-0.235112
ADAM19	nasal_transcriptomics	-0.235057
ITGA4	nasal_transcriptomics	-0.235003
PCDHAC1	nasal_transcriptomics	0.234961
ELMO1	nasal_transcriptomics	-0.234953
N4BP1	nasal_transcriptomics	-0.234889
EIF2AK4	nasal_transcriptomics	0.234818
SHKBP1	nasal_transcriptomics	-0.234814
CHD1	nasal_transcriptomics	-0.234775
GOT1	nasal_transcriptomics	0.234755
SYNC	nasal_transcriptomics	0.234701
TYROBP	nasal_transcriptomics	-0.234601
HIC1	nasal_transcriptomics	-0.234587
RAB4A	nasal_transcriptomics	0.234533
REL	nasal_transcriptomics	-0.234437
AKR1A1	nasal_transcriptomics	0.234425
MOB3A	nasal_transcriptomics	-0.234397
BCL3	nasal_transcriptomics	-0.234358
ALDH2	nasal_transcriptomics	0.234155
FOSB	nasal_transcriptomics	-0.233974
RIN3	nasal_transcriptomics	-0.233931
APBB1IP	nasal_transcriptomics	-0.233923
CAVIN2	nasal_transcriptomics	0.233906
RYBP	nasal_transcriptomics	-0.233904
GATAD2A	nasal_transcriptomics	-0.233899
PCF11	nasal_transcriptomics	-0.233809
IDH3A	nasal_transcriptomics	0.233793
SMCHD1	nasal_transcriptomics	-0.233783
STIM2	nasal_transcriptomics	0.233748
ADHFE1	nasal_transcriptomics	0.233714
KRT8	nasal_transcriptomics	0.233627
VAV1	nasal_transcriptomics	-0.233559
IARS	nasal_transcriptomics	0.233535
METTL7A	nasal_transcriptomics	0.233534
ASAP1	nasal_transcriptomics	-0.233513
FAM214B	nasal_transcriptomics	-0.233513
GPR132	nasal_transcriptomics	-0.233462
PCLO	nasal_transcriptomics	0.233404
WDR1	nasal_transcriptomics	-0.233383
BIN2	nasal_transcriptomics	-0.233361
GLA	nasal_transcriptomics	-0.233258
PPP1R18	nasal_transcriptomics	-0.233143
NR4A3	nasal_transcriptomics	-0.233117
SAR1B	nasal_transcriptomics	0.233037
NFIC	nasal_transcriptomics	0.233023
SEC14L3	nasal_transcriptomics	0.233017
HECTD2	nasal_transcriptomics	0.233006
MCCC2	nasal_transcriptomics	0.23292
RASGRP2	nasal_transcriptomics	-0.23292
ZNF200	nasal_transcriptomics	-0.232895
PHYH	nasal_transcriptomics	0.232877
CD58	nasal_transcriptomics	-0.232831
RHOG	nasal_transcriptomics	-0.23279
COMMD1	nasal_transcriptomics	0.232772
TRIB1	nasal_transcriptomics	-0.232768
MAPKAPK2	nasal_transcriptomics	-0.232741
CD200R1L	nasal_transcriptomics	0.23273
SECTM1	nasal_transcriptomics	-0.232707
VDAC3	nasal_transcriptomics	0.232655
HKR1	nasal_transcriptomics	0.232625
ZNF646	nasal_transcriptomics	-0.23261
SH3BP1	nasal_transcriptomics	-0.232582
SKAP2	nasal_transcriptomics	-0.232534
MAP4K4	nasal_transcriptomics	-0.232517
ELL	nasal_transcriptomics	-0.232509
PIN4	nasal_transcriptomics	0.232488
CYSLTR1	nasal_transcriptomics	-0.23245
LRMP	nasal_transcriptomics	-0.232449
CREM	nasal_transcriptomics	-0.232435
RWDD1	nasal_transcriptomics	0.232432
CXorf21	nasal_transcriptomics	-0.232403
TMEM14A	nasal_transcriptomics	0.232362
INHBA	nasal_transcriptomics	-0.232354
LILRA1	nasal_transcriptomics	-0.232312
SEPT6	nasal_transcriptomics	-0.232264
GCFC2	nasal_transcriptomics	0.232229
ARID4A	nasal_transcriptomics	-0.232212
PIEZO2	nasal_transcriptomics	0.232064
ARAP1	nasal_transcriptomics	-0.232033
TLR6	nasal_transcriptomics	-0.232002
IFNGR2	nasal_transcriptomics	-0.231981
CD44	nasal_transcriptomics	-0.231942
NDEL1	nasal_transcriptomics	-0.231911
AKR1C3	nasal_transcriptomics	0.231886
NDUFS1	nasal_transcriptomics	0.231852
DNHD1	nasal_transcriptomics	0.23184
APOD	nasal_transcriptomics	0.231818
ZSWIM6	nasal_transcriptomics	-0.231807
TSPAN13	nasal_transcriptomics	0.231798
DOCK5	nasal_transcriptomics	-0.231757
ARHGEF2	nasal_transcriptomics	-0.231729
ENPP5	nasal_transcriptomics	0.231718
PTCD3	nasal_transcriptomics	0.231672
SAT1	nasal_transcriptomics	-0.231667
C17orf75	nasal_transcriptomics	0.23166
IFNAR1	nasal_transcriptomics	-0.231657
ARHGAP26	nasal_transcriptomics	-0.231646
INPP5A	nasal_transcriptomics	-0.231597
OXSR1	nasal_transcriptomics	-0.231572
HIVEP2	nasal_transcriptomics	-0.231571
SH3KBP1	nasal_transcriptomics	-0.23156
MYH9	nasal_transcriptomics	-0.231551
NUDT9	nasal_transcriptomics	0.231513
ITGAX	nasal_transcriptomics	-0.231479
DUSP2	nasal_transcriptomics	-0.231434
KIAA1671	nasal_transcriptomics	0.231406
LCP2	nasal_transcriptomics	-0.231406
FGD3	nasal_transcriptomics	-0.231405
ETF1	nasal_transcriptomics	-0.231396
ERF	nasal_transcriptomics	-0.23139
DBNL	nasal_transcriptomics	-0.231378
TMEM97	nasal_transcriptomics	0.231329
CCDC58	nasal_transcriptomics	0.231322
SOD2	nasal_transcriptomics	-0.231319
SLC25A35	nasal_transcriptomics	0.231292
AIF1	nasal_transcriptomics	-0.231257
ARID4B	nasal_transcriptomics	-0.231174
DPEP3	nasal_transcriptomics	-0.231138
CLEC7A	nasal_transcriptomics	-0.231033
EGR3	nasal_transcriptomics	-0.231007
HCK	nasal_transcriptomics	-0.230923
S1PR4	nasal_transcriptomics	-0.230882
CASP1	nasal_transcriptomics	-0.230877
FERMT2	nasal_transcriptomics	0.230856
SH3BGRL3	nasal_transcriptomics	-0.230836
KIAA1147	nasal_transcriptomics	0.230806
PRKCD	nasal_transcriptomics	-0.230802
SNRK	nasal_transcriptomics	-0.230764
FCGR2B	nasal_transcriptomics	-0.23072
PDE4B	nasal_transcriptomics	-0.230691
NFKBIE	nasal_transcriptomics	-0.230648
METTL16	nasal_transcriptomics	0.230618
HMG20A	nasal_transcriptomics	0.23055
MTR	nasal_transcriptomics	0.230518
BMPR1A	nasal_transcriptomics	0.230511
TMEM50B	nasal_transcriptomics	0.230223
IPMK	nasal_transcriptomics	-0.230193
MXD1	nasal_transcriptomics	-0.230165
CDC42EP3	nasal_transcriptomics	-0.230152
TXNDC15	nasal_transcriptomics	0.230109
DGAT2	nasal_transcriptomics	-0.230092
ARID5A	nasal_transcriptomics	-0.230008
ZNF35	nasal_transcriptomics	0.229978
TANK	nasal_transcriptomics	-0.229817
RNF149	nasal_transcriptomics	-0.229742
CDK5RAP1	nasal_transcriptomics	0.229728
NHLRC2	nasal_transcriptomics	0.229725
PSTPIP1	nasal_transcriptomics	-0.229679
OCRL	nasal_transcriptomics	0.229408
KLF15	nasal_transcriptomics	0.229398
MRPS31	nasal_transcriptomics	0.229394
PFKFB3	nasal_transcriptomics	-0.229364
AKR1C1	nasal_transcriptomics	0.229364
PHOSPHO1	nasal_transcriptomics	-0.229355
TRPV2	nasal_transcriptomics	-0.229353
CCR3	nasal_transcriptomics	-0.22935
PSAT1	nasal_transcriptomics	0.229326
MSC	nasal_transcriptomics	-0.229243
NFIA	nasal_transcriptomics	0.229176
SVIL	nasal_transcriptomics	-0.229152
CYB5A	nasal_transcriptomics	0.229091
DSC2	nasal_transcriptomics	-0.229078
PTGR2	nasal_transcriptomics	0.229016
DCUN1D3	nasal_transcriptomics	-0.228949
GRK5	nasal_transcriptomics	-0.228927
THSD4	nasal_transcriptomics	0.228916
MMAB	nasal_transcriptomics	0.228909
OSBPL11	nasal_transcriptomics	-0.228895
NFKBIZ	nasal_transcriptomics	-0.228881
IL1RN	nasal_transcriptomics	-0.228852
FAN1	nasal_transcriptomics	0.228822
CD48	nasal_transcriptomics	-0.228754
FERMT3	nasal_transcriptomics	-0.228669
ADGRE5	nasal_transcriptomics	-0.22866
TOMM70	nasal_transcriptomics	0.228618
BACH1	nasal_transcriptomics	-0.228617
GTPBP1	nasal_transcriptomics	-0.228616
KIF21A	nasal_transcriptomics	0.228612
COMT	nasal_transcriptomics	0.228586
ALDH1A1	nasal_transcriptomics	0.228554
DNAJC19	nasal_transcriptomics	0.228542
ELAC2	nasal_transcriptomics	0.22849
ARHGAP28	nasal_transcriptomics	0.228426
WBP2	nasal_transcriptomics	-0.228407
CBY1	nasal_transcriptomics	0.228397
EIF4A3	nasal_transcriptomics	-0.228362
MPZL3	nasal_transcriptomics	-0.228344
ZDHHC18	nasal_transcriptomics	-0.228249
ZMIZ1	nasal_transcriptomics	-0.22817
ICAM1	nasal_transcriptomics	-0.22791
CSRNP1	nasal_transcriptomics	-0.227879
PDLIM7	nasal_transcriptomics	-0.227874
LIMK2	nasal_transcriptomics	-0.22783
SNX18	nasal_transcriptomics	-0.227759
GRK2	nasal_transcriptomics	-0.227737
FNDC3B	nasal_transcriptomics	-0.227724
KBTBD2	nasal_transcriptomics	-0.227715
ITGAL	nasal_transcriptomics	-0.227652
RIPK2	nasal_transcriptomics	-0.227626
C6orf136	nasal_transcriptomics	0.227554
HPSE	nasal_transcriptomics	-0.22754
LRP10	nasal_transcriptomics	-0.227491
JOSD1	nasal_transcriptomics	-0.227437
SLC19A1	nasal_transcriptomics	-0.22739
EGR2	nasal_transcriptomics	-0.227371
GFPT1	nasal_transcriptomics	0.227251
ERBIN	nasal_transcriptomics	-0.227198
SLC29A2	nasal_transcriptomics	0.227183
LYL1	nasal_transcriptomics	-0.227138
SERPINA1	nasal_transcriptomics	-0.227138
HIF1A	nasal_transcriptomics	-0.227117
NUCB2	nasal_transcriptomics	0.227033
ERN1	nasal_transcriptomics	-0.22694
PBX2	nasal_transcriptomics	-0.22692
ABCD3	nasal_transcriptomics	0.22686
RASSF6	nasal_transcriptomics	0.226828
MYO5C	nasal_transcriptomics	0.226821
GNA15	nasal_transcriptomics	-0.226808
FZD4	nasal_transcriptomics	0.22678
CAP1	nasal_transcriptomics	-0.226688
PTPRJ	nasal_transcriptomics	-0.226672
NUCKS1	nasal_transcriptomics	0.226592
ABCB10	nasal_transcriptomics	0.226559
ORC5	nasal_transcriptomics	0.226554
CRYL1	nasal_transcriptomics	0.226543
KDM4B	nasal_transcriptomics	-0.226498
RIOK2	nasal_transcriptomics	0.226453
STK40	nasal_transcriptomics	-0.226399
GMFG	nasal_transcriptomics	-0.22639
TMEM88	nasal_transcriptomics	-0.226272
HLA-E	nasal_transcriptomics	-0.226151
TRAF3IP1	nasal_transcriptomics	0.226105
ACOT9	nasal_transcriptomics	-0.226103
ARRB2	nasal_transcriptomics	-0.226048
PPP1R9B	nasal_transcriptomics	-0.226024
NTN1	nasal_transcriptomics	0.226012
SCARF1	nasal_transcriptomics	-0.225999
TNF	nasal_transcriptomics	-0.22594
FASTKD2	nasal_transcriptomics	0.225932
MTSS1L	nasal_transcriptomics	0.225931
NUAK2	nasal_transcriptomics	-0.225919
CSF2RB	nasal_transcriptomics	-0.225918
LRG1	nasal_transcriptomics	-0.225914
TNFRSF8	nasal_transcriptomics	-0.225761
RXRA	nasal_transcriptomics	-0.225743
MAP7D1	nasal_transcriptomics	-0.225736
PILRA	nasal_transcriptomics	-0.225713
SDCBP	nasal_transcriptomics	-0.225699
SYNJ1	nasal_transcriptomics	-0.225649
NOTCH1	nasal_transcriptomics	-0.225613
MBP	nasal_transcriptomics	-0.225595
USP14	nasal_transcriptomics	0.225576
SPOPL	nasal_transcriptomics	-0.225574
ARRDC3	nasal_transcriptomics	-0.225574
PIK3AP1	nasal_transcriptomics	-0.225552
ZNF710	nasal_transcriptomics	-0.225421
CATSPER2	nasal_transcriptomics	0.225396
PPM1M	nasal_transcriptomics	-0.225371
MTPAP	nasal_transcriptomics	0.225343
HYKK	nasal_transcriptomics	0.225298
CEACAM21	nasal_transcriptomics	-0.225296
TMED10	nasal_transcriptomics	0.225232
CASD1	nasal_transcriptomics	0.2252
USP32	nasal_transcriptomics	-0.225175
EDEM1	nasal_transcriptomics	-0.22517
PIK3R6	nasal_transcriptomics	-0.225105
NCF4	nasal_transcriptomics	-0.225074
MAST2	nasal_transcriptomics	0.225013
C1QBP	nasal_transcriptomics	0.22501
RAP1A	nasal_transcriptomics	-0.224971
QRSL1	nasal_transcriptomics	0.224958
NR1H2	nasal_transcriptomics	-0.224851
ATP7B	nasal_transcriptomics	0.224833
IFT74	nasal_transcriptomics	0.224701
TMEM178A	nasal_transcriptomics	0.224679
CSK	nasal_transcriptomics	-0.224656
MSRB1	nasal_transcriptomics	-0.224649
CTDSPL	nasal_transcriptomics	0.224593
RPUSD3	nasal_transcriptomics	0.224478
WDR70	nasal_transcriptomics	0.224472
MTCH2	nasal_transcriptomics	0.2244
NFIB	nasal_transcriptomics	0.224391
SCIN	nasal_transcriptomics	0.224315
ELF1	nasal_transcriptomics	-0.224282
EXTL3	nasal_transcriptomics	-0.224272
SPRYD7	nasal_transcriptomics	0.224268
C16orf45	nasal_transcriptomics	0.224248
ITPR2	nasal_transcriptomics	-0.224228
PPP1R12A	nasal_transcriptomics	-0.22416
EXOSC2	nasal_transcriptomics	0.224117
IPO5	nasal_transcriptomics	0.224038
GATAD1	nasal_transcriptomics	0.224022
SORBS3	nasal_transcriptomics	0.224012
INTS7	nasal_transcriptomics	0.224001
MLLT10	nasal_transcriptomics	0.223831
SEMA4D	nasal_transcriptomics	-0.22383
PPM1F	nasal_transcriptomics	-0.223794
PDE6A	nasal_transcriptomics	0.223728
ENDOD1	nasal_transcriptomics	0.22368
CYTIP	nasal_transcriptomics	-0.223661
LRIG2	nasal_transcriptomics	0.223598
CCL22	nasal_transcriptomics	-0.223597
KLF7	nasal_transcriptomics	-0.22359
FAM49B	nasal_transcriptomics	-0.223514
SDK1	nasal_transcriptomics	0.2235
SLITRK6	nasal_transcriptomics	0.223477
CXCL16	nasal_transcriptomics	-0.223473
PLCB2	nasal_transcriptomics	-0.223385
BOD1L1	nasal_transcriptomics	-0.223362
MAP2K3	nasal_transcriptomics	-0.223322
NDUFAF4	nasal_transcriptomics	0.223321
CYP4V2	nasal_transcriptomics	0.223315
FLI1	nasal_transcriptomics	-0.223265
MGST3	nasal_transcriptomics	0.223251
CCNL1	nasal_transcriptomics	-0.223178
NDUFAB1	nasal_transcriptomics	0.223102
CDKL4	nasal_transcriptomics	0.222969
PMS1	nasal_transcriptomics	0.222965
HPCAL1	nasal_transcriptomics	-0.222935
PIGK	nasal_transcriptomics	0.222883
PDCD5	nasal_transcriptomics	0.222863
NFAM1	nasal_transcriptomics	-0.222862
ATP11A	nasal_transcriptomics	-0.222813
LAMB2	nasal_transcriptomics	0.22281
BCL10	nasal_transcriptomics	-0.222781
MARCKS	nasal_transcriptomics	-0.222754
STX11	nasal_transcriptomics	-0.22272
RASSF2	nasal_transcriptomics	-0.222632
MEAF6	nasal_transcriptomics	0.222628
CIPC	nasal_transcriptomics	0.222559
SIRPA	nasal_transcriptomics	-0.222446
CWC25	nasal_transcriptomics	-0.222403
LETMD1	nasal_transcriptomics	0.222389
JPT1	nasal_transcriptomics	-0.222375
SHOC2	nasal_transcriptomics	-0.222271
NFE2L2	nasal_transcriptomics	-0.222237
METTL5	nasal_transcriptomics	0.222201
MMP12	nasal_transcriptomics	-0.222131
TECPR2	nasal_transcriptomics	-0.222119
LPCAT1	nasal_transcriptomics	-0.222088
PPP1R15A	nasal_transcriptomics	-0.222057
TYW3	nasal_transcriptomics	0.221936
OXCT1	nasal_transcriptomics	0.221936
IL4R	nasal_transcriptomics	-0.221864
PIM2	nasal_transcriptomics	-0.221829
HIST1H2AC	nasal_transcriptomics	-0.221775
NHSL2	nasal_transcriptomics	-0.221697
IQCB1	nasal_transcriptomics	0.221659
SMIM7	nasal_transcriptomics	0.221643
GBP1	nasal_transcriptomics	-0.221613
DMD	nasal_transcriptomics	0.221601
PEX1	nasal_transcriptomics	0.221562
RABGEF1	nasal_transcriptomics	-0.221534
ATP5S	nasal_transcriptomics	0.221516
PRSS23	nasal_transcriptomics	0.221514
CDC42SE1	nasal_transcriptomics	-0.221506
GABARAP	nasal_transcriptomics	-0.221483
GPCPD1	nasal_transcriptomics	-0.221459
ADAL	nasal_transcriptomics	0.221446
PPP1R15B	nasal_transcriptomics	-0.221394
CD69	nasal_transcriptomics	-0.221382
VNN1	nasal_transcriptomics	-0.221375
SERTAD1	nasal_transcriptomics	-0.221337
STK26	nasal_transcriptomics	-0.22132
LYST	nasal_transcriptomics	-0.221308
MRRF	nasal_transcriptomics	0.2213
TSC22D4	nasal_transcriptomics	-0.221277
TMEM14C	nasal_transcriptomics	0.221272
CD300A	nasal_transcriptomics	-0.221261
CD53	nasal_transcriptomics	-0.221249
CSF2RA	nasal_transcriptomics	-0.221245
CD300C	nasal_transcriptomics	-0.221218
ATP5B	nasal_transcriptomics	0.221216
FOXO4	nasal_transcriptomics	-0.221197
HSPA6	nasal_transcriptomics	-0.221195
SCLT1	nasal_transcriptomics	-0.221139
NRBF2	nasal_transcriptomics	-0.221129
HIST1H2BH	nasal_transcriptomics	-0.221117
OCIAD1	nasal_transcriptomics	0.221096
HCAR3	nasal_transcriptomics	-0.22106
CSNK1D	nasal_transcriptomics	-0.221026
TSC22D2	nasal_transcriptomics	-0.221001
FAM234B	nasal_transcriptomics	0.220923
UQCC1	nasal_transcriptomics	0.220888
CES3	nasal_transcriptomics	0.220874
UQCRC1	nasal_transcriptomics	0.22084
EIF4E3	nasal_transcriptomics	-0.220776
PLEK	nasal_transcriptomics	-0.220697
ARFGEF3	nasal_transcriptomics	0.220678
SLC25A36	nasal_transcriptomics	0.220669
TSPAN32	nasal_transcriptomics	-0.220652
SLC24A4	nasal_transcriptomics	-0.220633
MRPL40	nasal_transcriptomics	0.220595
UBE2D4	nasal_transcriptomics	0.220592
ALG5	nasal_transcriptomics	0.220405
PHB	nasal_transcriptomics	0.220379
ACTR2	nasal_transcriptomics	-0.22036
DDB1	nasal_transcriptomics	0.220304
CADPS2	nasal_transcriptomics	0.220285
ARPC5	nasal_transcriptomics	-0.220271
PTAFR	nasal_transcriptomics	-0.2202
PFKM	nasal_transcriptomics	0.220156
LRRC8C	nasal_transcriptomics	-0.220152
KATNBL1	nasal_transcriptomics	-0.220137
KANTR	nasal_transcriptomics	0.220121
TDO2	nasal_transcriptomics	0.220108
SYK	nasal_transcriptomics	-0.22008
MEPCE	nasal_transcriptomics	-0.219941
RCN1	nasal_transcriptomics	0.219918
DLG3	nasal_transcriptomics	0.219908
L3MBTL4	nasal_transcriptomics	0.219891
ZNF736	nasal_transcriptomics	0.219841
AIM2	nasal_transcriptomics	-0.219814
CDK11B	nasal_transcriptomics	-0.21973
UBA5	nasal_transcriptomics	0.219722
PITPNC1	nasal_transcriptomics	-0.219713
VIM	nasal_transcriptomics	-0.219705
GAB2	nasal_transcriptomics	-0.219681
COX6C	nasal_transcriptomics	0.219673
AP5B1	nasal_transcriptomics	-0.219656
GNB2	nasal_transcriptomics	-0.219607
YPEL3	nasal_transcriptomics	-0.21954
SPN	nasal_transcriptomics	-0.219479
WTAP	nasal_transcriptomics	-0.219347
EXOSC8	nasal_transcriptomics	0.219338
ILDR1	nasal_transcriptomics	0.219263
CHST11	nasal_transcriptomics	-0.219239
TRIM25	nasal_transcriptomics	-0.21922
TMEM71	nasal_transcriptomics	-0.219197
ZFYVE21	nasal_transcriptomics	0.219191
C11orf21	nasal_transcriptomics	-0.219142
EPDR1	nasal_transcriptomics	0.21907
IFI27L1	nasal_transcriptomics	0.219056
ISG20	nasal_transcriptomics	-0.219055
PLCXD1	nasal_transcriptomics	-0.219045
STK39	nasal_transcriptomics	0.218965
RAB15	nasal_transcriptomics	0.218953
INTS6	nasal_transcriptomics	-0.218933
BMI1	nasal_transcriptomics	0.21883
POLR1A	nasal_transcriptomics	0.218767
EPAS1	nasal_transcriptomics	0.218719
RFFL	nasal_transcriptomics	-0.218697
PNPLA8	nasal_transcriptomics	-0.218675
ZC3H4	nasal_transcriptomics	-0.218673
PLXNC1	nasal_transcriptomics	-0.21864
MEF2C	nasal_transcriptomics	-0.218624
MAGEH1	nasal_transcriptomics	0.218616
EIF2B3	nasal_transcriptomics	0.218603
BIN3	nasal_transcriptomics	-0.218503
C8orf59	nasal_transcriptomics	0.218471
RPS6KA1	nasal_transcriptomics	-0.218466
C20orf96	nasal_transcriptomics	0.218453
KCNK7	nasal_transcriptomics	-0.218432
VNN2	nasal_transcriptomics	-0.218432
VPS37B	nasal_transcriptomics	-0.218376
FAHD1	nasal_transcriptomics	0.218266
WDR36	nasal_transcriptomics	0.218205
KLF2	nasal_transcriptomics	-0.218135
GCNT2	nasal_transcriptomics	0.218042
STX4	nasal_transcriptomics	-0.217987
CD83	nasal_transcriptomics	-0.217983
NFYA	nasal_transcriptomics	-0.217936
NAMPT	nasal_transcriptomics	-0.217931
GMPS	nasal_transcriptomics	0.217875
ASPRV1	nasal_transcriptomics	-0.217872
FXYD5	nasal_transcriptomics	-0.217857
IL4I1	nasal_transcriptomics	-0.217846
MRPL19	nasal_transcriptomics	0.217817
LPAR2	nasal_transcriptomics	-0.217795
HIST1H2BC	nasal_transcriptomics	-0.217759
TASP1	nasal_transcriptomics	0.217712
MARS2	nasal_transcriptomics	0.217701
PLCG2	nasal_transcriptomics	-0.21768
CYP2J2	nasal_transcriptomics	0.217673
PRADC1	nasal_transcriptomics	0.217548
TAOK3	nasal_transcriptomics	-0.217522
ZFYVE16	nasal_transcriptomics	-0.217516
ZNF232	nasal_transcriptomics	0.217488
CCL4L2	nasal_transcriptomics	-0.217467
GPR68	nasal_transcriptomics	-0.217448
PFN1	nasal_transcriptomics	-0.217448
ITPRIP	nasal_transcriptomics	-0.217436
IL10RA	nasal_transcriptomics	-0.2174
RP2	nasal_transcriptomics	-0.217382
PXMP4	nasal_transcriptomics	0.21738
JARID2	nasal_transcriptomics	-0.217373
CLINT1	nasal_transcriptomics	0.217346
PLCB4	nasal_transcriptomics	0.217335
CSF1R	nasal_transcriptomics	-0.217287
EGFR	nasal_transcriptomics	0.217194
C19orf38	nasal_transcriptomics	-0.217157
COL18A1	nasal_transcriptomics	-0.217128
UBE2S	nasal_transcriptomics	-0.217121
PREX1	nasal_transcriptomics	-0.217119
EFEMP1	nasal_transcriptomics	0.217109
SLC2A3	nasal_transcriptomics	-0.217107
ENPP3	nasal_transcriptomics	0.217104
DMAC1	nasal_transcriptomics	0.217097
TCN2	nasal_transcriptomics	0.217088
NDUFA6	nasal_transcriptomics	0.217065
USP15	nasal_transcriptomics	-0.217044
KDELC2	nasal_transcriptomics	0.217043
VPS9D1	nasal_transcriptomics	-0.216995
BTK	nasal_transcriptomics	-0.216978
ZFC3H1	nasal_transcriptomics	-0.216972
DHX34	nasal_transcriptomics	-0.216961
MEF2D	nasal_transcriptomics	-0.216905
XPO6	nasal_transcriptomics	-0.216903
KIAA1328	nasal_transcriptomics	0.216855
CCDC74A	nasal_transcriptomics	0.216834
MYH10	nasal_transcriptomics	0.216611
ACADM	nasal_transcriptomics	0.216564
UBE2B	nasal_transcriptomics	-0.216557
ZNF483	nasal_transcriptomics	0.216501
ELF2	nasal_transcriptomics	-0.216472
TNIP1	nasal_transcriptomics	-0.216451
FOXK1	nasal_transcriptomics	0.216415
SFMBT2	nasal_transcriptomics	-0.216393
NEIL3	nasal_transcriptomics	-0.216355
AFF2	nasal_transcriptomics	-0.216295
RAB3B	nasal_transcriptomics	0.216241
ARID3A	nasal_transcriptomics	-0.216225
MSL1	nasal_transcriptomics	-0.216199
SMAD7	nasal_transcriptomics	-0.21614
NAP1L4	nasal_transcriptomics	0.216126
PLA2G4F	nasal_transcriptomics	0.21611
FCGR1B	nasal_transcriptomics	-0.21609
ZZZ3	nasal_transcriptomics	0.215997
ADCY7	nasal_transcriptomics	-0.215961
TMEM14B	nasal_transcriptomics	0.215958
ITGAD	nasal_transcriptomics	-0.215957
PRPF40B	nasal_transcriptomics	0.215955
IMPAD1	nasal_transcriptomics	0.215909
ZNF853	nasal_transcriptomics	0.215865
RAP2C	nasal_transcriptomics	-0.215855
SHISA9	nasal_transcriptomics	0.215839
ERI1	nasal_transcriptomics	-0.215835
GGT7	nasal_transcriptomics	0.215814
RAP1GAP2	nasal_transcriptomics	-0.215796
SLC7A8	nasal_transcriptomics	0.215743
NUDT6	nasal_transcriptomics	0.215733
AADAT	nasal_transcriptomics	0.215692
TRMT61B	nasal_transcriptomics	0.21568
C17orf107	nasal_transcriptomics	-0.215674
DCLRE1A	nasal_transcriptomics	0.215643
STK17B	nasal_transcriptomics	-0.215639
HLF	nasal_transcriptomics	0.215601
ERBB4	nasal_transcriptomics	0.215589
FAM162A	nasal_transcriptomics	0.215569
CCT8	nasal_transcriptomics	0.215549
DENND5A	nasal_transcriptomics	-0.215504
TCTN3	nasal_transcriptomics	0.215468
EYA1	nasal_transcriptomics	0.215453
FBXL5	nasal_transcriptomics	-0.215446
PGM2	nasal_transcriptomics	-0.215402
CLEC10A	nasal_transcriptomics	-0.215379
CXCR3	nasal_transcriptomics	-0.215282
MRPS23	nasal_transcriptomics	0.21528
ATP6V1B2	nasal_transcriptomics	-0.215271
SLC9A8	nasal_transcriptomics	-0.215263
GLS	nasal_transcriptomics	-0.215162
FRAT2	nasal_transcriptomics	-0.215098
PTPN12	nasal_transcriptomics	-0.215052
TBC1D16	nasal_transcriptomics	0.215045
MBTPS1	nasal_transcriptomics	0.215024
COMMD2	nasal_transcriptomics	0.214876
SHPRH	nasal_transcriptomics	0.214849
RELB	nasal_transcriptomics	-0.214839
LRRC25	nasal_transcriptomics	-0.214836
RTL8B	nasal_transcriptomics	0.214816
PADI2	nasal_transcriptomics	-0.214782
RNF141	nasal_transcriptomics	-0.214768
OSTF1	nasal_transcriptomics	-0.214723
ASB2	nasal_transcriptomics	-0.214689
GPAT3	nasal_transcriptomics	-0.214682
ZNF366	nasal_transcriptomics	-0.214667
FHOD1	nasal_transcriptomics	-0.214648
SMC6	nasal_transcriptomics	0.214617
LRRC27	nasal_transcriptomics	0.21461
SLC31A1	nasal_transcriptomics	0.214603
NCF2	nasal_transcriptomics	-0.214561
PRKAA2	nasal_transcriptomics	0.214555
KIAA1551	nasal_transcriptomics	-0.214484
BEST1	nasal_transcriptomics	-0.214483
MAFF	nasal_transcriptomics	-0.214477
SOD1	nasal_transcriptomics	0.214471
HCLS1	nasal_transcriptomics	-0.214463
IFT172	nasal_transcriptomics	0.214348
FAM13A	nasal_transcriptomics	0.214339
THAP10	nasal_transcriptomics	0.21433
QPCT	nasal_transcriptomics	-0.214307
JHY	nasal_transcriptomics	0.214252
MAOB	nasal_transcriptomics	0.214233
ACOT2	nasal_transcriptomics	0.214227
FMO5	nasal_transcriptomics	0.214219
RASSF8	nasal_transcriptomics	0.214196
COQ4	nasal_transcriptomics	0.214173
ACAA1	nasal_transcriptomics	-0.214155
PIK3R5	nasal_transcriptomics	-0.214109
MTHFD1	nasal_transcriptomics	0.214073
TMEM237	nasal_transcriptomics	0.214029
SUN2	nasal_transcriptomics	-0.213993
PRKCB	nasal_transcriptomics	-0.213983
SRRD	nasal_transcriptomics	0.213942
ATPAF1	nasal_transcriptomics	0.213926
CCL3L3	nasal_transcriptomics	-0.213915
ZNF813	nasal_transcriptomics	0.213878
ACCS	nasal_transcriptomics	0.213853
EBAG9	nasal_transcriptomics	0.213836
IPCEF1	nasal_transcriptomics	-0.213806
ALCAM	nasal_transcriptomics	0.213801
SNAPC3	nasal_transcriptomics	0.213794
GUF1	nasal_transcriptomics	0.213787
MMP9	nasal_transcriptomics	-0.213765
SLC15A3	nasal_transcriptomics	-0.213763
IL1B	nasal_transcriptomics	-0.213757
CLYBL	nasal_transcriptomics	0.213754
CD86	nasal_transcriptomics	-0.213735
ECI2	nasal_transcriptomics	0.213595
DAPK2	nasal_transcriptomics	-0.213575
FARP1	nasal_transcriptomics	0.213557
SIL1	nasal_transcriptomics	0.213533
AK1	nasal_transcriptomics	0.213532
UBE2D1	nasal_transcriptomics	-0.213511
PRDX4	nasal_transcriptomics	0.213482
RAB31	nasal_transcriptomics	-0.213397
CD4	nasal_transcriptomics	-0.213384
SLCO3A1	nasal_transcriptomics	-0.213361
C16orf54	nasal_transcriptomics	-0.213354
ANKRD62	nasal_transcriptomics	0.213235
BTNL8	nasal_transcriptomics	-0.21322
CBX4	nasal_transcriptomics	-0.213167
RASAL3	nasal_transcriptomics	-0.213148
ZCCHC6	nasal_transcriptomics	-0.213109
MKL1	nasal_transcriptomics	-0.21303
GATB	nasal_transcriptomics	0.213028
GCA	nasal_transcriptomics	-0.213019
GRAMD2A	nasal_transcriptomics	0.212997
ZKSCAN8	nasal_transcriptomics	0.212962
RDX	nasal_transcriptomics	0.212938
SH2B3	nasal_transcriptomics	-0.212924
FREM2	nasal_transcriptomics	0.212922
LAMB3	nasal_transcriptomics	-0.21291
FLNA	nasal_transcriptomics	-0.212894
DMAP1	nasal_transcriptomics	0.212879
COX5A	nasal_transcriptomics	0.212863
MAGED2	nasal_transcriptomics	0.212856
PLAGL1	nasal_transcriptomics	-0.212835
ANKRD13D	nasal_transcriptomics	-0.212816
OGFOD1	nasal_transcriptomics	0.212801
FCHSD1	nasal_transcriptomics	-0.21275
ZNF256	nasal_transcriptomics	0.212745
MNT	nasal_transcriptomics	-0.212743
ZNF629	nasal_transcriptomics	0.212738
CPVL	nasal_transcriptomics	-0.212723
BCS1L	nasal_transcriptomics	0.212721
CARD16	nasal_transcriptomics	-0.21272
ERICH5	nasal_transcriptomics	0.212706
BCCIP	nasal_transcriptomics	0.212702
HIVEP1	nasal_transcriptomics	-0.212641
IFT43	nasal_transcriptomics	0.21264
NFKB1	nasal_transcriptomics	-0.212638
MAPRE3	nasal_transcriptomics	0.212617
ZNF607	nasal_transcriptomics	0.212616
LANCL1	nasal_transcriptomics	0.212553
FITM2	nasal_transcriptomics	0.212541
CEBPB	nasal_transcriptomics	-0.21252
CX3CR1	nasal_transcriptomics	-0.212519
NTNG2	nasal_transcriptomics	-0.212507
RTTN	nasal_transcriptomics	0.212501
NIPSNAP2	nasal_transcriptomics	0.212468
SH3BP5	nasal_transcriptomics	-0.212456
TSEN34	nasal_transcriptomics	-0.212443
RAB21	nasal_transcriptomics	-0.212426
TMEM127	nasal_transcriptomics	-0.212407
APAF1	nasal_transcriptomics	-0.212264
HDDC2	nasal_transcriptomics	0.212247
MRPL13	nasal_transcriptomics	0.212237
USP31	nasal_transcriptomics	0.212171
KLHL31	nasal_transcriptomics	0.212149
MME	nasal_transcriptomics	-0.212127
ENTPD6	nasal_transcriptomics	0.212073
BTG1	nasal_transcriptomics	-0.212058
TM7SF3	nasal_transcriptomics	0.212054
ST3GAL4	nasal_transcriptomics	-0.212048
SPRR2F	nasal_transcriptomics	-0.211994
WDR75	nasal_transcriptomics	0.211932
MCL1	nasal_transcriptomics	-0.211927
TRIM38	nasal_transcriptomics	-0.211902
TTC3	nasal_transcriptomics	0.211874
MPV17L	nasal_transcriptomics	0.211867
KPNA3	nasal_transcriptomics	0.211837
RBBP7	nasal_transcriptomics	0.211816
ITPKB	nasal_transcriptomics	-0.21181
IDE	nasal_transcriptomics	0.211803
BRD4	nasal_transcriptomics	-0.211771
ZNF253	nasal_transcriptomics	0.211762
CAPZA2	nasal_transcriptomics	-0.211762
RBM28	nasal_transcriptomics	0.211752
RGS2	nasal_transcriptomics	-0.211712
TUBG2	nasal_transcriptomics	0.211617
PTEN	nasal_transcriptomics	-0.211611
TLN1	nasal_transcriptomics	-0.211605
PLAUR	nasal_transcriptomics	-0.211579
SOCS3	nasal_transcriptomics	-0.211537
HIP1	nasal_transcriptomics	-0.211525
SNAI3	nasal_transcriptomics	-0.211518
KLHL15	nasal_transcriptomics	-0.211479
FBXO46	nasal_transcriptomics	-0.211337
NIN	nasal_transcriptomics	-0.211299
SH3BP2	nasal_transcriptomics	-0.211269
NDUFAF8	nasal_transcriptomics	0.211199
AARS2	nasal_transcriptomics	0.21117
ARMC1	nasal_transcriptomics	0.211132
PSEN2	nasal_transcriptomics	0.211124
SLC15A4	nasal_transcriptomics	-0.211108
XKR8	nasal_transcriptomics	-0.211041
RGS16	nasal_transcriptomics	-0.211038
PLK3	nasal_transcriptomics	-0.211035
ACBD6	nasal_transcriptomics	0.211024
VEGFD	nasal_transcriptomics	0.211022
PHF23	nasal_transcriptomics	-0.211002
RNF152	nasal_transcriptomics	0.21097
ZC3H12A	nasal_transcriptomics	-0.210955
TIMM23	nasal_transcriptomics	0.210947
DUSP6	nasal_transcriptomics	-0.21088
MRPS18B	nasal_transcriptomics	0.210861
ATP5C1	nasal_transcriptomics	0.210839
EIF2AK1	nasal_transcriptomics	0.210821
CFP	nasal_transcriptomics	-0.210815
RBMX	nasal_transcriptomics	0.210715
SEC63	nasal_transcriptomics	0.210631
M1AP	nasal_transcriptomics	0.210631
CRYBB3	nasal_transcriptomics	0.210625
NCKAP1L	nasal_transcriptomics	-0.210615
S100A9	nasal_transcriptomics	-0.210587
MROH6	nasal_transcriptomics	-0.210582
PANK1	nasal_transcriptomics	0.210561
FOSL2	nasal_transcriptomics	-0.210552
MRPS25	nasal_transcriptomics	0.210547
TPT1	nasal_transcriptomics	-0.210542
CRLS1	nasal_transcriptomics	0.21054
AC099489.1	nasal_transcriptomics	-0.210405
SLC44A2	nasal_transcriptomics	-0.210373
SSH2	nasal_transcriptomics	-0.210323
SSBP1	nasal_transcriptomics	0.210322
PFN2	nasal_transcriptomics	0.210321
NME8	nasal_transcriptomics	-0.210315
IQGAP1	nasal_transcriptomics	-0.210279
SLAMF1	nasal_transcriptomics	-0.210253
MDH2	nasal_transcriptomics	0.210239
PMEPA1	nasal_transcriptomics	-0.210235
RAB20	nasal_transcriptomics	-0.210216
SESN1	nasal_transcriptomics	0.210208
MNDA	nasal_transcriptomics	-0.210205
AGTPBP1	nasal_transcriptomics	-0.210154
PELI1	nasal_transcriptomics	-0.210147
ZNF347	nasal_transcriptomics	0.210111
NAPA	nasal_transcriptomics	-0.21009
CDC42SE2	nasal_transcriptomics	-0.210087
AP1S2	nasal_transcriptomics	-0.210085
SCCPDH	nasal_transcriptomics	0.210075
ZNF664	nasal_transcriptomics	0.209993
ZNF143	nasal_transcriptomics	-0.209865
ADORA2A	nasal_transcriptomics	-0.209825
ARHGAP6	nasal_transcriptomics	0.209824
AATK	nasal_transcriptomics	-0.209811
AMZ1	nasal_transcriptomics	-0.209753
PDGFC	nasal_transcriptomics	0.209748
LINGO4	nasal_transcriptomics	0.209738
ZCCHC2	nasal_transcriptomics	-0.209717
ARFIP2	nasal_transcriptomics	0.209651
RBM45	nasal_transcriptomics	0.209638
HLA-DQB1	nasal_transcriptomics	-0.209623
PCBD1	nasal_transcriptomics	0.209583
ARHGAP27	nasal_transcriptomics	-0.209582
CYP4B1	nasal_transcriptomics	0.209573
FRMD8	nasal_transcriptomics	-0.209564
ASRGL1	nasal_transcriptomics	0.20949
UPF3A	nasal_transcriptomics	0.209476
SLC22A5	nasal_transcriptomics	0.209456
C11orf68	nasal_transcriptomics	-0.209452
MUT	nasal_transcriptomics	0.209435
RLF	nasal_transcriptomics	-0.209322
ATG7	nasal_transcriptomics	-0.209305
CASP8	nasal_transcriptomics	-0.20929
RAB1A	nasal_transcriptomics	-0.209266
CHRM3	nasal_transcriptomics	0.209263
TOM1	nasal_transcriptomics	-0.209249
PLA2G12A	nasal_transcriptomics	0.209246
FAM35A	nasal_transcriptomics	0.209234
CRK	nasal_transcriptomics	-0.209214
NINJ1	nasal_transcriptomics	-0.209134
C15orf48	nasal_transcriptomics	-0.209133
FCGR2A	nasal_transcriptomics	-0.209084
AIMP1	nasal_transcriptomics	0.20907
TIMM9	nasal_transcriptomics	0.209002
KDM5C	nasal_transcriptomics	-0.208999
AGPAT3	nasal_transcriptomics	0.208998
PIGU	nasal_transcriptomics	0.208983
PRKN	nasal_transcriptomics	0.208967
PYGL	nasal_transcriptomics	-0.208941
CHIT1	nasal_transcriptomics	-0.208917
GAPT	nasal_transcriptomics	-0.208909
PGLYRP1	nasal_transcriptomics	-0.208893
PGS1	nasal_transcriptomics	-0.208883
COQ9	nasal_transcriptomics	0.20887
APBB1	nasal_transcriptomics	0.208834
AKIRIN2	nasal_transcriptomics	-0.208831
DCAKD	nasal_transcriptomics	0.208807
ADGRE1	nasal_transcriptomics	-0.208806
VPS8	nasal_transcriptomics	-0.208767
ATG16L2	nasal_transcriptomics	-0.208756
CRLF3	nasal_transcriptomics	-0.208743
SIGLEC7	nasal_transcriptomics	-0.208704
PGRMC1	nasal_transcriptomics	0.208692
MIPEP	nasal_transcriptomics	0.208675
G0S2	nasal_transcriptomics	-0.208669
STX3	nasal_transcriptomics	-0.208652
MYBPC3	nasal_transcriptomics	-0.208646
DIAPH1	nasal_transcriptomics	-0.208643
CPEB4	nasal_transcriptomics	-0.208639
SRGN	nasal_transcriptomics	-0.208633
BLOC1S6	nasal_transcriptomics	-0.208608
ZDHHC23	nasal_transcriptomics	0.208606
FFAR2	nasal_transcriptomics	-0.208578
BRCC3	nasal_transcriptomics	0.208495
BST1	nasal_transcriptomics	-0.208418
RTN4IP1	nasal_transcriptomics	0.208376
COQ10B	nasal_transcriptomics	-0.208342
ZNF418	nasal_transcriptomics	0.208284
MOB3B	nasal_transcriptomics	-0.208281
RAD1	nasal_transcriptomics	0.208249
SULF2	nasal_transcriptomics	-0.208231
LAT2	nasal_transcriptomics	-0.208205
RASGRP4	nasal_transcriptomics	-0.208161
MRVI1	nasal_transcriptomics	-0.208149
PHF20L1	nasal_transcriptomics	-0.20813
PLPP2	nasal_transcriptomics	0.208066
MYADM	nasal_transcriptomics	-0.208045
PARP8	nasal_transcriptomics	-0.208023
ALOX5	nasal_transcriptomics	-0.208017
C11orf49	nasal_transcriptomics	0.20801
NDUFB8	nasal_transcriptomics	0.207992
ARHGDIA	nasal_transcriptomics	-0.207979
STEAP2	nasal_transcriptomics	0.207979
OSM	nasal_transcriptomics	-0.207975
RHOBTB2	nasal_transcriptomics	0.207939
STXBP6	nasal_transcriptomics	0.207925
USB1	nasal_transcriptomics	-0.207914
IL21R	nasal_transcriptomics	-0.207872
CFAP36	nasal_transcriptomics	0.207868
HLA-DOB	nasal_transcriptomics	-0.207855
GADD45B	nasal_transcriptomics	-0.207853
ENPP4	nasal_transcriptomics	0.207847
OR52K2	nasal_transcriptomics	-0.207821
IFRD1	nasal_transcriptomics	-0.207817
ARHGEF1	nasal_transcriptomics	-0.207814
CD300LF	nasal_transcriptomics	-0.2077
BDH2	nasal_transcriptomics	0.207663
DNAJA3	nasal_transcriptomics	0.207637
GPR18	nasal_transcriptomics	-0.207636
RPS6KA3	nasal_transcriptomics	-0.207636
TMEM9	nasal_transcriptomics	0.207616
PXN	nasal_transcriptomics	-0.207529
ASAP3	nasal_transcriptomics	0.207447
HUNK	nasal_transcriptomics	0.207432
MIER1	nasal_transcriptomics	-0.20742
HLA-DPB1	nasal_transcriptomics	-0.207403
DCAF6	nasal_transcriptomics	0.207368
SELPLG	nasal_transcriptomics	-0.207349
JMJD6	nasal_transcriptomics	-0.207308
OAZ1	nasal_transcriptomics	-0.20729
PIGM	nasal_transcriptomics	0.207229
ZNF276	nasal_transcriptomics	-0.207228
RMDN1	nasal_transcriptomics	0.207196
METTL15	nasal_transcriptomics	0.207163
ASCC3	nasal_transcriptomics	0.207153
SCARB2	nasal_transcriptomics	0.207074
MEFV	nasal_transcriptomics	-0.207044
CCNH	nasal_transcriptomics	-0.207035
GNPAT	nasal_transcriptomics	0.207007
ABL2	nasal_transcriptomics	-0.206928
DDX60L	nasal_transcriptomics	-0.206897
YLPM1	nasal_transcriptomics	0.206896
TOP1	nasal_transcriptomics	-0.206889
SLC1A4	nasal_transcriptomics	0.206884
USP28	nasal_transcriptomics	0.206856
TXNRD3	nasal_transcriptomics	0.206786
WDR43	nasal_transcriptomics	0.20667
CANT1	nasal_transcriptomics	-0.206667
PCNX1	nasal_transcriptomics	-0.206651
COQ6	nasal_transcriptomics	0.206648
EIF1	nasal_transcriptomics	-0.206598
SP110	nasal_transcriptomics	-0.206539
PDE8B	nasal_transcriptomics	0.206533
PEBP1	nasal_transcriptomics	0.206518
PIM1	nasal_transcriptomics	-0.206509
SFXN2	nasal_transcriptomics	0.206497
COX20	nasal_transcriptomics	0.206468
PARP2	nasal_transcriptomics	0.206412
MAST3	nasal_transcriptomics	-0.206389
LARP4	nasal_transcriptomics	0.206374
INAFM2	nasal_transcriptomics	-0.206334
MAN2B1	nasal_transcriptomics	-0.206299
DNAH14	nasal_transcriptomics	0.206292
TAB2	nasal_transcriptomics	-0.20629
CXCR4	nasal_transcriptomics	-0.206283
ARV1	nasal_transcriptomics	0.206257
LRRC18	nasal_transcriptomics	0.206241
MRPS5	nasal_transcriptomics	0.206221
GEMIN2	nasal_transcriptomics	0.206202
ERAL1	nasal_transcriptomics	0.206198
WDR61	nasal_transcriptomics	0.20614
ANAPC5	nasal_transcriptomics	0.20613
MAGI2	nasal_transcriptomics	0.206127
NTS	nasal_transcriptomics	0.206115
NADK	nasal_transcriptomics	-0.206069
DNTTIP1	nasal_transcriptomics	-0.206057
MTPN	nasal_transcriptomics	-0.206052
PSEN1	nasal_transcriptomics	-0.206043
SOS2	nasal_transcriptomics	-0.205953
SEMA5A	nasal_transcriptomics	0.205922
APOBR	nasal_transcriptomics	-0.205913
CFD	nasal_transcriptomics	-0.205856
DNM2	nasal_transcriptomics	-0.205842
TMEM140	nasal_transcriptomics	-0.205838
PPP3R1	nasal_transcriptomics	-0.20583
NCR1	nasal_transcriptomics	-0.205793
B9D1	nasal_transcriptomics	0.205771
ALG9	nasal_transcriptomics	0.205766
IRF8	nasal_transcriptomics	-0.205764
IFI30	nasal_transcriptomics	-0.205723
PTK2B	nasal_transcriptomics	-0.205722
SIAH3	nasal_transcriptomics	0.205701
DUSP1	nasal_transcriptomics	-0.205667
UBAP1	nasal_transcriptomics	-0.205652
ZNF480	nasal_transcriptomics	0.205598
TGIF2	nasal_transcriptomics	-0.20559
DHX57	nasal_transcriptomics	0.205575
PROK2	nasal_transcriptomics	-0.205442
TNFSF14	nasal_transcriptomics	-0.205442
ATXN1	nasal_transcriptomics	-0.205438
ZBP1	nasal_transcriptomics	-0.205426
TYMP	nasal_transcriptomics	-0.205424
ELMSAN1	nasal_transcriptomics	-0.205423
SUPV3L1	nasal_transcriptomics	0.205419
AKAP1	nasal_transcriptomics	0.205419
PRR13	nasal_transcriptomics	-0.20541
RBBP9	nasal_transcriptomics	0.205404
TCEAL1	nasal_transcriptomics	0.205383
SLC45A4	nasal_transcriptomics	-0.205359
EXTL2	nasal_transcriptomics	0.205348
C10orf88	nasal_transcriptomics	0.205335
TCAF1	nasal_transcriptomics	0.205303
CES4A	nasal_transcriptomics	0.205243
STK17A	nasal_transcriptomics	-0.20523
DENND4B	nasal_transcriptomics	-0.205214
PAIP1	nasal_transcriptomics	0.205169
ZNF568	nasal_transcriptomics	0.205164
ADGRE2	nasal_transcriptomics	-0.205141
NDUFA8	nasal_transcriptomics	0.20513
GPI	nasal_transcriptomics	0.205114
ACYP1	nasal_transcriptomics	0.205079
POMGNT2	nasal_transcriptomics	0.205078
GIMAP4	nasal_transcriptomics	-0.205078
C19orf70	nasal_transcriptomics	0.205076
LRIG3	nasal_transcriptomics	0.205064
ATG3	nasal_transcriptomics	-0.205039
NDUFB5	nasal_transcriptomics	0.205033
CPQ	nasal_transcriptomics	-0.205011
SSTR3	nasal_transcriptomics	-0.205009
UBALD2	nasal_transcriptomics	-0.205003
EMP3	nasal_transcriptomics	-0.204972
SLC43A2	nasal_transcriptomics	-0.204965
LY6G6C	nasal_transcriptomics	-0.20495
DOCK4	nasal_transcriptomics	-0.204912
AC119396.1	nasal_transcriptomics	-0.204904
YTHDF3	nasal_transcriptomics	-0.204896
ASB1	nasal_transcriptomics	0.204886
ZNRF3	nasal_transcriptomics	0.204802
LIG3	nasal_transcriptomics	0.204801
ANKRD20A4	nasal_transcriptomics	0.204794
CYB5RL	nasal_transcriptomics	0.204762
CLNS1A	nasal_transcriptomics	0.204738
RIC8B	nasal_transcriptomics	0.204732
FCGR3A	nasal_transcriptomics	-0.204722
PLA2G4A	nasal_transcriptomics	0.204697
CHCHD10	nasal_transcriptomics	0.204676
RAB35	nasal_transcriptomics	-0.204652
TMEM267	nasal_transcriptomics	0.204642
ZNF320	nasal_transcriptomics	0.204595
FRMD4B	nasal_transcriptomics	-0.204546
TNFSF8	nasal_transcriptomics	-0.20451
NDUFB9	nasal_transcriptomics	0.204489
NIPAL2	nasal_transcriptomics	0.204402
IVD	nasal_transcriptomics	0.204333
ATIC	nasal_transcriptomics	0.204333
PLEKHH1	nasal_transcriptomics	0.204312
IGF2R	nasal_transcriptomics	-0.204255
ARHGEF26	nasal_transcriptomics	0.204228
YBEY	nasal_transcriptomics	0.204191
CSF3R	nasal_transcriptomics	-0.204153
TMEM150C	nasal_transcriptomics	0.204145
FTH1	nasal_transcriptomics	-0.204104
CTDP1	nasal_transcriptomics	-0.204088
ACACA	nasal_transcriptomics	0.204084
TBC1D7	nasal_transcriptomics	-0.204074
VMP1	nasal_transcriptomics	-0.204048
CMTM2	nasal_transcriptomics	-0.204036
CCDC34	nasal_transcriptomics	0.204019
CBR4	nasal_transcriptomics	0.204014
MLKL	nasal_transcriptomics	-0.203995
N6AMT1	nasal_transcriptomics	0.203979
GNGT2	nasal_transcriptomics	-0.203962
ATF3	nasal_transcriptomics	-0.203854
NEK4	nasal_transcriptomics	0.20385
TMEM254	nasal_transcriptomics	0.203826
PIGL	nasal_transcriptomics	0.203811
IL1RAP	nasal_transcriptomics	-0.203807
ZNF584	nasal_transcriptomics	0.203773
PDE3B	nasal_transcriptomics	-0.203748
NFU1	nasal_transcriptomics	0.203731
NPIPA5	nasal_transcriptomics	0.203689
POP5	nasal_transcriptomics	0.203683
SNCA	nasal_transcriptomics	0.203675
ULK2	nasal_transcriptomics	0.203674
TUBE1	nasal_transcriptomics	0.203655
KCNB1	nasal_transcriptomics	0.203648
MAP3K1	nasal_transcriptomics	-0.203578
FAM49A	nasal_transcriptomics	-0.203577
ME1	nasal_transcriptomics	0.203566
BMP6	nasal_transcriptomics	-0.203541
DCP2	nasal_transcriptomics	-0.203532
THYN1	nasal_transcriptomics	0.203464
LMNB1	nasal_transcriptomics	-0.203459
ERMP1	nasal_transcriptomics	0.203448
DPH6	nasal_transcriptomics	0.203419
MAP1LC3B2	nasal_transcriptomics	-0.203414
DNAL1	nasal_transcriptomics	0.203412
MPC2	nasal_transcriptomics	0.20339
CMPK1	nasal_transcriptomics	0.203385
CTDSP1	nasal_transcriptomics	-0.203353
ARL2BP	nasal_transcriptomics	0.203339
LAS1L	nasal_transcriptomics	0.203262
MKL2	nasal_transcriptomics	0.203244
PDIA6	nasal_transcriptomics	0.203238
CCBE1	nasal_transcriptomics	0.203186
FAM110A	nasal_transcriptomics	-0.203175
SMC2	nasal_transcriptomics	0.203171
IQSEC1	nasal_transcriptomics	-0.203134
HNRNPH2	nasal_transcriptomics	-0.203113
CARD8	nasal_transcriptomics	-0.203059
POMGNT1	nasal_transcriptomics	0.203034
ATXN7L3B	nasal_transcriptomics	0.203024
DPCD	nasal_transcriptomics	0.203019
MICU3	nasal_transcriptomics	0.203014
TIMM17A	nasal_transcriptomics	0.202989
G6PC3	nasal_transcriptomics	0.202968
MRPL58	nasal_transcriptomics	0.202953
SYAP1	nasal_transcriptomics	-0.202929
ABTB1	nasal_transcriptomics	-0.202912
MAP1LC3B	nasal_transcriptomics	-0.202908
NRROS	nasal_transcriptomics	-0.202883
ANOS1	nasal_transcriptomics	0.202842
C9orf116	nasal_transcriptomics	0.202829
EEF2K	nasal_transcriptomics	0.202828
ANKRD12	nasal_transcriptomics	-0.202816
DOLK	nasal_transcriptomics	0.202793
TMEM116	nasal_transcriptomics	0.202784
CETN2	nasal_transcriptomics	0.202749
USP40	nasal_transcriptomics	0.202746
HSD17B2	nasal_transcriptomics	0.202746
TNFAIP8L2	nasal_transcriptomics	-0.202729
RMDN3	nasal_transcriptomics	0.202705
DEF6	nasal_transcriptomics	-0.202667
SAMD9	nasal_transcriptomics	-0.202659
ANXA3	nasal_transcriptomics	-0.202618
PHF7	nasal_transcriptomics	0.202602
MCCC1	nasal_transcriptomics	0.2026
MRPL42	nasal_transcriptomics	0.20258
ALDH1L1	nasal_transcriptomics	0.202565
ATRAID	nasal_transcriptomics	0.202535
ADAMTSL4	nasal_transcriptomics	-0.202517
ARL1	nasal_transcriptomics	0.20248
MTSS1	nasal_transcriptomics	0.202461
TTC5	nasal_transcriptomics	0.202449
TSEN2	nasal_transcriptomics	0.202423
ATP6V1B1	nasal_transcriptomics	0.202394
C15orf61	nasal_transcriptomics	0.202337
CLN3	nasal_transcriptomics	-0.202326
TMEM107	nasal_transcriptomics	0.202318
TET3	nasal_transcriptomics	-0.202298
SEC14L2	nasal_transcriptomics	0.202292
PATL1	nasal_transcriptomics	-0.202261
KIFAP3	nasal_transcriptomics	0.202256
MOCS2	nasal_transcriptomics	0.202256
ACTN1	nasal_transcriptomics	-0.202244
CMBL	nasal_transcriptomics	0.202238
APEX1	nasal_transcriptomics	0.202221
NUDT19	nasal_transcriptomics	0.202217
APOBEC3A	nasal_transcriptomics	-0.202207
BTLA	nasal_transcriptomics	-0.202147
SLC25A10	nasal_transcriptomics	0.202128
KDM6A	nasal_transcriptomics	-0.202105
MELTF	nasal_transcriptomics	-0.202095
CCM2	nasal_transcriptomics	-0.202047
RBX1	nasal_transcriptomics	0.202037
NINJ2	nasal_transcriptomics	-0.202029
EXOC4	nasal_transcriptomics	0.201982
SPATA13	nasal_transcriptomics	-0.201963
SH3BP5L	nasal_transcriptomics	-0.201917
CHPT1	nasal_transcriptomics	0.201901
DMRT3	nasal_transcriptomics	0.201851
SETD4	nasal_transcriptomics	0.201838
HBP1	nasal_transcriptomics	-0.201806
COBLL1	nasal_transcriptomics	0.201802
FCGR1A	nasal_transcriptomics	-0.201778
CCNG2	nasal_transcriptomics	-0.201765
BORA	nasal_transcriptomics	0.201758
CREB5	nasal_transcriptomics	-0.201745
MTMR14	nasal_transcriptomics	-0.201732
USP46	nasal_transcriptomics	0.201689
ZNF227	nasal_transcriptomics	0.20167
SHROOM3	nasal_transcriptomics	0.201665
EXD2	nasal_transcriptomics	0.20165
ZNF507	nasal_transcriptomics	0.201577
SMIM19	nasal_transcriptomics	0.201569
NOL7	nasal_transcriptomics	0.201531
S100A8	nasal_transcriptomics	-0.201525
NIPSNAP3B	nasal_transcriptomics	0.201485
CD7	nasal_transcriptomics	-0.201428
PRDM1	nasal_transcriptomics	-0.201425
SSRP1	nasal_transcriptomics	0.201419
MOSPD2	nasal_transcriptomics	-0.20139
PPM1H	nasal_transcriptomics	0.20134
MYO5A	nasal_transcriptomics	-0.201327
L3HYPDH	nasal_transcriptomics	0.201309
STXBP5	nasal_transcriptomics	-0.20127
MRFAP1L1	nasal_transcriptomics	0.201229
SETD1B	nasal_transcriptomics	-0.201219
LRRC23	nasal_transcriptomics	0.201198
GSTP1	nasal_transcriptomics	0.201185
SYT17	nasal_transcriptomics	0.201182
PISD	nasal_transcriptomics	-0.201143
SRA1	nasal_transcriptomics	-0.201141
AL592183.1	nasal_transcriptomics	0.201127
RICTOR	nasal_transcriptomics	-0.201097
IER3	nasal_transcriptomics	-0.201071
TCEAL4	nasal_transcriptomics	0.201062
APOBEC3B	nasal_transcriptomics	-0.201051
FABP6	nasal_transcriptomics	0.201032
OXNAD1	nasal_transcriptomics	0.201022
GLOD4	nasal_transcriptomics	0.200989
LRP2	nasal_transcriptomics	0.200915
CD207	nasal_transcriptomics	-0.200836
SH3GL1	nasal_transcriptomics	-0.200834
PLXDC2	nasal_transcriptomics	-0.200809
MFSD6	nasal_transcriptomics	0.200795
RORC	nasal_transcriptomics	0.200787
FES	nasal_transcriptomics	-0.200763
RCSD1	nasal_transcriptomics	-0.200726
ALG1	nasal_transcriptomics	0.20072
SCPEP1	nasal_transcriptomics	0.200658
AHRR	nasal_transcriptomics	-0.200655
[truncated: 1,124 more rows]

## Sheet: factor6_highfeatures
feature	assay	coef
APOB	plasma_proteomics_targeted	0.469894
HRG	plasma_proteomics_targeted	0.466053
HBD	plasma_proteomics_targeted	-0.460487
HBB	plasma_proteomics_targeted	-0.447564
ITIH4	plasma_proteomics_targeted	0.445615
HBA1	plasma_proteomics_targeted	-0.43992
SERPIND1	plasma_proteomics_targeted	0.43866
AGT	plasma_proteomics_targeted	0.425487
PEPD	plasma_proteomics_targeted	0.422393
ITIH2	plasma_proteomics_targeted	0.409419
CFH	plasma_proteomics_targeted	0.409401
SPP2	plasma_proteomics_targeted	0.409363
C1QB	plasma_proteomics_targeted	0.387225
SERPINC1	plasma_proteomics_targeted	0.384629
CPB2	plasma_proteomics_targeted	0.384166
C3	plasma_proteomics_targeted	0.375173
AFM	plasma_proteomics_targeted	0.363422
PGLYRP2	plasma_proteomics_targeted	0.343128
APOE	plasma_proteomics_targeted	0.342587
APOC4	plasma_proteomics_targeted	0.342216
C1QA	plasma_proteomics_targeted	0.338811
CFI	plasma_proteomics_targeted	0.334722
HGFAC	plasma_proteomics_targeted	0.334365
IGHD	plasma_proteomics_targeted	0.33398
C8A	plasma_proteomics_targeted	0.328511
APOM	plasma_proteomics_targeted	0.326783
PRG4	plasma_proteomics_targeted	0.315573
SERPINA7	plasma_proteomics_targeted	0.313733
CFHR3	plasma_proteomics_targeted	0.30203
KNG1	plasma_proteomics_targeted	0.285844
IGKV6D-21	plasma_proteomics_targeted	0.285664
IGKV3D-20	plasma_proteomics_targeted	-0.276134
VWF	plasma_proteomics_targeted	0.272663
ATAD2	plasma_proteomics_targeted	-0.272526
CP	plasma_proteomics_targeted	0.27068
C7	plasma_proteomics_targeted	0.268133
FCN3	plasma_proteomics_targeted	0.265375
SERPINA1	plasma_proteomics_targeted	0.264275
SBSN	plasma_proteomics_targeted	0.261572
APOH	plasma_proteomics_targeted	0.260256
GC	plasma_proteomics_targeted	0.255547
JCHAIN	plasma_proteomics_targeted	0.253714
IGHG3	plasma_proteomics_targeted	-0.246235
MYO18B	plasma_proteomics_targeted	0.23933
ORM2	plasma_proteomics_targeted	0.239288
TIAM2	plasma_proteomics_targeted	0.238315
IGHA2	plasma_proteomics_targeted	-0.233794
APOA1	plasma_proteomics_targeted	0.233387
CFHR1	plasma_proteomics_targeted	0.232629
CLU	plasma_proteomics_targeted	0.230079
ALDOA	plasma_proteomics_targeted	0.229811
C6	plasma_proteomics_targeted	0.225665
CFP	plasma_proteomics_targeted	0.219682
LYZ	plasma_proteomics_targeted	0.219078
SERPINA4	plasma_proteomics_targeted	0.218152
ITGB3	plasma_proteomics_targeted	0.212695
IGHA1	plasma_proteomics_targeted	-0.211718
P4HB	plasma_proteomics_targeted	0.210196
TKT	plasma_proteomics_targeted	0.210133
IGHV5-51	plasma_proteomics_targeted	0.209336
APOC1	plasma_proteomics_targeted	0.206659
PLG	plasma_proteomics_targeted	0.205468
A1BG	plasma_proteomics_targeted	0.200081
HBA2	plasma_proteomics_global_dda	-0.491071
HBB	plasma_proteomics_global_dda	-0.424027
HBD	plasma_proteomics_global_dda	-0.4086
HBZ	plasma_proteomics_global_dda	-0.394441
HBE1	plasma_proteomics_global_dda	-0.376872
HBG1	plasma_proteomics_global_dda	-0.37344
HBG2	plasma_proteomics_global_dda	-0.373428
ICAM3	plasma_proteomics_global_dda	-0.346841
MEPE	plasma_proteomics_global_dda	-0.324955
CAST	plasma_proteomics_global_dda	-0.321319
SNCB	plasma_proteomics_global_dda	-0.304067
H1-2	plasma_proteomics_global_dda	-0.298733
COL14A1	plasma_proteomics_global_dda	-0.296565
CFH	plasma_proteomics_global_dda	0.295344
H1-3	plasma_proteomics_global_dda	-0.292372
H1-4	plasma_proteomics_global_dda	-0.285171
RBP4	plasma_proteomics_global_dda	0.283225
PRSS3	plasma_proteomics_global_dda	-0.282389
GGCT	plasma_proteomics_global_dda	-0.279277
HMGB2	plasma_proteomics_global_dda	-0.278077
JPT1	plasma_proteomics_global_dda	-0.271271
IGHG4	plasma_proteomics_global_dda	0.266786
COL3A1	plasma_proteomics_global_dda	0.265379
AP3S1	plasma_proteomics_global_dda	0.262764
HMGB1	plasma_proteomics_global_dda	-0.262564
ICAM1	plasma_proteomics_global_dda	0.260955
RPS27A	plasma_proteomics_global_dda	-0.260726
GOLM2	plasma_proteomics_global_dda	-0.260225
EPB41	plasma_proteomics_global_dda	-0.259521
SHROOM3	plasma_proteomics_global_dda	-0.257727
ADD2	plasma_proteomics_global_dda	-0.256752
PLTP	plasma_proteomics_global_dda	0.256581
IGHV1-8	plasma_proteomics_global_dda	0.25645
CST6	plasma_proteomics_global_dda	-0.255665
CA1	plasma_proteomics_global_dda	-0.255642
ALDH3A2	plasma_proteomics_global_dda	-0.254011
CFHR1	plasma_proteomics_global_dda	0.252889
TXN	plasma_proteomics_global_dda	-0.251489
HP1BP3	plasma_proteomics_global_dda	-0.250024
RIDA	plasma_proteomics_global_dda	-0.24957
IGHG1	plasma_proteomics_global_dda	0.249096
GLRX	plasma_proteomics_global_dda	-0.24775
RNASE6	plasma_proteomics_global_dda	-0.245495
RCSD1	plasma_proteomics_global_dda	-0.245485
APOC2	plasma_proteomics_global_dda	0.24306
H1-5	plasma_proteomics_global_dda	-0.240412
GUCA2A	plasma_proteomics_global_dda	-0.235487
SUMO3	plasma_proteomics_global_dda	-0.234139
PTMA	plasma_proteomics_global_dda	-0.233137
SUMO2	plasma_proteomics_global_dda	-0.232273
HYOU1	plasma_proteomics_global_dda	0.232094
HLA-E	plasma_proteomics_global_dda	-0.231802
PCNP	plasma_proteomics_global_dda	-0.231799
PDGFB	plasma_proteomics_global_dda	-0.231284
APOA1	plasma_proteomics_global_dda	0.23082
NPPA	plasma_proteomics_global_dda	-0.230305
PIK3IP1	plasma_proteomics_global_dda	-0.229933
CHGB	plasma_proteomics_global_dda	-0.229031
IGHV6-1	plasma_proteomics_global_dda	0.227504
TF	plasma_proteomics_global_dda	0.226395
SELL	plasma_proteomics_global_dda	-0.225928
DMKN	plasma_proteomics_global_dda	-0.224832
OSCAR	plasma_proteomics_global_dda	-0.223907
S100A6	plasma_proteomics_global_dda	-0.223157
MARCKS	plasma_proteomics_global_dda	-0.223112
ALB	plasma_proteomics_global_dda	0.222964
VIM	plasma_proteomics_global_dda	-0.222503
IGLV6-57	plasma_proteomics_global_dda	0.222202
HRG	plasma_proteomics_global_dda	0.222007
IGHG2	plasma_proteomics_global_dda	0.221629
SERPINB1	plasma_proteomics_global_dda	-0.221382
ALCAM	plasma_proteomics_global_dda	0.219762
CEACAM6	plasma_proteomics_global_dda	0.219491
VNN1	plasma_proteomics_global_dda	0.21676
TYMP	plasma_proteomics_global_dda	-0.216125
IGKV1-17	plasma_proteomics_global_dda	0.21376
AFM	plasma_proteomics_global_dda	0.213608
PZP	plasma_proteomics_global_dda	0.210941
SPTBN1	plasma_proteomics_global_dda	-0.210756
SPTA1	plasma_proteomics_global_dda	-0.2098
IGHV3-73	plasma_proteomics_global_dda	0.208964
NBL1	plasma_proteomics_global_dda	0.208626
STMN1	plasma_proteomics_global_dda	-0.204651
APOH	plasma_proteomics_global_dda	0.20415
PRSS2	plasma_proteomics_global_dda	-0.203928
IGHG3	plasma_proteomics_global_dda	0.202872
SELE	plasma_proteomics_global_dda	-0.202727
CP	plasma_proteomics_global_dda	0.202371
YBX3	plasma_proteomics_global_dda	-0.201086
ADA	serum_olink	-0.424001
DNER	serum_olink	-0.341025
LIFR	serum_olink	-0.334828
IL22RA1	serum_olink	-0.326007
CCL8	serum_olink	-0.312494
EIF4EBP1	serum_olink	-0.307322
CASP8	serum_olink	-0.305635
CD274	serum_olink	-0.293393
SIRT2	serum_olink	-0.267568
STAMBP	serum_olink	-0.261972
SLAMF1	serum_olink	-0.247947
CD244	serum_olink	-0.218909
IL20RA	serum_olink	-0.212837
CCL13	serum_olink	0.208907
CXCL11	serum_olink	-0.202217
1-stearoyl-GPI (18:0)	plasma_metabolomics_global	0.507041
1-palmitoyl-GPI (16:0)	plasma_metabolomics_global	0.501087
palmitoylcholine	plasma_metabolomics_global	0.483004
linoleoylcholine*	plasma_metabolomics_global	0.470965
2-stearoyl-GPE (18:0)*	plasma_metabolomics_global	0.452501
1-linoleoyl-GPC (18:2)	plasma_metabolomics_global	0.418412
2-hydroxypalmitate	plasma_metabolomics_global	0.413148
2-palmitoyl-GPC (16:0)*	plasma_metabolomics_global	0.410124
N-formylanthranilic acid	plasma_metabolomics_global	-0.390682
2-hydroxystearate	plasma_metabolomics_global	0.366535
1-arachidonoyl-GPI (20:4)*	plasma_metabolomics_global	0.366377
oleoyl-linoleoyl-glycerol (18:1/18:2) [1]	plasma_metabolomics_global	0.363775
linoleoyl-linoleoyl-glycerol (18:2/18:2) [1]*	plasma_metabolomics_global	0.354634
2-hydroxybehenate	plasma_metabolomics_global	0.347611
1-palmitoyl-2-oleoyl-GPC (16:0/18:1)	plasma_metabolomics_global	0.343604
stachydrine	plasma_metabolomics_global	-0.337799
eicosapentaenoate (EPA; 20:5n3)	plasma_metabolomics_global	0.334893
tartronate (hydroxymalonate)	plasma_metabolomics_global	0.331694
1-oleoyl-GPI (18:1)	plasma_metabolomics_global	0.330418
3-hydroxystachydrine*	plasma_metabolomics_global	-0.330178
arachidonate (20:4n6)	plasma_metabolomics_global	0.329423
1-oleoyl-GPC (18:1)	plasma_metabolomics_global	0.329072
2,4-di-tert-butylphenol	plasma_metabolomics_global	0.32867
1-linoleoyl-GPI (18:2)*	plasma_metabolomics_global	0.327803
1-(1-enyl-palmitoyl)-GPE (P-16:0)*	plasma_metabolomics_global	0.326205
dihomo-linolenate (20:3n3 or n6)	plasma_metabolomics_global	0.319718
2-palmitoleoyl-GPC (16:1)*	plasma_metabolomics_global	0.318815
guanidinoacetate	plasma_metabolomics_global	-0.317354
fructose	plasma_metabolomics_global	0.315937
glycerophosphorylcholine (GPC)	plasma_metabolomics_global	0.313455
1-methyl-5-imidazoleacetate	plasma_metabolomics_global	-0.309723
1-(1-enyl-oleoyl)-GPE (P-18:1)*	plasma_metabolomics_global	0.306645
4-allylphenol sulfate	plasma_metabolomics_global	-0.306422
1-stearoyl-2-oleoyl-GPC (18:0/18:1)	plasma_metabolomics_global	0.304594
gamma-tocopherol/beta-tocopherol	plasma_metabolomics_global	0.303715
EDTA	plasma_metabolomics_global	-0.303217
carnitine	plasma_metabolomics_global	0.30099
3-bromo-5-chloro-2,6-dihydroxybenzoic acid*	plasma_metabolomics_global	0.300386
1-palmitoyl-GPE (16:0)	plasma_metabolomics_global	0.300215
1-palmitoleoyl-GPC (16:1)*	plasma_metabolomics_global	0.296451
valerate (5:0)	plasma_metabolomics_global	-0.294115
1-(1-enyl-palmitoyl)-2-oleoyl-GPE (P-16:0/18:1)*	plasma_metabolomics_global	0.293077
oxindolylalanine	plasma_metabolomics_global	-0.291916
5-hydroxylysine	plasma_metabolomics_global	0.288818
1-(1-enyl-stearoyl)-GPE (P-18:0)*	plasma_metabolomics_global	0.287924
X-11787	plasma_metabolomics_global	0.286681
X-21796	plasma_metabolomics_global	-0.286606
1-palmitoyl-2-linoleoyl-GPC (16:0/18:2)	plasma_metabolomics_global	0.282861
bilirubin degradation product, C16H18N2O5 (4)**	plasma_metabolomics_global	0.282666
linoleoylcarnitine (C18:2)*	plasma_metabolomics_global	0.281881
ergothioneine	plasma_metabolomics_global	-0.28112
N-acetylalliin	plasma_metabolomics_global	-0.280597
pentose acid*	plasma_metabolomics_global	-0.278475
2-hydroxyarachidate*	plasma_metabolomics_global	0.277079
1-linoleoyl-2-linolenoyl-GPC (18:2/18:3)*	plasma_metabolomics_global	0.276894
1-oleoyl-GPE (18:1)	plasma_metabolomics_global	0.274452
X-23974	plasma_metabolomics_global	-0.274389
glucuronate	plasma_metabolomics_global	0.273532
ectoine	plasma_metabolomics_global	-0.27313
creatine	plasma_metabolomics_global	0.273101
2-hydroxynervonate*	plasma_metabolomics_global	0.272453
1-stearoyl-2-oleoyl-GPE (18:0/18:1)	plasma_metabolomics_global	0.26844
cholesterol	plasma_metabolomics_global	0.266639
docosahexaenoate (DHA; 22:6n3)	plasma_metabolomics_global	0.264733
phenol sulfate	plasma_metabolomics_global	-0.264045
1-palmitoyl-2-arachidonoyl-GPI (16:0/20:4)*	plasma_metabolomics_global	0.262064
1-stearoyl-2-linoleoyl-GPE (18:0/18:2)*	plasma_metabolomics_global	0.259713
X-21383	plasma_metabolomics_global	-0.25782
cerotoylcarnitine (C26)*	plasma_metabolomics_global	0.253597
3-phosphoglycerate	plasma_metabolomics_global	-0.253224
docosapentaenoate (n3 DPA; 22:5n3)	plasma_metabolomics_global	0.253047
glycerophosphoethanolamine	plasma_metabolomics_global	0.252789
erucate (22:1n9)	plasma_metabolomics_global	0.252603
arachidonoylcarnitine (C20:4)	plasma_metabolomics_global	0.251596
sphingomyelin (d17:2/16:0, d18:2/15:0)*	plasma_metabolomics_global	0.249851
arachidate (20:0)	plasma_metabolomics_global	0.248974
3-hydroxyhippurate	plasma_metabolomics_global	-0.248938
X-12216	plasma_metabolomics_global	-0.247905
1-stearoyl-GPC (18:0)	plasma_metabolomics_global	0.243045
1,2-dilinoleoyl-GPC (18:2/18:2)	plasma_metabolomics_global	0.242463
1-stearoyl-2-arachidonoyl-GPI (18:0/20:4)	plasma_metabolomics_global	0.242172
glycerol 3-phosphate	plasma_metabolomics_global	-0.242064
1-palmitoyl-2-oleoyl-GPE (16:0/18:1)	plasma_metabolomics_global	0.241879
dihomo-linolenoylcarnitine (C20:3n3 or 6)*	plasma_metabolomics_global	0.2406
1-oleoyl-2-docosahexaenoyl-GPC (18:1/22:6)*	plasma_metabolomics_global	0.240452
delta-CEHC	plasma_metabolomics_global	0.240001
3-methylhistidine	plasma_metabolomics_global	-0.23698
ximenoylcarnitine (C26:1)*	plasma_metabolomics_global	0.235614
bilirubin degradation product, C16H18N2O5 (2)**	plasma_metabolomics_global	0.23399
bilirubin degradation product, C16H18N2O5 (1)**	plasma_metabolomics_global	0.230285
taurodeoxycholic acid 3-sulfate	plasma_metabolomics_global	-0.229462
xanthine	plasma_metabolomics_global	-0.229178
1-linoleoyl-GPE (18:2)*	plasma_metabolomics_global	0.227303
1-myristoyl-2-arachidonoyl-GPC (14:0/20:4)*	plasma_metabolomics_global	0.22493
dihydroferulic acid sulfate	plasma_metabolomics_global	-0.224545
oleoyl-linoleoyl-glycerol (18:1/18:2) [2]	plasma_metabolomics_global	0.223815
1-linolenoyl-GPC (18:3)*	plasma_metabolomics_global	0.221297
butyrylcarnitine (C4)	plasma_metabolomics_global	0.221104
lignoceroylcarnitine (C24)*	plasma_metabolomics_global	0.221074
pro-hydroxy-pro	plasma_metabolomics_global	0.220056
N-acetylphenylalanine	plasma_metabolomics_global	-0.217718
docosadienoate (22:2n6)	plasma_metabolomics_global	0.217271
sarcosine	plasma_metabolomics_global	-0.21659
N-acetylkynurenine (2)	plasma_metabolomics_global	-0.216008
bilirubin degradation product, C16H18N2O5 (3)**	plasma_metabolomics_global	0.215432
5-hydroxyindole sulfate	plasma_metabolomics_global	-0.214127
biliverdin	plasma_metabolomics_global	-0.213191
formiminoglutamate	plasma_metabolomics_global	-0.213033
1-palmitoyl-2-stearoyl-GPC (16:0/18:0)	plasma_metabolomics_global	0.21275
catechol sulfate	plasma_metabolomics_global	-0.210668
succinate	plasma_metabolomics_global	0.210216
X-25520	plasma_metabolomics_global	-0.210214
sphingomyelin (d18:0/20:0, d16:0/22:0)*	plasma_metabolomics_global	0.210045
quinate	plasma_metabolomics_global	-0.207887
1-palmitoyl-2-palmitoleoyl-GPC (16:0/16:1)*	plasma_metabolomics_global	0.206491
piperine	plasma_metabolomics_global	-0.206324
X-24571	plasma_metabolomics_global	0.206096
1-palmitoyl-GPC (16:0)	plasma_metabolomics_global	0.20487
1-(1-enyl-stearoyl)-2-oleoyl-GPE (P-18:0/18:1)	plasma_metabolomics_global	0.201367
ascorbic acid 2-sulfate	plasma_metabolomics_global	0.200099
IFI44	nasal_transcriptomics	-0.268997
IFIT5	nasal_transcriptomics	-0.259872
MT-ATP6	nasal_transcriptomics	0.256377
IFIT1	nasal_transcriptomics	-0.255924
MT-ND3	nasal_transcriptomics	0.255749
ZNF132	nasal_transcriptomics	0.251186
CMPK2	nasal_transcriptomics	-0.251151
IFI44L	nasal_transcriptomics	-0.251134
HEMK1	nasal_transcriptomics	0.249783
MT-ND4	nasal_transcriptomics	0.249269
IFI6	nasal_transcriptomics	-0.249158
OAS1	nasal_transcriptomics	-0.24543
NOX5	nasal_transcriptomics	0.243679
USP21	nasal_transcriptomics	0.24209
PLCH2	nasal_transcriptomics	0.240451
FKBP2	nasal_transcriptomics	0.240024
RBM6	nasal_transcriptomics	0.239763
MT-ND4L	nasal_transcriptomics	0.239644
ALG13	nasal_transcriptomics	0.238912
LENG8	nasal_transcriptomics	0.238505
MT-ND5	nasal_transcriptomics	0.237447
INO80E	nasal_transcriptomics	0.237182
MAP3K1	nasal_transcriptomics	-0.23547
DOC2A	nasal_transcriptomics	0.235255
IFIT3	nasal_transcriptomics	-0.233972
NOL3	nasal_transcriptomics	0.233272
WDR27	nasal_transcriptomics	0.232692
SOGA1	nasal_transcriptomics	0.231304
ANKMY1	nasal_transcriptomics	0.230972
INTS3	nasal_transcriptomics	0.229716
KCTD15	nasal_transcriptomics	0.229366
MT-CYB	nasal_transcriptomics	0.228563
MX1	nasal_transcriptomics	-0.228514
TRPV4	nasal_transcriptomics	0.228103
EPSTI1	nasal_transcriptomics	-0.228027
MTHFSD	nasal_transcriptomics	0.227976
HDLBP	nasal_transcriptomics	0.227693
TM4SF1	nasal_transcriptomics	-0.227495
OAS3	nasal_transcriptomics	-0.227127
LY6E	nasal_transcriptomics	-0.226809
HERC5	nasal_transcriptomics	-0.226649
CFDP1	nasal_transcriptomics	0.226353
STRA6	nasal_transcriptomics	0.226289
DHRS2	nasal_transcriptomics	-0.226282
SNRNP70	nasal_transcriptomics	0.226237
MZF1	nasal_transcriptomics	0.226091
RSAD2	nasal_transcriptomics	-0.225997
SPATA33	nasal_transcriptomics	0.225838
SPATS1	nasal_transcriptomics	0.225192
HSF4	nasal_transcriptomics	0.224944
COL6A6	nasal_transcriptomics	-0.224873
MAZ	nasal_transcriptomics	0.224859
UBN2	nasal_transcriptomics	0.224471
ARMCX2	nasal_transcriptomics	0.224282
OASL	nasal_transcriptomics	-0.222074
CLK2	nasal_transcriptomics	0.221465
MT-ND2	nasal_transcriptomics	0.221121
NBAS	nasal_transcriptomics	0.220546
PLA2G6	nasal_transcriptomics	0.22042
CUL7	nasal_transcriptomics	0.220312
ZNF846	nasal_transcriptomics	0.218919
AL353588.1	nasal_transcriptomics	0.2186
HERC6	nasal_transcriptomics	-0.21832
PCDHGB4	nasal_transcriptomics	0.218031
EIF2AK2	nasal_transcriptomics	-0.217405
AMD1	nasal_transcriptomics	-0.216558
LGALSL	nasal_transcriptomics	-0.216557
ZFHX2	nasal_transcriptomics	0.215805
RSG1	nasal_transcriptomics	0.215077
FAM173B	nasal_transcriptomics	0.215067
DQX1	nasal_transcriptomics	0.215063
ROGDI	nasal_transcriptomics	0.215054
MT-CO1	nasal_transcriptomics	0.21503
EXOC4	nasal_transcriptomics	0.214767
ZBTB12	nasal_transcriptomics	0.214674
MT-ATP8	nasal_transcriptomics	0.214214
STK32C	nasal_transcriptomics	0.214123
SCN4B	nasal_transcriptomics	0.213903
CNNM1	nasal_transcriptomics	-0.213727
METRN	nasal_transcriptomics	0.213699
MT-ND1	nasal_transcriptomics	0.213625
DNAJA4	nasal_transcriptomics	0.213586
SLC7A6	nasal_transcriptomics	0.213512
TRIM22	nasal_transcriptomics	-0.213106
MT-CO2	nasal_transcriptomics	0.212918
TFF3	nasal_transcriptomics	0.212489
ADAMTS14	nasal_transcriptomics	0.212324
MT-CO3	nasal_transcriptomics	0.212186
MISP3	nasal_transcriptomics	0.212181
MICAL3	nasal_transcriptomics	0.211967
F2RL1	nasal_transcriptomics	-0.211903
WDR6	nasal_transcriptomics	0.211868
TENM4	nasal_transcriptomics	0.211777
SEZ6	nasal_transcriptomics	-0.211588
STK17B	nasal_transcriptomics	-0.211432
CFAP70	nasal_transcriptomics	0.211349
PPTC7	nasal_transcriptomics	-0.210886
TMEM170B	nasal_transcriptomics	-0.21055
SERPINF1	nasal_transcriptomics	0.210179
MUM1	nasal_transcriptomics	0.20994
STK36	nasal_transcriptomics	0.209722
PHC1	nasal_transcriptomics	0.209605
DNAH1	nasal_transcriptomics	0.209541
STXBP4	nasal_transcriptomics	0.209506
ARHGEF33	nasal_transcriptomics	0.209378
CEL	nasal_transcriptomics	0.208709
SHISA2	nasal_transcriptomics	-0.208152
RAB8A	nasal_transcriptomics	-0.208111
WHRN	nasal_transcriptomics	0.207971
MUC5B	nasal_transcriptomics	0.207379
CELSR1	nasal_transcriptomics	0.207086
FTO	nasal_transcriptomics	0.206902
ZNF550	nasal_transcriptomics	0.206899
HSPH1	nasal_transcriptomics	0.206842
CTF1	nasal_transcriptomics	0.206551
C2orf92	nasal_transcriptomics	0.206101
HNF1B	nasal_transcriptomics	0.205509
PRRT2	nasal_transcriptomics	0.205464
GABPB2	nasal_transcriptomics	0.205455
DDX60	nasal_transcriptomics	-0.205276
MMACHC	nasal_transcriptomics	0.205127
DNAH2	nasal_transcriptomics	0.20508
PYCR1	nasal_transcriptomics	0.205073
NXN	nasal_transcriptomics	0.205069
RAD52	nasal_transcriptomics	0.20503
TRAPPC12	nasal_transcriptomics	0.205023
CDK10	nasal_transcriptomics	0.20491
MAPKBP1	nasal_transcriptomics	0.204872
TRIM38	nasal_transcriptomics	-0.20482
ANXA1	nasal_transcriptomics	-0.20473
HLA-B	nasal_transcriptomics	-0.204386
PTPRT	nasal_transcriptomics	0.204155
LSM7	nasal_transcriptomics	0.204061
VIL1	nasal_transcriptomics	-0.203867
FAM86B2	nasal_transcriptomics	0.2032
WDR60	nasal_transcriptomics	0.202871
ZKSCAN3	nasal_transcriptomics	0.20282
NPDC1	nasal_transcriptomics	0.202792
ATP2C2	nasal_transcriptomics	0.202751
ENGASE	nasal_transcriptomics	0.202683
RBM4B	nasal_transcriptomics	0.202537
ZNF862	nasal_transcriptomics	0.202338
FAM46A	nasal_transcriptomics	-0.201926
AKT2	nasal_transcriptomics	0.201844
PRRC2B	nasal_transcriptomics	0.201812
DNAJB2	nasal_transcriptomics	0.201647
IFITM1	nasal_transcriptomics	-0.201471
ZMIZ2	nasal_transcriptomics	0.201239
TMEM119	nasal_transcriptomics	-0.201094
SIX5	nasal_transcriptomics	0.200911
EFCAB6	nasal_transcriptomics	0.200693
URB1	nasal_transcriptomics	0.200692
MAMDC4	nasal_transcriptomics	0.20054
ADGRV1	nasal_transcriptomics	0.200133
PDZK1IP1	pbmc_transcriptomics	0.378879
ARHGEF37	pbmc_transcriptomics	0.370045
DCAF12	pbmc_transcriptomics	0.369054
EPB42	pbmc_transcriptomics	0.364741
NFIX	pbmc_transcriptomics	0.35691
GYPC	pbmc_transcriptomics	0.354004
SLC4A1	pbmc_transcriptomics	0.353906
TMEM63B	pbmc_transcriptomics	0.352241
SELENBP1	pbmc_transcriptomics	0.350056
FAM210B	pbmc_transcriptomics	0.349899
USP16	pbmc_transcriptomics	-0.344248
TSPO2	pbmc_transcriptomics	0.343325
SLC25A39	pbmc_transcriptomics	0.343228
GYPB	pbmc_transcriptomics	0.341639
TMPRSS9	pbmc_transcriptomics	0.341477
HBB	pbmc_transcriptomics	0.341421
RUNDC3A	pbmc_transcriptomics	0.340778
SFRP2	pbmc_transcriptomics	0.339937
SEC14L3	pbmc_transcriptomics	0.339367
OSBP2	pbmc_transcriptomics	0.339366
PLEK2	pbmc_transcriptomics	0.338683
BBOF1	pbmc_transcriptomics	0.334865
KEL	pbmc_transcriptomics	0.334461
MICAL2	pbmc_transcriptomics	0.33429
HBD	pbmc_transcriptomics	0.333576
KCNH2	pbmc_transcriptomics	0.333343
TMC5	pbmc_transcriptomics	0.332733
RNF10	pbmc_transcriptomics	0.332037
RAP1GAP	pbmc_transcriptomics	0.331776
MRC2	pbmc_transcriptomics	0.331637
TNS1	pbmc_transcriptomics	0.331076
KLF1	pbmc_transcriptomics	0.331007
C17orf99	pbmc_transcriptomics	0.33062
PPP2R5B	pbmc_transcriptomics	0.329348
RNF182	pbmc_transcriptomics	0.329157
TANGO2	pbmc_transcriptomics	0.328903
SLC6A8	pbmc_transcriptomics	0.328853
PAGE2B	pbmc_transcriptomics	0.328013
HBA1	pbmc_transcriptomics	0.327962
MARCH8	pbmc_transcriptomics	0.327647
FBXO7	pbmc_transcriptomics	0.326532
CASTOR2	pbmc_transcriptomics	0.326321
BCL2L1	pbmc_transcriptomics	0.326103
MYL4	pbmc_transcriptomics	0.325989
HBA2	pbmc_transcriptomics	0.325926
ALAS2	pbmc_transcriptomics	0.325707
AHSP	pbmc_transcriptomics	0.323285
FRMD4A	pbmc_transcriptomics	0.322667
KRT1	pbmc_transcriptomics	0.322546
BPGM	pbmc_transcriptomics	0.322505
CR1L	pbmc_transcriptomics	0.321969
CA1	pbmc_transcriptomics	0.32171
HAGH	pbmc_transcriptomics	0.320068
CDC34	pbmc_transcriptomics	0.320063
TCP11L2	pbmc_transcriptomics	0.32006
TRIM10	pbmc_transcriptomics	0.31989
C7orf50	pbmc_transcriptomics	-0.319382
MKRN1	pbmc_transcriptomics	0.319052
SLC14A1	pbmc_transcriptomics	0.318676
GPR146	pbmc_transcriptomics	0.317762
HBQ1	pbmc_transcriptomics	0.317246
GYPA	pbmc_transcriptomics	0.315461
GUK1	pbmc_transcriptomics	0.315225
DYRK3	pbmc_transcriptomics	0.315022
NATD1	pbmc_transcriptomics	0.314635
GBGT1	pbmc_transcriptomics	0.314634
STRADB	pbmc_transcriptomics	0.313679
HEPACAM2	pbmc_transcriptomics	0.313627
PDHX	pbmc_transcriptomics	-0.313601
KANK2	pbmc_transcriptomics	0.313548
IFIT1B	pbmc_transcriptomics	0.312753
SNCA	pbmc_transcriptomics	0.312348
MRPS22	pbmc_transcriptomics	-0.310353
UBXN6	pbmc_transcriptomics	0.30947
SPTA1	pbmc_transcriptomics	0.309449
EIF3A	pbmc_transcriptomics	-0.309035
LYL1	pbmc_transcriptomics	0.308651
SLC25A37	pbmc_transcriptomics	0.308536
SLC6A9	pbmc_transcriptomics	0.307866
EPHB2	pbmc_transcriptomics	-0.307829
TMOD1	pbmc_transcriptomics	0.306909
RANBP10	pbmc_transcriptomics	0.306004
RAB3IL1	pbmc_transcriptomics	0.305732
ANK1	pbmc_transcriptomics	0.30554
ACKR1	pbmc_transcriptomics	0.305362
CCS	pbmc_transcriptomics	0.30471
DDX21	pbmc_transcriptomics	-0.303953
SESN3	pbmc_transcriptomics	0.303846
GLRX5	pbmc_transcriptomics	0.303674
HIF1AN	pbmc_transcriptomics	0.303586
UBB	pbmc_transcriptomics	0.303089
OR2W3	pbmc_transcriptomics	0.302683
DDX24	pbmc_transcriptomics	-0.302344
MXI1	pbmc_transcriptomics	0.30225
ACHE	pbmc_transcriptomics	0.302226
BNIP3L	pbmc_transcriptomics	0.301565
MAVS	pbmc_transcriptomics	0.301535
RGL1	pbmc_transcriptomics	-0.300572
WDR43	pbmc_transcriptomics	-0.300135
KLC3	pbmc_transcriptomics	0.299879
TSPAN5	pbmc_transcriptomics	0.299685
CYBRD1	pbmc_transcriptomics	0.299379
HBG1	pbmc_transcriptomics	0.298734
MRPS18B	pbmc_transcriptomics	-0.298724
SPTB	pbmc_transcriptomics	0.298164
RHAG	pbmc_transcriptomics	0.297737
MBNL3	pbmc_transcriptomics	0.297676
UTP18	pbmc_transcriptomics	-0.297585
TRMT10C	pbmc_transcriptomics	-0.297367
HBM	pbmc_transcriptomics	0.29733
POLL	pbmc_transcriptomics	0.296412
ABCG2	pbmc_transcriptomics	0.296141
TMEM86B	pbmc_transcriptomics	0.29609
ADIPOR1	pbmc_transcriptomics	0.296049
SYNCRIP	pbmc_transcriptomics	-0.293763
ASCC2	pbmc_transcriptomics	0.292061
RNF14	pbmc_transcriptomics	0.292053
KLHDC7B	pbmc_transcriptomics	-0.291396
SDS	pbmc_transcriptomics	-0.290691
GTPBP4	pbmc_transcriptomics	-0.289334
SRSF2	pbmc_transcriptomics	-0.289219
CTSE	pbmc_transcriptomics	0.288687
FHDC1	pbmc_transcriptomics	0.288609
BCCIP	pbmc_transcriptomics	-0.288053
TESC	pbmc_transcriptomics	0.287457
EMID1	pbmc_transcriptomics	0.286815
DYRK1B	pbmc_transcriptomics	0.286735
TYW1	pbmc_transcriptomics	-0.286513
IGF2BP2	pbmc_transcriptomics	0.28636
NAA15	pbmc_transcriptomics	-0.285601
DMTN	pbmc_transcriptomics	0.285492
LTBP2	pbmc_transcriptomics	0.285356
RPF2	pbmc_transcriptomics	-0.285337
PINK1	pbmc_transcriptomics	0.284759
AP2A1	pbmc_transcriptomics	0.284652
TPGS2	pbmc_transcriptomics	0.284643
ZDHHC2	pbmc_transcriptomics	0.28435
CEBPZ	pbmc_transcriptomics	-0.284176
IFI44	pbmc_transcriptomics	-0.283774
FECH	pbmc_transcriptomics	0.283348
MRPL32	pbmc_transcriptomics	-0.282676
CA8	pbmc_transcriptomics	0.28232
ERMAP	pbmc_transcriptomics	0.282029
LY6E	pbmc_transcriptomics	-0.28089
ITLN1	pbmc_transcriptomics	0.280836
SIGLEC1	pbmc_transcriptomics	-0.280688
TSPAN7	pbmc_transcriptomics	0.280317
GFOD2	pbmc_transcriptomics	0.278977
RNMT	pbmc_transcriptomics	-0.278333
MRM3	pbmc_transcriptomics	-0.278006
LRRC2	pbmc_transcriptomics	0.277305
DHX36	pbmc_transcriptomics	-0.276973
GYPE	pbmc_transcriptomics	0.276557
POU2F1	pbmc_transcriptomics	-0.275963
YTHDF2	pbmc_transcriptomics	-0.275039
MED6	pbmc_transcriptomics	-0.274602
DNAJA4	pbmc_transcriptomics	0.274523
ATG9A	pbmc_transcriptomics	0.274456
TIMM17A	pbmc_transcriptomics	-0.274427
CMBL	pbmc_transcriptomics	0.274394
ZER1	pbmc_transcriptomics	0.274358
HESX1	pbmc_transcriptomics	-0.274352
NCOA4	pbmc_transcriptomics	0.273836
IFI44L	pbmc_transcriptomics	-0.273326
PBDC1	pbmc_transcriptomics	-0.273127
MRPL3	pbmc_transcriptomics	-0.27307
SRSF3	pbmc_transcriptomics	-0.272978
NOP58	pbmc_transcriptomics	-0.272638
MPP1	pbmc_transcriptomics	0.272303
FKBP8	pbmc_transcriptomics	0.271553
MPST	pbmc_transcriptomics	0.271347
TRMT11	pbmc_transcriptomics	-0.271328
AVPI1	pbmc_transcriptomics	-0.271322
UTP23	pbmc_transcriptomics	-0.270608
PTMS	pbmc_transcriptomics	0.270586
FAM104A	pbmc_transcriptomics	0.270004
AKT1S1	pbmc_transcriptomics	0.26997
DPM2	pbmc_transcriptomics	0.269334
SMIM4	pbmc_transcriptomics	-0.26931
EPSTI1	pbmc_transcriptomics	-0.269231
BEST3	pbmc_transcriptomics	0.269169
USP18	pbmc_transcriptomics	-0.269038
SORBS1	pbmc_transcriptomics	0.268886
C1orf116	pbmc_transcriptomics	0.268758
SELENOS	pbmc_transcriptomics	-0.268115
PPRC1	pbmc_transcriptomics	-0.267875
TRIM58	pbmc_transcriptomics	0.267262
GSPT1	pbmc_transcriptomics	0.267077
BLVRB	pbmc_transcriptomics	0.266847
CCNI	pbmc_transcriptomics	0.266539
OTOF	pbmc_transcriptomics	-0.265757
CAPN5	pbmc_transcriptomics	0.265201
PHOSPHO1	pbmc_transcriptomics	0.26518
CALCOCO1	pbmc_transcriptomics	0.265135
SERTAD1	pbmc_transcriptomics	-0.264995
TTC25	pbmc_transcriptomics	0.264725
NUP54	pbmc_transcriptomics	-0.264718
MRPS35	pbmc_transcriptomics	-0.263612
EPB41	pbmc_transcriptomics	0.263301
PPM1A	pbmc_transcriptomics	0.263108
ZPR1	pbmc_transcriptomics	-0.262688
BSG	pbmc_transcriptomics	0.262594
ZNF346	pbmc_transcriptomics	0.262382
RBMX	pbmc_transcriptomics	-0.262362
OR2B6	pbmc_transcriptomics	-0.262229
LGALS3BP	pbmc_transcriptomics	-0.262142
VWCE	pbmc_transcriptomics	0.262027
XPO7	pbmc_transcriptomics	0.261626
YBX3	pbmc_transcriptomics	0.261614
GRWD1	pbmc_transcriptomics	-0.261573
PLVAP	pbmc_transcriptomics	0.261571
BAG1	pbmc_transcriptomics	0.261468
ZBTB21	pbmc_transcriptomics	-0.261328
PRDX2	pbmc_transcriptomics	0.261315
RAB5B	pbmc_transcriptomics	0.261219
RABEP1	pbmc_transcriptomics	-0.261211
AQP1	pbmc_transcriptomics	0.261086
IMP4	pbmc_transcriptomics	-0.260814
UNC45A	pbmc_transcriptomics	0.260524
DNAJC6	pbmc_transcriptomics	0.260256
HAUS6	pbmc_transcriptomics	-0.260254
SMIM15	pbmc_transcriptomics	-0.259694
SMIM24	pbmc_transcriptomics	0.259594
ANGEL2	pbmc_transcriptomics	-0.259339
TMCC2	pbmc_transcriptomics	0.258667
UTP11	pbmc_transcriptomics	-0.258637
ELF1	pbmc_transcriptomics	-0.258567
PIM1	pbmc_transcriptomics	0.258559
RSL1D1	pbmc_transcriptomics	-0.25855
NPRL3	pbmc_transcriptomics	0.257899
HBG2	pbmc_transcriptomics	0.257803
YPEL4	pbmc_transcriptomics	0.257737
FABP5	pbmc_transcriptomics	-0.257704
OASL	pbmc_transcriptomics	-0.257564
NOLC1	pbmc_transcriptomics	-0.257152
GATS	pbmc_transcriptomics	0.256577
TWISTNB	pbmc_transcriptomics	-0.256549
GABARAPL2	pbmc_transcriptomics	0.25622
IFI27	pbmc_transcriptomics	-0.256141
SNU13	pbmc_transcriptomics	-0.256129
HACD1	pbmc_transcriptomics	0.256119
MX1	pbmc_transcriptomics	-0.255937
YOD1	pbmc_transcriptomics	0.255528
TMX2	pbmc_transcriptomics	-0.255121
METTL16	pbmc_transcriptomics	-0.254989
PIGH	pbmc_transcriptomics	-0.254786
SIK3	pbmc_transcriptomics	0.254726
WBP11	pbmc_transcriptomics	-0.254436
PSMC2	pbmc_transcriptomics	-0.254377
SLC3A2	pbmc_transcriptomics	-0.254152
METTL1	pbmc_transcriptomics	-0.25393
TFR2	pbmc_transcriptomics	0.253859
RBM38	pbmc_transcriptomics	0.253854
BRD8	pbmc_transcriptomics	0.252889
GMEB1	pbmc_transcriptomics	-0.252649
FOXO4	pbmc_transcriptomics	0.252315
TSPYL2	pbmc_transcriptomics	-0.251599
DPM1	pbmc_transcriptomics	-0.251161
ISCA1	pbmc_transcriptomics	0.25081
GPATCH3	pbmc_transcriptomics	-0.250771
NSUN3	pbmc_transcriptomics	0.250714
EHD4	pbmc_transcriptomics	-0.250161
TRAK2	pbmc_transcriptomics	0.250049
FDX1	pbmc_transcriptomics	-0.249989
RILP	pbmc_transcriptomics	0.249703
RHCE	pbmc_transcriptomics	0.249565
ILF2	pbmc_transcriptomics	-0.248918
NUFIP1	pbmc_transcriptomics	-0.248753
GID4	pbmc_transcriptomics	0.248707
CDKN2AIP	pbmc_transcriptomics	-0.248565
SGIP1	pbmc_transcriptomics	0.248523
FAM104B	pbmc_transcriptomics	0.247962
RASGEF1B	pbmc_transcriptomics	-0.247937
AP2B1	pbmc_transcriptomics	0.247803
RFESD	pbmc_transcriptomics	0.247742
NSUN2	pbmc_transcriptomics	-0.247678
RRN3	pbmc_transcriptomics	-0.247506
PGM2L1	pbmc_transcriptomics	0.247456
EBAG9	pbmc_transcriptomics	-0.247265
PRPF3	pbmc_transcriptomics	-0.247204
IFIT1	pbmc_transcriptomics	-0.247031
HSPA9	pbmc_transcriptomics	-0.246971
KLHDC8A	pbmc_transcriptomics	0.246468
LRRC40	pbmc_transcriptomics	-0.246245
PIP4K2A	pbmc_transcriptomics	0.246188
SIAH2	pbmc_transcriptomics	0.246176
WNK1	pbmc_transcriptomics	0.246047
UPRT	pbmc_transcriptomics	-0.245899
FAM117A	pbmc_transcriptomics	0.245641
MAPK1	pbmc_transcriptomics	0.24561
LNX2	pbmc_transcriptomics	0.245564
UBE2H	pbmc_transcriptomics	0.24556
UBE2N	pbmc_transcriptomics	-0.245287
CYCS	pbmc_transcriptomics	-0.245225
C11orf24	pbmc_transcriptomics	-0.244919
OGFOD3	pbmc_transcriptomics	-0.244766
FKBP1B	pbmc_transcriptomics	0.244659
EIF2AK1	pbmc_transcriptomics	0.2446
MAP2K3	pbmc_transcriptomics	0.244527
ZNF331	pbmc_transcriptomics	-0.24444
NCBP2	pbmc_transcriptomics	-0.244306
CDH1	pbmc_transcriptomics	0.244294
BCAS2	pbmc_transcriptomics	-0.24421
RAB27A	pbmc_transcriptomics	0.244191
DCP1A	pbmc_transcriptomics	-0.244126
RAB6A	pbmc_transcriptomics	0.243984
ARHGEF12	pbmc_transcriptomics	0.243947
FLCN	pbmc_transcriptomics	0.24364
TBCEL	pbmc_transcriptomics	0.243496
SMIM1	pbmc_transcriptomics	0.243304
MGAT3	pbmc_transcriptomics	0.243175
ADNP2	pbmc_transcriptomics	-0.242905
HES1	pbmc_transcriptomics	-0.242547
ZNF26	pbmc_transcriptomics	-0.242409
JAZF1	pbmc_transcriptomics	0.242371
CHST2	pbmc_transcriptomics	0.242127
ZMYM4	pbmc_transcriptomics	-0.241967
SUPV3L1	pbmc_transcriptomics	-0.241658
NUDT4	pbmc_transcriptomics	0.241605
FUS	pbmc_transcriptomics	-0.241467
LPIN2	pbmc_transcriptomics	0.241408
CA3	pbmc_transcriptomics	0.241233
OPTN	pbmc_transcriptomics	0.241084
NMD3	pbmc_transcriptomics	-0.240721
MARCH3	pbmc_transcriptomics	0.240645
RTCB	pbmc_transcriptomics	-0.240613
BTG1	pbmc_transcriptomics	-0.240356
ERMARD	pbmc_transcriptomics	-0.240034
PCGF5	pbmc_transcriptomics	0.239934
MAP4K3	pbmc_transcriptomics	-0.239865
GOLT1B	pbmc_transcriptomics	-0.239823
MFSD2B	pbmc_transcriptomics	0.23962
MED16	pbmc_transcriptomics	0.239562
LY86	pbmc_transcriptomics	-0.239548
COMMD1	pbmc_transcriptomics	-0.239515
ALKBH8	pbmc_transcriptomics	-0.239455
ADD2	pbmc_transcriptomics	0.239409
SLC25A33	pbmc_transcriptomics	-0.239221
MPP7	pbmc_transcriptomics	0.239208
THAP12	pbmc_transcriptomics	-0.238971
GNAS	pbmc_transcriptomics	0.238791
TTC39A	pbmc_transcriptomics	0.238389
UVRAG	pbmc_transcriptomics	-0.238163
BUD23	pbmc_transcriptomics	-0.238
SRRM1	pbmc_transcriptomics	-0.237881
HIST1H2BO	pbmc_transcriptomics	-0.237836
IFI27L2	pbmc_transcriptomics	-0.237617
PLCL2	pbmc_transcriptomics	0.237422
PTPRO	pbmc_transcriptomics	-0.237382
RAB2B	pbmc_transcriptomics	0.237377
NINJ2	pbmc_transcriptomics	0.23704
THUMPD1	pbmc_transcriptomics	-0.236957
NAPB	pbmc_transcriptomics	0.236875
GNPNAT1	pbmc_transcriptomics	-0.236674
FAM98A	pbmc_transcriptomics	-0.236412
KANSL1L	pbmc_transcriptomics	0.236402
PSMA3	pbmc_transcriptomics	-0.23586
STAC3	pbmc_transcriptomics	-0.235859
YPEL3	pbmc_transcriptomics	0.235675
RANBP2	pbmc_transcriptomics	-0.235589
PNO1	pbmc_transcriptomics	-0.235415
TAL1	pbmc_transcriptomics	0.235207
TCEANC	pbmc_transcriptomics	0.235193
NGDN	pbmc_transcriptomics	-0.235156
RNF123	pbmc_transcriptomics	0.235116
NHLRC4	pbmc_transcriptomics	0.235098
PRKAB2	pbmc_transcriptomics	0.234716
USP36	pbmc_transcriptomics	-0.234592
ZNF653	pbmc_transcriptomics	0.234357
MTSS1	pbmc_transcriptomics	-0.233829
TRAPPC5	pbmc_transcriptomics	0.233769
INTS14	pbmc_transcriptomics	-0.233685
IFI6	pbmc_transcriptomics	-0.233636
R3HDM4	pbmc_transcriptomics	0.233525
PPIF	pbmc_transcriptomics	-0.233383
ALG5	pbmc_transcriptomics	-0.23329
PCMTD2	pbmc_transcriptomics	0.232767
UBR4	pbmc_transcriptomics	0.232666
NISCH	pbmc_transcriptomics	-0.232664
MED27	pbmc_transcriptomics	-0.232172
MRPS30	pbmc_transcriptomics	-0.231995
LARP7	pbmc_transcriptomics	-0.231953
JUP	pbmc_transcriptomics	-0.231753
TXNDC11	pbmc_transcriptomics	-0.231698
FBN1	pbmc_transcriptomics	0.231566
DCTD	pbmc_transcriptomics	-0.231046
LYAR	pbmc_transcriptomics	-0.230981
MOB2	pbmc_transcriptomics	0.230851
CYB561D1	pbmc_transcriptomics	0.230849
SRRD	pbmc_transcriptomics	0.230689
RRP9	pbmc_transcriptomics	-0.230438
SLC22A23	pbmc_transcriptomics	0.230296
LONRF3	pbmc_transcriptomics	-0.229995
NEDD4L	pbmc_transcriptomics	0.229837
HRAS	pbmc_transcriptomics	-0.229665
ZNRF1	pbmc_transcriptomics	0.229512
ERGIC2	pbmc_transcriptomics	-0.229502
USP40	pbmc_transcriptomics	-0.229463
DDB2	pbmc_transcriptomics	-0.229289
ZFYVE21	pbmc_transcriptomics	0.229213
NAA25	pbmc_transcriptomics	-0.229046
MASTL	pbmc_transcriptomics	-0.228976
NCL	pbmc_transcriptomics	-0.228974
TYW3	pbmc_transcriptomics	-0.228928
TRIP12	pbmc_transcriptomics	0.228755
DDX18	pbmc_transcriptomics	-0.228723
ATG101	pbmc_transcriptomics	-0.228586
PRDX4	pbmc_transcriptomics	-0.228464
MBTPS2	pbmc_transcriptomics	-0.228215
ITPA	pbmc_transcriptomics	-0.227961
PBX1	pbmc_transcriptomics	0.22795
MICALCL	pbmc_transcriptomics	0.227903
MED25	pbmc_transcriptomics	0.227856
HRH4	pbmc_transcriptomics	0.227761
NIFK	pbmc_transcriptomics	-0.227492
DDX39A	pbmc_transcriptomics	-0.227254
NSUN4	pbmc_transcriptomics	-0.227168
FARSB	pbmc_transcriptomics	-0.226659
BTN3A1	pbmc_transcriptomics	-0.226601
LTV1	pbmc_transcriptomics	-0.226468
TNFSF8	pbmc_transcriptomics	-0.226232
FUZ	pbmc_transcriptomics	0.226114
GUCD1	pbmc_transcriptomics	0.225997
HSPBP1	pbmc_transcriptomics	-0.225522
AXL	pbmc_transcriptomics	-0.225398
WDTC1	pbmc_transcriptomics	0.225282
TSR1	pbmc_transcriptomics	-0.225168
SUCLG2	pbmc_transcriptomics	-0.225156
ILF3	pbmc_transcriptomics	-0.225112
MTX2	pbmc_transcriptomics	-0.224993
DSC2	pbmc_transcriptomics	0.224981
RGS1	pbmc_transcriptomics	-0.224875
AP3S2	pbmc_transcriptomics	0.22467
SUB1	pbmc_transcriptomics	-0.224563
HECTD4	pbmc_transcriptomics	0.224203
SLFN5	pbmc_transcriptomics	-0.224162
MAFB	pbmc_transcriptomics	-0.224153
UTP4	pbmc_transcriptomics	-0.22398
CDC5L	pbmc_transcriptomics	-0.223893
WDR33	pbmc_transcriptomics	-0.223815
ENTPD5	pbmc_transcriptomics	0.223789
SMU1	pbmc_transcriptomics	-0.223775
WASF2	pbmc_transcriptomics	0.223425
VAMP1	pbmc_transcriptomics	0.22326
CHD6	pbmc_transcriptomics	-0.223205
KHNYN	pbmc_transcriptomics	0.223021
MRPL54	pbmc_transcriptomics	-0.222993
TMEM41A	pbmc_transcriptomics	-0.222898
ROGDI	pbmc_transcriptomics	0.222802
IRF3	pbmc_transcriptomics	0.222672
CNOT2	pbmc_transcriptomics	-0.222654
NSMCE3	pbmc_transcriptomics	-0.222477
TIMM9	pbmc_transcriptomics	-0.222435
ZBTB44	pbmc_transcriptomics	0.222397
LRTOMT	pbmc_transcriptomics	0.222394
SNRPG	pbmc_transcriptomics	-0.22239
EWSR1	pbmc_transcriptomics	-0.222352
WDR36	pbmc_transcriptomics	-0.222301
WDR49	pbmc_transcriptomics	0.222289
TAF11	pbmc_transcriptomics	-0.222196
HNRNPDL	pbmc_transcriptomics	-0.222173
AKAP8	pbmc_transcriptomics	-0.22211
CDKAL1	pbmc_transcriptomics	-0.221276
HEMGN	pbmc_transcriptomics	0.221187
HMGXB3	pbmc_transcriptomics	-0.221141
GFM1	pbmc_transcriptomics	-0.221038
TMEM79	pbmc_transcriptomics	0.220836
REC8	pbmc_transcriptomics	-0.22076
TGS1	pbmc_transcriptomics	-0.220673
CLIP4	pbmc_transcriptomics	-0.22064
ACP5	pbmc_transcriptomics	0.22055
REPS1	pbmc_transcriptomics	-0.220409
IL4I1	pbmc_transcriptomics	-0.220373
SLC25A32	pbmc_transcriptomics	-0.220293
ALG2	pbmc_transcriptomics	-0.22022
NOP2	pbmc_transcriptomics	-0.220127
APOBEC3A	pbmc_transcriptomics	-0.219979
RBM39	pbmc_transcriptomics	-0.219948
ALYREF	pbmc_transcriptomics	-0.219674
BAG6	pbmc_transcriptomics	0.21948
MBOAT2	pbmc_transcriptomics	0.21946
TAF1B	pbmc_transcriptomics	-0.219336
SRSF7	pbmc_transcriptomics	-0.219085
TMCO3	pbmc_transcriptomics	0.218965
KHDRBS1	pbmc_transcriptomics	-0.218922
CBWD2	pbmc_transcriptomics	-0.218699
FGFR1OP2	pbmc_transcriptomics	0.218521
TPRG1L	pbmc_transcriptomics	0.218516
GNL2	pbmc_transcriptomics	-0.218378
MRPL24	pbmc_transcriptomics	-0.218344
P2RY11	pbmc_transcriptomics	-0.218276
ANKLE1	pbmc_transcriptomics	0.218269
C8orf59	pbmc_transcriptomics	-0.218135
LPGAT1	pbmc_transcriptomics	0.218076
CSRNP1	pbmc_transcriptomics	-0.218054
DRG1	pbmc_transcriptomics	-0.217991
FKBP11	pbmc_transcriptomics	-0.217876
PSMD12	pbmc_transcriptomics	-0.217694
ZNF496	pbmc_transcriptomics	-0.217665
HIST1H4J	pbmc_transcriptomics	-0.21762
CCDC25	pbmc_transcriptomics	-0.217617
DNAJC2	pbmc_transcriptomics	-0.217589
ABCC5	pbmc_transcriptomics	0.217463
LTA4H	pbmc_transcriptomics	0.217171
NUP160	pbmc_transcriptomics	-0.216927
CHD9	pbmc_transcriptomics	-0.216769
TOMM20	pbmc_transcriptomics	-0.216725
RALGAPA1	pbmc_transcriptomics	-0.216596
STK11	pbmc_transcriptomics	0.216402
RFX2	pbmc_transcriptomics	0.216302
PAK1IP1	pbmc_transcriptomics	-0.216242
DPCD	pbmc_transcriptomics	0.21623
EFEMP2	pbmc_transcriptomics	0.216174
TMEM255A	pbmc_transcriptomics	-0.216097
JPH4	pbmc_transcriptomics	-0.215606
GOSR1	pbmc_transcriptomics	-0.215589
UBE2O	pbmc_transcriptomics	0.215575
PRMT2	pbmc_transcriptomics	0.215554
BLVRA	pbmc_transcriptomics	-0.215407
TGFBR1	pbmc_transcriptomics	0.215267
PLEKHF1	pbmc_transcriptomics	-0.215219
MYOM1	pbmc_transcriptomics	0.215211
RIOK3	pbmc_transcriptomics	0.215136
SORL1	pbmc_transcriptomics	0.2151
PMVK	pbmc_transcriptomics	-0.214923
SNRPD1	pbmc_transcriptomics	-0.214903
SBDS	pbmc_transcriptomics	-0.214893
GGACT	pbmc_transcriptomics	-0.214641
AGRN	pbmc_transcriptomics	-0.214594
HERC6	pbmc_transcriptomics	-0.214518
PDIA5	pbmc_transcriptomics	-0.214508
GCFC2	pbmc_transcriptomics	-0.214458
UFM1	pbmc_transcriptomics	-0.214423
PPM1K	pbmc_transcriptomics	-0.214276
CLIC2	pbmc_transcriptomics	0.214264
SOX6	pbmc_transcriptomics	0.214204
HMGN4	pbmc_transcriptomics	-0.214129
OAZ2	pbmc_transcriptomics	0.21406
MESD	pbmc_transcriptomics	-0.214049
EIF2A	pbmc_transcriptomics	-0.213939
RMND5A	pbmc_transcriptomics	0.213926
ABCE1	pbmc_transcriptomics	-0.213886
RAB31	pbmc_transcriptomics	0.213845
MARF1	pbmc_transcriptomics	0.213819
RUFY4	pbmc_transcriptomics	-0.213776
PFDN2	pbmc_transcriptomics	-0.213768
C9orf78	pbmc_transcriptomics	0.213767
OAS2	pbmc_transcriptomics	-0.213762
SNAI1	pbmc_transcriptomics	-0.213693
PSMD11	pbmc_transcriptomics	-0.213662
ORC3	pbmc_transcriptomics	-0.213335
ALDH5A1	pbmc_transcriptomics	0.213255
TRIM23	pbmc_transcriptomics	0.213252
NR1D2	pbmc_transcriptomics	-0.213245
DDX10	pbmc_transcriptomics	-0.213206
ATP9A	pbmc_transcriptomics	0.213169
TCERG1	pbmc_transcriptomics	-0.213105
GALNT10	pbmc_transcriptomics	0.213074
CAT	pbmc_transcriptomics	0.212964
DDX31	pbmc_transcriptomics	-0.212858
MTR	pbmc_transcriptomics	-0.212797
DNAJB2	pbmc_transcriptomics	0.212753
ZFP36L2	pbmc_transcriptomics	-0.212652
SFMBT2	pbmc_transcriptomics	-0.212595
PDCL3	pbmc_transcriptomics	-0.21258
PRDM1	pbmc_transcriptomics	-0.212511
SLC48A1	pbmc_transcriptomics	0.212383
WWOX	pbmc_transcriptomics	-0.212333
FOSL1	pbmc_transcriptomics	-0.212255
IFIT3	pbmc_transcriptomics	-0.21217
ARHGAP19	pbmc_transcriptomics	0.212151
PHACTR1	pbmc_transcriptomics	-0.211919
NFE2	pbmc_transcriptomics	0.211849
ATP10A	pbmc_transcriptomics	-0.211789
OAS1	pbmc_transcriptomics	-0.21177
PARN	pbmc_transcriptomics	-0.211654
SRSF6	pbmc_transcriptomics	-0.211619
HERC5	pbmc_transcriptomics	-0.211422
MNAT1	pbmc_transcriptomics	-0.211413
FAM227B	pbmc_transcriptomics	-0.211397
GPATCH4	pbmc_transcriptomics	-0.211292
RRP15	pbmc_transcriptomics	-0.211256
TARS2	pbmc_transcriptomics	-0.211119
ZBP1	pbmc_transcriptomics	-0.211059
SVBP	pbmc_transcriptomics	0.211029
ARF6	pbmc_transcriptomics	-0.210969
NECTIN1	pbmc_transcriptomics	0.21079
ALAD	pbmc_transcriptomics	0.210755
SNRPE	pbmc_transcriptomics	-0.210679
MCTS1	pbmc_transcriptomics	-0.210652
USP8	pbmc_transcriptomics	-0.210609
ORMDL1	pbmc_transcriptomics	-0.210545
NCOA7	pbmc_transcriptomics	-0.210498
ETV3	pbmc_transcriptomics	-0.210197
DNASE2	pbmc_transcriptomics	-0.210172
HIST1H2BH	pbmc_transcriptomics	-0.210079
SAR1A	pbmc_transcriptomics	-0.210071
MRPL42	pbmc_transcriptomics	-0.209821
ISG15	pbmc_transcriptomics	-0.209736
NAA35	pbmc_transcriptomics	-0.209729
SLC2A1	pbmc_transcriptomics	0.209683
ST13	pbmc_transcriptomics	0.209632
HINT2	pbmc_transcriptomics	-0.20959
XK	pbmc_transcriptomics	0.209354
FOSB	pbmc_transcriptomics	-0.209154
MS4A3	pbmc_transcriptomics	0.209109
DNAJC15	pbmc_transcriptomics	-0.209098
KCTD20	pbmc_transcriptomics	0.20903
EXOSC10	pbmc_transcriptomics	-0.209024
NOL9	pbmc_transcriptomics	-0.208944
ARL1	pbmc_transcriptomics	-0.208896
EAF1	pbmc_transcriptomics	-0.208842
FNBP4	pbmc_transcriptomics	-0.208395
TP53I11	pbmc_transcriptomics	0.208353
FBXL4	pbmc_transcriptomics	0.20819
BMI1	pbmc_transcriptomics	-0.208183
UBP1	pbmc_transcriptomics	-0.208169
CCDC86	pbmc_transcriptomics	-0.208
PCGF1	pbmc_transcriptomics	-0.207992
MMP24OS	pbmc_transcriptomics	0.207683
FAM107B	pbmc_transcriptomics	0.207573
PIK3C2A	pbmc_transcriptomics	-0.207491
ANXA9	pbmc_transcriptomics	0.207288
UTRN	pbmc_transcriptomics	-0.207193
SOWAHC	pbmc_transcriptomics	-0.20705
GMPR	pbmc_transcriptomics	0.206954
TTLL12	pbmc_transcriptomics	0.206817
KLHDC2	pbmc_transcriptomics	0.206765
KPNA3	pbmc_transcriptomics	-0.206745
RNF187	pbmc_transcriptomics	0.206692
FANK1	pbmc_transcriptomics	0.206681
ZNF195	pbmc_transcriptomics	-0.206623
PTPRF	pbmc_transcriptomics	0.206613
ADD1	pbmc_transcriptomics	0.206481
TAGLN2	pbmc_transcriptomics	0.206469
TAPBPL	pbmc_transcriptomics	-0.206328
KIR2DL4	pbmc_transcriptomics	-0.206323
SPECC1	pbmc_transcriptomics	0.20628
CCDC59	pbmc_transcriptomics	-0.206263
CHPT1	pbmc_transcriptomics	0.206198
PECR	pbmc_transcriptomics	0.206152
MST1	pbmc_transcriptomics	0.20614
TMEM14A	pbmc_transcriptomics	-0.206066
SLFN14	pbmc_transcriptomics	0.206042
NOP16	pbmc_transcriptomics	-0.206024
HEXIM1	pbmc_transcriptomics	0.205988
IL10	pbmc_transcriptomics	-0.205958
ZC3H15	pbmc_transcriptomics	-0.205923
NTRK1	pbmc_transcriptomics	0.205898
MFSD14B	pbmc_transcriptomics	0.205723
IFT20	pbmc_transcriptomics	0.205632
AGO2	pbmc_transcriptomics	0.205553
C2	pbmc_transcriptomics	-0.205445
SCAPER	pbmc_transcriptomics	-0.205433
MAIP1	pbmc_transcriptomics	-0.205431
C1orf27	pbmc_transcriptomics	-0.205379
ARG2	pbmc_transcriptomics	0.205316
OR52N4	pbmc_transcriptomics	-0.205261
MAPK6	pbmc_transcriptomics	-0.205181
CDHR2	pbmc_transcriptomics	0.205015
CUL5	pbmc_transcriptomics	-0.204894
GRASP	pbmc_transcriptomics	-0.20476
SPATA33	pbmc_transcriptomics	0.204716
TBC1D22B	pbmc_transcriptomics	0.204615
TNFRSF21	pbmc_transcriptomics	-0.204559
HP1BP3	pbmc_transcriptomics	0.204444
NVL	pbmc_transcriptomics	-0.204336
HK1	pbmc_transcriptomics	0.204188
RPL26L1	pbmc_transcriptomics	-0.204106
PHLDA2	pbmc_transcriptomics	-0.20407
SRPRB	pbmc_transcriptomics	-0.204034
MAGOHB	pbmc_transcriptomics	-0.203987
PTK6	pbmc_transcriptomics	-0.203972
MTIF2	pbmc_transcriptomics	-0.203962
HUS1	pbmc_transcriptomics	-0.203838
UBE3A	pbmc_transcriptomics	-0.203783
TMEM243	pbmc_transcriptomics	-0.203692
CDK5RAP1	pbmc_transcriptomics	-0.203516
UTP14A	pbmc_transcriptomics	-0.203514
TASP1	pbmc_transcriptomics	-0.203419
ALS2CR12	pbmc_transcriptomics	0.203259
LPCAT3	pbmc_transcriptomics	0.203079
FIS1	pbmc_transcriptomics	0.203041
CLCN3	pbmc_transcriptomics	0.203017
PPARGC1B	pbmc_transcriptomics	-0.20286
PHF1	pbmc_transcriptomics	-0.202804
WFS1	pbmc_transcriptomics	-0.202761
EPHB3	pbmc_transcriptomics	0.20271
C2orf68	pbmc_transcriptomics	0.202707
SSB	pbmc_transcriptomics	-0.202645
STMP1	pbmc_transcriptomics	0.202545
RAN	pbmc_transcriptomics	-0.202533
NDUFAF4	pbmc_transcriptomics	-0.202457
RINT1	pbmc_transcriptomics	-0.202221
SEC61G	pbmc_transcriptomics	-0.202218
GDAP1	pbmc_transcriptomics	-0.202144
TGM2	pbmc_transcriptomics	0.202128
CPNE2	pbmc_transcriptomics	0.201834
UBFD1	pbmc_transcriptomics	0.201793
FNTB	pbmc_transcriptomics	0.201748
SMIM19	pbmc_transcriptomics	-0.201642
SNRPA1	pbmc_transcriptomics	-0.201598
MEX3C	pbmc_transcriptomics	-0.201596
TPMT	pbmc_transcriptomics	-0.201541
IMPAD1	pbmc_transcriptomics	-0.201533
MTAP	pbmc_transcriptomics	-0.201346
SH3GLB2	pbmc_transcriptomics	0.201197
EIF3M	pbmc_transcriptomics	-0.201161
SNRPB2	pbmc_transcriptomics	-0.201154
PUS7L	pbmc_transcriptomics	-0.200997
CCNC	pbmc_transcriptomics	-0.200885
EBNA1BP2	pbmc_transcriptomics	-0.20082
SERPINF1	pbmc_transcriptomics	-0.20076
DDX27	pbmc_transcriptomics	-0.200492
RALBP1	pbmc_transcriptomics	0.20043
APOPT1	pbmc_transcriptomics	0.200276
LRIG2	pbmc_transcriptomics	-0.200228
RHEBL1	pbmc_transcriptomics	-0.200143
OAZ1	pbmc_transcriptomics	0.200065
DHRS13	pbmc_transcriptomics	0.200005

## Sheet: factor7_highfeatures
feature	assay	coef
LCP1	plasma_proteomics_targeted	0.279866
VTN	plasma_proteomics_targeted	0.248841
ICAM1	plasma_proteomics_targeted	0.229234
PROS1	plasma_proteomics_targeted	0.226367
LPA	plasma_proteomics_targeted	-0.221529
AZGP1	plasma_proteomics_targeted	0.217153
F12	plasma_proteomics_targeted	0.217065
LGALS3BP	plasma_proteomics_targeted	0.21509
MAN1A1	plasma_proteomics_targeted	-0.212981
SPP2	plasma_proteomics_targeted	-0.205384
PPBP	plasma_proteomics_targeted	0.203521
EFEMP1	plasma_proteomics_targeted	0.201928
VCAM1	plasma_proteomics_global_dda	0.382539
RNASE2	plasma_proteomics_global_dda	0.313072
TF	plasma_proteomics_global_dda	0.312836
ALB	plasma_proteomics_global_dda	0.312528
TNFRSF12A	plasma_proteomics_global_dda	0.30408
AZGP1	plasma_proteomics_global_dda	0.300535
IL1RL1	plasma_proteomics_global_dda	0.289984
INPP4B	plasma_proteomics_global_dda	0.280936
LTV1	plasma_proteomics_global_dda	0.261646
FGFR2	plasma_proteomics_global_dda	0.259786
MERTK	plasma_proteomics_global_dda	0.257784
HGFAC	plasma_proteomics_global_dda	0.255526
HNF4A	plasma_proteomics_global_dda	0.254373
LGALSL	plasma_proteomics_global_dda	0.25249
PROZ	plasma_proteomics_global_dda	0.246636
C8B	plasma_proteomics_global_dda	0.24542
SDC1	plasma_proteomics_global_dda	0.243015
ADGRF5	plasma_proteomics_global_dda	0.242085
AGT	plasma_proteomics_global_dda	0.239771
SMG1	plasma_proteomics_global_dda	0.237216
CCDC80	plasma_proteomics_global_dda	-0.236634
TSC22D1	plasma_proteomics_global_dda	0.235054
CFHR1	plasma_proteomics_global_dda	0.235033
CD163	plasma_proteomics_global_dda	0.229774
MMRN1	plasma_proteomics_global_dda	0.229199
PDLIM5	plasma_proteomics_global_dda	0.228165
C1QB	plasma_proteomics_global_dda	0.226981
MYOM2	plasma_proteomics_global_dda	0.226052
ARMH4	plasma_proteomics_global_dda	0.226021
MYRF	plasma_proteomics_global_dda	0.225954
FBLN1	plasma_proteomics_global_dda	0.224928
GGT2	plasma_proteomics_global_dda	0.224533
FAM107B	plasma_proteomics_global_dda	0.223165
KRT82	plasma_proteomics_global_dda	0.22238
LAMB1	plasma_proteomics_global_dda	0.221243
IL1R2	plasma_proteomics_global_dda	0.220887
FXYD2	plasma_proteomics_global_dda	0.21995
GPX6	plasma_proteomics_global_dda	0.219684
MYH15	plasma_proteomics_global_dda	0.219075
SERPINA6	plasma_proteomics_global_dda	-0.217433
CKM	plasma_proteomics_global_dda	0.215632
CD55	plasma_proteomics_global_dda	0.213975
F5	plasma_proteomics_global_dda	0.212758
UBR4	plasma_proteomics_global_dda	0.211969
AFM	plasma_proteomics_global_dda	0.209469
CKB	plasma_proteomics_global_dda	0.209283
ARFRP1	plasma_proteomics_global_dda	0.20927
IGFBP2	plasma_proteomics_global_dda	0.20902
LGALS3BP	plasma_proteomics_global_dda	0.208854
C6	plasma_proteomics_global_dda	0.20849
TREML1	plasma_proteomics_global_dda	0.207861
PVR	plasma_proteomics_global_dda	0.206679
PCOLCE	plasma_proteomics_global_dda	-0.20656
NAP1L1	plasma_proteomics_global_dda	0.206358
PRB3	plasma_proteomics_global_dda	0.205649
CAVIN2	plasma_proteomics_global_dda	0.205433
LCN2	plasma_proteomics_global_dda	-0.205396
SPESP1	plasma_proteomics_global_dda	0.202306
CDHR2	plasma_proteomics_global_dda	0.202009
C8A	plasma_proteomics_global_dda	0.201298
ECM1	plasma_proteomics_global_dda	0.200703
GP2	plasma_proteomics_global_dda	0.200636
DLST	plasma_proteomics_global_dda	0.200519
CLIP1	plasma_proteomics_global_dda	0.200244
TNFSF14	serum_olink	-0.427365
CASP8	serum_olink	-0.413287
IL12B	serum_olink	-0.34976
OSM	serum_olink	-0.323596
KITLG	serum_olink	-0.318868
S100A12	serum_olink	-0.317574
FLT3LG	serum_olink	-0.315106
IL22RA1	serum_olink	0.289866
IL18R1	serum_olink	0.277809
TGFA	serum_olink	-0.253972
CXCL8	serum_olink	-0.242282
TNFRSF9	serum_olink	-0.239475
IL7	serum_olink	0.23888
CSF1	serum_olink	-0.237542
CXCL9	serum_olink	-0.234368
CCL19	serum_olink	-0.22697
CD5	serum_olink	-0.223711
VEGFA	serum_olink	-0.220922
CCL3	serum_olink	-0.21517
IL13	serum_olink	0.214663
fructosyllysine	plasma_metabolomics_global	0.447872
gamma-glutamylmethionine	plasma_metabolomics_global	0.446917
2-aminobutyrate	plasma_metabolomics_global	0.429005
methionine	plasma_metabolomics_global	0.420791
11beta-hydroxyandrosterone glucuronide	plasma_metabolomics_global	-0.41401
erucate (22:1n9)	plasma_metabolomics_global	0.41182
docosadienoate (22:2n6)	plasma_metabolomics_global	0.408143
eicosenoate (20:1)	plasma_metabolomics_global	0.406431
asparagine	plasma_metabolomics_global	0.397778
dihomo-linoleate (20:2n6)	plasma_metabolomics_global	0.391304
methionine sulfoxide	plasma_metabolomics_global	0.386474
10-nonadecenoate (19:1n9)	plasma_metabolomics_global	0.366643
tetrahydrocortisol glucuronide	plasma_metabolomics_global	-0.360801
X-24544	plasma_metabolomics_global	-0.354048
lysine	plasma_metabolomics_global	0.353207
oleate/vaccenate (18:1)	plasma_metabolomics_global	0.350076
pregnenetriol sulfate*	plasma_metabolomics_global	-0.350016
linoleate (18:2n6)	plasma_metabolomics_global	0.348507
10-heptadecenoate (17:1n7)	plasma_metabolomics_global	0.348194
threonine	plasma_metabolomics_global	0.341373
2-hydroxy-3-methylvalerate	plasma_metabolomics_global	0.338183
arachidate (20:0)	plasma_metabolomics_global	0.335492
palmitate (16:0)	plasma_metabolomics_global	0.332408
margarate (17:0)	plasma_metabolomics_global	0.330327
X-25520	plasma_metabolomics_global	-0.329244
glucose	plasma_metabolomics_global	0.328974
1-methyl-5-imidazoleacetate	plasma_metabolomics_global	-0.320332
docosapentaenoate (n3 DPA; 22:5n3)	plasma_metabolomics_global	0.320159
linolenate [alpha or gamma; (18:3n3 or 6)]	plasma_metabolomics_global	0.318267
dihomo-linolenate (20:3n3 or n6)	plasma_metabolomics_global	0.313865
stearate (18:0)	plasma_metabolomics_global	0.3136
cortolone glucuronide (1)	plasma_metabolomics_global	-0.313291
arginine	plasma_metabolomics_global	0.312293
2-hydroxybutyrate/2-hydroxyisobutyrate	plasma_metabolomics_global	0.306934
X-23665	plasma_metabolomics_global	0.306621
pentose acid*	plasma_metabolomics_global	-0.302598
linoleoyl ethanolamide	plasma_metabolomics_global	0.302409
palmitoleate (16:1n7)	plasma_metabolomics_global	0.30193
gamma-glutamylglutamine	plasma_metabolomics_global	0.299304
gamma-glutamylthreonine	plasma_metabolomics_global	0.296583
nonadecanoate (19:0)	plasma_metabolomics_global	0.295287
glutamine	plasma_metabolomics_global	0.294647
valine	plasma_metabolomics_global	0.294474
etiocholanolone glucuronide	plasma_metabolomics_global	-0.291845
pipecolate	plasma_metabolomics_global	0.290839
hexadecadienoate (16:2n6)	plasma_metabolomics_global	0.285903
3-hydroxyisobutyrate	plasma_metabolomics_global	0.28486
arachidonate (20:4n6)	plasma_metabolomics_global	0.280061
myristate (14:0)	plasma_metabolomics_global	0.279579
ornithine	plasma_metabolomics_global	0.278307
1-arachidonoyl-GPA (20:4)	plasma_metabolomics_global	0.277788
2-hydroxy-4-(methylthio)butanoic acid	plasma_metabolomics_global	0.277269
3-methoxytyrosine	plasma_metabolomics_global	-0.276669
glutarate (C5-DC)	plasma_metabolomics_global	0.27593
glycerol	plasma_metabolomics_global	0.275412
pregnenediol sulfate (C21H34O5S)*	plasma_metabolomics_global	-0.273949
2-aminoadipate	plasma_metabolomics_global	0.273906
malate	plasma_metabolomics_global	0.270669
gamma-glutamylleucine	plasma_metabolomics_global	0.268845
palmitoyl ethanolamide	plasma_metabolomics_global	0.268363
(N(1) + N(8))-acetylspermidine	plasma_metabolomics_global	0.266522
alpha-ketoglutarate	plasma_metabolomics_global	0.266418
N,N-dimethylalanine	plasma_metabolomics_global	-0.263238
docosahexaenoate (DHA; 22:6n3)	plasma_metabolomics_global	0.262994
leucine	plasma_metabolomics_global	0.262429
S-methylcysteine sulfoxide	plasma_metabolomics_global	-0.258176
1-oleoyl-2-docosahexaenoyl-GPC (18:1/22:6)*	plasma_metabolomics_global	-0.258097
X-23787	plasma_metabolomics_global	-0.257206
oleoyl ethanolamide	plasma_metabolomics_global	0.257161
1-oleoylglycerol (18:1)	plasma_metabolomics_global	0.257005
isoleucine	plasma_metabolomics_global	0.255462
1-linoleoylglycerol (18:2)	plasma_metabolomics_global	0.255193
dehydroepiandrosterone sulfate (DHEA-S)	plasma_metabolomics_global	-0.254678
1-arachidonoyl-GPI (20:4)*	plasma_metabolomics_global	0.253687
13-HODE + 9-HODE	plasma_metabolomics_global	0.248818
1-linoleoyl-GPI (18:2)*	plasma_metabolomics_global	0.24805
catechol sulfate	plasma_metabolomics_global	-0.246668
4-allylphenol sulfate	plasma_metabolomics_global	-0.245163
sphingomyelin (d18:2/21:0, d16:2/23:0)*	plasma_metabolomics_global	-0.244637
6-oxopiperidine-2-carboxylate	plasma_metabolomics_global	0.244457
1H-indole-7-acetic acid	plasma_metabolomics_global	-0.242766
2-oleoylglycerol (18:1)	plasma_metabolomics_global	0.241822
sphingomyelin (d18:1/19:0, d19:1/18:0)*	plasma_metabolomics_global	-0.241696
1-palmitoyl-2-dihomo-linolenoyl-GPC (16:0/20:3n3 or 6)*	plasma_metabolomics_global	-0.240993
2S,3R-dihydroxybutyrate	plasma_metabolomics_global	0.240954
beta-citrylglutamate	plasma_metabolomics_global	0.240406
carnitine	plasma_metabolomics_global	0.240331
creatine	plasma_metabolomics_global	0.239835
1-linoleoyl-GPC (18:2)	plasma_metabolomics_global	0.239523
N-acetyl-aspartyl-glutamate (NAAG)	plasma_metabolomics_global	0.238913
2-hydroxybehenate	plasma_metabolomics_global	0.238376
1-palmitoylglycerol (16:0)	plasma_metabolomics_global	0.23831
histidine	plasma_metabolomics_global	0.237969
epiandrosterone sulfate	plasma_metabolomics_global	-0.236537
(16 or 17)-methylstearate (a19:0 or i19:0)	plasma_metabolomics_global	0.236491
androsterone glucuronide	plasma_metabolomics_global	-0.23605
3-ureidopropionate	plasma_metabolomics_global	0.236
taurochenodeoxycholic acid 3-sulfate	plasma_metabolomics_global	0.235612
androsterone sulfate	plasma_metabolomics_global	-0.234714
piperine	plasma_metabolomics_global	-0.234188
3-methylhistidine	plasma_metabolomics_global	-0.233774
N-succinyl-phenylalanine	plasma_metabolomics_global	0.233681
pregnenolone sulfate	plasma_metabolomics_global	-0.232818
tetrahydrocortisone glucuronide (5)	plasma_metabolomics_global	-0.231706
docosapentaenoate (n6 DPA; 22:5n6)	plasma_metabolomics_global	0.231625
X-25519	plasma_metabolomics_global	0.231232
serine	plasma_metabolomics_global	0.230008
fumarate	plasma_metabolomics_global	0.229478
4-hydroxyglutamate	plasma_metabolomics_global	-0.228858
4-allylcatechol sulfate	plasma_metabolomics_global	-0.22805
2-hydroxynervonate*	plasma_metabolomics_global	0.226465
X-25371	plasma_metabolomics_global	-0.225878
tiglylcarnitine (C5:1-DC)	plasma_metabolomics_global	0.225735
N6,N6,N6-trimethyllysine	plasma_metabolomics_global	0.225625
2-aminophenol sulfate	plasma_metabolomics_global	-0.224956
indolepropionate	plasma_metabolomics_global	-0.22329
pregnenetriol disulfate*	plasma_metabolomics_global	-0.222803
gamma-glutamylphenylalanine	plasma_metabolomics_global	0.22268
N-palmitoyl-sphingosine (d18:1/16:0)	plasma_metabolomics_global	0.22166
3-methyl catechol sulfate (1)	plasma_metabolomics_global	-0.220195
picolinate	plasma_metabolomics_global	0.220081
N-acetylaspartate (NAA)	plasma_metabolomics_global	0.219675
2'-O-methyluridine	plasma_metabolomics_global	0.219528
X-23639	plasma_metabolomics_global	-0.219014
azelate (C9-DC)	plasma_metabolomics_global	-0.218735
2-stearoyl-GPE (18:0)*	plasma_metabolomics_global	0.217719
deoxycarnitine	plasma_metabolomics_global	0.216563
branched chain 14:0 dicarboxylic acid**	plasma_metabolomics_global	-0.216515
8-methoxykynurenate	plasma_metabolomics_global	0.21617
alpha-hydroxyisocaproate	plasma_metabolomics_global	0.214377
androstenediol (3beta,17beta) disulfate (2)	plasma_metabolomics_global	-0.21431
2-oxoarginine*	plasma_metabolomics_global	0.213925
1-linoleoyl-GPE (18:2)*	plasma_metabolomics_global	0.213584
1-lignoceroyl-GPC (24:0)	plasma_metabolomics_global	-0.213435
N-acetylkynurenine (2)	plasma_metabolomics_global	0.213401
X-13728	plasma_metabolomics_global	-0.213127
2,3-dihydroxyisovalerate	plasma_metabolomics_global	-0.21261
glucuronide of piperine metabolite C17H21NO3 (4)*	plasma_metabolomics_global	-0.212423
alpha-tocopherol	plasma_metabolomics_global	-0.212066
1-palmitoyl-2-oleoyl-GPE (16:0/18:1)	plasma_metabolomics_global	0.212016
sulfate of piperine metabolite C16H19NO3 (2)*	plasma_metabolomics_global	-0.210029
trimethylamine N-oxide	plasma_metabolomics_global	-0.20977
ectoine	plasma_metabolomics_global	-0.209725
X-23974	plasma_metabolomics_global	-0.207957
17alpha-hydroxypregnanolone glucuronide	plasma_metabolomics_global	-0.207663
1-palmitoyl-2-oleoyl-GPC (16:0/18:1)	plasma_metabolomics_global	0.207253
sulfate*	plasma_metabolomics_global	0.206968
sphingomyelin (d18:1/25:0, d19:0/24:1, d20:1/23:0, d19:1/24:0)*	plasma_metabolomics_global	-0.206781
glucuronide of piperine metabolite C17H21NO3 (5)*	plasma_metabolomics_global	-0.206779
myristoyl dihydrosphingomyelin (d18:0/14:0)*	plasma_metabolomics_global	-0.206603
gamma-glutamylvaline	plasma_metabolomics_global	0.20566
succinate	plasma_metabolomics_global	0.205179
1-stearoyl-2-arachidonoyl-GPC (18:0/20:4)	plasma_metabolomics_global	-0.2049
phenylalanine	plasma_metabolomics_global	0.204892
1-stearoyl-2-oleoyl-GPE (18:0/18:1)	plasma_metabolomics_global	0.204694
quinate	plasma_metabolomics_global	-0.203919
3-hydroxystachydrine*	plasma_metabolomics_global	-0.203797
2-aminoheptanoate	plasma_metabolomics_global	-0.203787
stachydrine	plasma_metabolomics_global	-0.202879
cinnamoylglycine	plasma_metabolomics_global	-0.202546
xanthine	plasma_metabolomics_global	0.202341
vanillylmandelate (VMA)	plasma_metabolomics_global	-0.201792
sphingomyelin (d18:1/20:1, d18:2/20:0)*	plasma_metabolomics_global	-0.201188
eicosapentaenoate (EPA; 20:5n3)	plasma_metabolomics_global	0.200887
X-25265	plasma_metabolomics_global	-0.200668
3-methylxanthine	plasma_metabolomics_global	-0.200167
glucuronide of piperine metabolite C17H21NO3 (3)*	plasma_metabolomics_global	-0.200076
bilirubin degradation product, C17H20N2O5 (1)**	plasma_metabolomics_global	0.200002
PSD3	nasal_transcriptomics	-0.200619
HAUS3	pbmc_transcriptomics	-0.372532
LYPD2	pbmc_transcriptomics	-0.35959
RNF207	pbmc_transcriptomics	-0.34816
KRT86	pbmc_transcriptomics	-0.3451
MOAP1	pbmc_transcriptomics	-0.341656
AKAP12	pbmc_transcriptomics	-0.339552
ICOS	pbmc_transcriptomics	-0.330694
CYP4F22	pbmc_transcriptomics	-0.327186
CIB1	pbmc_transcriptomics	-0.323764
GALNT11	pbmc_transcriptomics	-0.322809
HDC	pbmc_transcriptomics	-0.321353
TRAPPC6B	pbmc_transcriptomics	0.321022
CDKN1C	pbmc_transcriptomics	-0.319565
SBDS	pbmc_transcriptomics	-0.319503
CYB561	pbmc_transcriptomics	-0.31913
MPLKIP	pbmc_transcriptomics	0.317073
CRIPT	pbmc_transcriptomics	0.316843
GPRIN3	pbmc_transcriptomics	-0.3147
LINGO3	pbmc_transcriptomics	0.314342
SEC22B	pbmc_transcriptomics	0.313051
SNTA1	pbmc_transcriptomics	-0.312226
FAM169A	pbmc_transcriptomics	-0.31181
FGFRL1	pbmc_transcriptomics	-0.31085
ZNF639	pbmc_transcriptomics	-0.309863
VMO1	pbmc_transcriptomics	-0.309852
NSMF	pbmc_transcriptomics	-0.308623
ITGB8	pbmc_transcriptomics	-0.308263
KIFC2	pbmc_transcriptomics	-0.308114
LYNX1	pbmc_transcriptomics	-0.307357
DDX47	pbmc_transcriptomics	-0.307261
ENO2	pbmc_transcriptomics	-0.305652
FAM217B	pbmc_transcriptomics	0.303929
WWP1	pbmc_transcriptomics	-0.302899
BIK	pbmc_transcriptomics	0.302671
NR1D2	pbmc_transcriptomics	-0.301409
MARCKSL1	pbmc_transcriptomics	-0.300521
CEBPD	pbmc_transcriptomics	0.300089
LPIN1	pbmc_transcriptomics	-0.298176
ASH2L	pbmc_transcriptomics	0.297943
SEMA4C	pbmc_transcriptomics	-0.297822
SLC41A3	pbmc_transcriptomics	-0.297386
STX7	pbmc_transcriptomics	0.297195
ATP1A1	pbmc_transcriptomics	-0.296518
BTG3	pbmc_transcriptomics	-0.295648
SLC25A33	pbmc_transcriptomics	-0.295514
ADAMTSL5	pbmc_transcriptomics	-0.295256
BAG3	pbmc_transcriptomics	-0.295061
MAPK11	pbmc_transcriptomics	-0.294926
C5orf30	pbmc_transcriptomics	0.294499
BHLHE40	pbmc_transcriptomics	-0.293546
CKB	pbmc_transcriptomics	-0.293173
EXOSC3	pbmc_transcriptomics	0.293115
GLRX	pbmc_transcriptomics	0.29232
ZNF483	pbmc_transcriptomics	-0.291736
KL	pbmc_transcriptomics	0.291486
WARS	pbmc_transcriptomics	-0.291436
PTGDR2	pbmc_transcriptomics	-0.289781
DYRK2	pbmc_transcriptomics	-0.289604
SELENOM	pbmc_transcriptomics	-0.288134
MLF1	pbmc_transcriptomics	-0.28784
NXT1	pbmc_transcriptomics	-0.287277
DUSP8	pbmc_transcriptomics	-0.286756
RPS6KL1	pbmc_transcriptomics	-0.2865
SHMT1	pbmc_transcriptomics	0.286136
PLXDC1	pbmc_transcriptomics	-0.285893
CRIP2	pbmc_transcriptomics	-0.285589
GATA2	pbmc_transcriptomics	-0.284419
GGT7	pbmc_transcriptomics	-0.284224
PCBP4	pbmc_transcriptomics	-0.283816
MPG	pbmc_transcriptomics	0.2837
SWSAP1	pbmc_transcriptomics	0.283636
SMAD7	pbmc_transcriptomics	-0.282677
MBOAT4	pbmc_transcriptomics	-0.282652
S1PR2	pbmc_transcriptomics	-0.282625
SARAF	pbmc_transcriptomics	-0.282565
WNT5B	pbmc_transcriptomics	0.281803
CPA3	pbmc_transcriptomics	-0.281591
KNDC1	pbmc_transcriptomics	-0.2812
DHRS11	pbmc_transcriptomics	-0.280746
TRPC1	pbmc_transcriptomics	-0.280002
CRY1	pbmc_transcriptomics	-0.279572
ECE2	pbmc_transcriptomics	0.278216
THUMPD1	pbmc_transcriptomics	-0.276819
VSIG4	pbmc_transcriptomics	0.276759
NAP1L3	pbmc_transcriptomics	-0.276249
TXNDC9	pbmc_transcriptomics	0.276169
PCSK9	pbmc_transcriptomics	0.275066
GLRX2	pbmc_transcriptomics	0.274546
SNAPIN	pbmc_transcriptomics	0.274133
FN1	pbmc_transcriptomics	0.273735
RASGRP1	pbmc_transcriptomics	-0.273697
ZNF689	pbmc_transcriptomics	-0.273566
RPS27A	pbmc_transcriptomics	-0.273127
TNFAIP8L2	pbmc_transcriptomics	0.272963
NTRK1	pbmc_transcriptomics	-0.272932
RIPK2	pbmc_transcriptomics	-0.272851
WNT1	pbmc_transcriptomics	-0.272802
[truncated: 744 more rows]

## Sheet: assay_variance_explained
plasma_proteomics_targeted	plasma_proteomics_global_dda	serum_olink	plasma_metabolomics_global	nasal_transcriptomics	pbmc_transcriptomics
[truncated: 7 more rows]

[truncated: 1 more sheets: factor_variance_explained]
