# Supplementary material for: Integrated longitudinal multiomics study identifies immune programs associated with acute COVID-19 severity and mortality
Source: J Clin Invest. 2024 May 1;134(9):e176640. doi: 10.1172/JCI176640 (PMC11060740; doi:10.1172/JCI176640)
Supplement: Supplemental table 4 [file jci-134-176640-s096.xlsx]

## Sheet: Sheet 1
TableS4
	Test	Factor	pval	adj_pval	direction
1	Visit1_ordinal	Factor1	2.03321e-31	1.42325e-30	Severe
2	Visit1_ordinal	Factor2	0.0587644	0.0685585	Mild
3	Visit1_ordinal	Factor3	1.94211e-06	4.53159e-06	Severe
4	Visit1_ordinal	Factor4	0.14433	0.14433	Severe
5	Visit1_ordinal	Factor5	7.51326e-07	2.62964e-06	Severe
6	Visit1_ordinal	Factor6	0.00087865	0.00123011	Severe
7	Visit1_ordinal	Factor7	3.56155e-05	6.23271e-05	Severe
8	Visit1_1vs2	Factor1	6.25345e-11	4.37741e-10	Severe
9	Visit1_1vs2	Factor2	0.00235318	0.00823613	Mild
10	Visit1_1vs2	Factor3	0.124842	0.218473	Mild
11	Visit1_1vs2	Factor4	0.457205	0.640087	Severe
12	Visit1_1vs2	Factor5	0.668194	0.77956	Mild
13	Visit1_1vs2	Factor6	0.820724	0.820724	Severe
14	Visit1_1vs2	Factor7	0.0133425	0.0311325	Severe
15	Visit1_2vs3	Factor1	0.0105897	0.0741282	Mild
16	Visit1_2vs3	Factor2	0.365479	0.639588	Mild
17	Visit1_2vs3	Factor3	0.0869243	0.304235	Severe
18	Visit1_2vs3	Factor4	0.925225	0.925225	Severe
19	Visit1_2vs3	Factor5	0.529565	0.681428	Severe
20	Visit1_2vs3	Factor6	0.133036	0.310417	Severe
21	Visit1_2vs3	Factor7	0.584081	0.681428	Severe
22	Visit1_3vs4	Factor1	7.3142e-15	5.11994e-14	Severe
23	Visit1_3vs4	Factor2	0.89794	0.89794	Mild
24	Visit1_3vs4	Factor3	1.91484e-05	6.70195e-05	Severe
25	Visit1_3vs4	Factor4	0.214545	0.300363	Mild
26	Visit1_3vs4	Factor5	0.000851185	0.0019861	Severe
27	Visit1_3vs4	Factor6	0.0200241	0.0350421	Severe
28	Visit1_3vs4	Factor7	0.346877	0.404689	Severe
29	Visit1_4vs5	Factor1	0.0208838	0.0487288	Severe
30	Visit1_4vs5	Factor2	0.0200788	0.0487288	Severe
31	Visit1_4vs5	Factor3	0.933161	0.933161	Mild
32	Visit1_4vs5	Factor4	0.00839325	0.0487288	Severe
33	Visit1_4vs5	Factor5	0.0796687	0.13942	Severe
34	Visit1_4vs5	Factor6	0.198455	0.277838	Mild
35	Visit1_4vs5	Factor7	0.852035	0.933161	Mild
36	Visit1_1vs5	Factor1	1.15967e-21	8.11767e-21	Severe
37	Visit1_1vs5	Factor2	0.860033	0.860033	Mild
38	Visit1_1vs5	Factor3	0.0003135	0.000731501	Severe
39	Visit1_1vs5	Factor4	0.0462044	0.0646861	Severe
40	Visit1_1vs5	Factor5	4.60724e-05	0.000161253	Severe
41	Visit1_1vs5	Factor6	0.282788	0.329919	Severe
42	Visit1_1vs5	Factor7	0.000549815	0.000962177	Severe
43	Visit1_2vs5	Factor1	7.88909e-11	5.52236e-10	Severe
44	Visit1_2vs5	Factor2	0.0313526	0.0548671	Severe
45	Visit1_2vs5	Factor3	8.78825e-06	2.05059e-05	Severe
46	Visit1_2vs5	Factor4	0.201059	0.201059	Severe
47	Visit1_2vs5	Factor5	3.61598e-06	1.26559e-05	Severe
48	Visit1_2vs5	Factor6	0.0982832	0.114664	Severe
49	Visit1_2vs5	Factor7	0.0434332	0.0608065	Severe
50	Visit1_3vs5	Factor1	1.12536e-13	7.8775e-13	Severe
51	Visit1_3vs5	Factor2	0.172604	0.201371	Severe
52	Visit1_3vs5	Factor3	0.00114052	0.00266121	Severe
53	Visit1_3vs5	Factor4	0.129569	0.181397	Severe
54	Visit1_3vs5	Factor5	0.000172856	0.000604997	Severe
55	Visit1_3vs5	Factor6	0.482287	0.482287	Severe
56	Visit1_3vs5	Factor7	0.127536	0.181397	Severe
57	Visit1_1vs3	Factor1	0.00106458	0.00745208	Severe
58	Visit1_1vs3	Factor2	0.00235428	0.00824	Mild
59	Visit1_1vs3	Factor3	0.883254	0.883254	Mild
60	Visit1_1vs3	Factor4	0.376639	0.527294	Severe
61	Visit1_1vs3	Factor5	0.796334	0.883254	Severe
62	Visit1_1vs3	Factor6	0.128421	0.224737	Severe
63	Visit1_1vs3	Factor7	0.00590998	0.01379	Severe
64	Visit1_1vs4	Factor1	1.39893e-25	9.79252e-25	Severe
65	Visit1_1vs4	Factor2	0.00834231	0.0097327	Mild
66	Visit1_1vs4	Factor3	3.26634e-07	1.14322e-06	Severe
67	Visit1_1vs4	Factor4	0.746973	0.746973	Severe
68	Visit1_1vs4	Factor5	0.000298535	0.000696582	Severe
69	Visit1_1vs4	Factor6	0.0039272	0.00549807	Severe
70	Visit1_1vs4	Factor7	0.00322982	0.00549807	Severe
71	Visit1_2vs4	Factor1	3.4303e-10	1.20061e-09	Severe
72	Visit1_2vs4	Factor2	0.374908	0.437392	Mild
73	Visit1_2vs4	Factor3	3.26258e-10	1.20061e-09	Severe
74	Visit1_2vs4	Factor4	0.512758	0.512758	Mild
75	Visit1_2vs4	Factor5	5.84722e-05	0.000136435	Severe
76	Visit1_2vs4	Factor6	0.00163962	0.00286933	Severe
77	Visit1_2vs4	Factor7	0.0928373	0.129972	Severe
78	Longitudinal_slope_global	Factor1	7.39114e-29	5.1738e-28	NA
79	Longitudinal_slope_global	Factor2	0.0133507	0.0267014	NA
80	Longitudinal_slope_global	Factor3	3.55445e-06	1.77723e-05	NA
81	Longitudinal_slope_global	Factor4	0.0763065	0.0763065	NA
82	Longitudinal_slope_global	Factor5	2.73793e-06	1.64276e-05	NA
83	Longitudinal_slope_global	Factor6	2.25187e-05	9.00748e-05	NA
84	Longitudinal_slope_global	Factor7	0.00189695	0.00569086	NA
85	Longitudinal_intercept_global	Factor1	1.5296e-84	1.07072e-83	NA
86	Longitudinal_intercept_global	Factor2	0.0229065	0.045813	NA
87	Longitudinal_intercept_global	Factor3	3.08899e-15	1.8534e-14	NA
88	Longitudinal_intercept_global	Factor4	0.0349145	0.045813	NA
89	Longitudinal_intercept_global	Factor5	0.00159952	0.00479856	NA
90	Longitudinal_intercept_global	Factor6	4.27672e-12	2.13836e-11	NA
91	Longitudinal_intercept_global	Factor7	0.000809313	0.00323725	NA
92	Longitudinal_p.slope.adj_1v2	Factor1	0.0131401	0.0229951	Mild
93	Longitudinal_p.slope.adj_1v2	Factor2	0.00379423	0.0218064	Severe
94	Longitudinal_p.slope.adj_1v2	Factor3	0.024358	0.0341012	Severe
95	Longitudinal_p.slope.adj_1v2	Factor4	0.297948	0.347606	Severe
96	Longitudinal_p.slope.adj_1v2	Factor5	0.613523	0.613523	Severe
97	Longitudinal_p.slope.adj_1v2	Factor6	0.00934562	0.0218064	Mild
98	Longitudinal_p.slope.adj_1v2	Factor7	0.00659399	0.0218064	Mild
99	Longitudinal_p.slope.adj_1v3	Factor1	0.173987	0.304478	Severe
100	Longitudinal_p.slope.adj_1v3	Factor2	0.066418	0.154975	Severe
101	Longitudinal_p.slope.adj_1v3	Factor3	0.81418	0.81418	Severe
102	Longitudinal_p.slope.adj_1v3	Factor4	0.0232857	0.154975	Severe
103	Longitudinal_p.slope.adj_1v3	Factor5	0.625156	0.743701	Mild
104	Longitudinal_p.slope.adj_1v3	Factor6	0.637458	0.743701	Severe
105	Longitudinal_p.slope.adj_1v3	Factor7	0.0546852	0.154975	Mild
106	Longitudinal_p.slope.adj_1v4	Factor1	9.89418e-05	0.000346296	Severe
107	Longitudinal_p.slope.adj_1v4	Factor2	0.000183124	0.00042729	Severe
108	Longitudinal_p.slope.adj_1v4	Factor3	0.168691	0.168691	Severe
109	Longitudinal_p.slope.adj_1v4	Factor4	0.11539	0.161546	Severe
110	Longitudinal_p.slope.adj_1v4	Factor5	4.80714e-06	3.365e-05	Mild
111	Longitudinal_p.slope.adj_1v4	Factor6	0.105277	0.161546	Severe
112	Longitudinal_p.slope.adj_1v4	Factor7	0.14626	0.168691	Mild
113	Longitudinal_p.slope.adj_1v5	Factor1	1.91478e-28	1.34035e-27	Severe
114	Longitudinal_p.slope.adj_1v5	Factor2	0.580113	0.676798	Severe
115	Longitudinal_p.slope.adj_1v5	Factor3	0.000236078	0.000826272	Severe
116	Longitudinal_p.slope.adj_1v5	Factor4	0.956057	0.956057	Mild
117	Longitudinal_p.slope.adj_1v5	Factor5	0.0504227	0.0882398	Mild
118	Longitudinal_p.slope.adj_1v5	Factor6	0.00126909	0.0029612	Severe
119	Longitudinal_p.slope.adj_1v5	Factor7	0.536835	0.676798	Mild
120	Longitudinal_p.slope.adj_2v3	Factor1	9.10099e-05	0.000637069	Severe
121	Longitudinal_p.slope.adj_2v3	Factor2	0.544884	0.588834	Mild
122	Longitudinal_p.slope.adj_2v3	Factor3	0.0216368	0.0757288	Mild
123	Longitudinal_p.slope.adj_2v3	Factor4	0.19881	0.463889	Severe
124	Longitudinal_p.slope.adj_2v3	Factor5	0.357092	0.588834	Mild
125	Longitudinal_p.slope.adj_2v3	Factor6	0.588834	0.588834	Severe
126	Longitudinal_p.slope.adj_2v3	Factor7	0.558373	0.588834	Severe
127	Longitudinal_p.slope.adj_2v4	Factor1	1.39678e-12	9.77747e-12	Severe
128	Longitudinal_p.slope.adj_2v4	Factor2	0.842567	0.842567	Severe
129	Longitudinal_p.slope.adj_2v4	Factor3	0.332999	0.466199	Mild
130	Longitudinal_p.slope.adj_2v4	Factor4	0.692085	0.807433	Severe
131	Longitudinal_p.slope.adj_2v4	Factor5	5.21721e-08	1.82603e-07	Mild
132	Longitudinal_p.slope.adj_2v4	Factor6	0.0307054	0.0716458	Severe
133	Longitudinal_p.slope.adj_2v4	Factor7	0.11752	0.20566	Severe
134	Longitudinal_p.slope.adj_2v5	Factor1	6.90662e-32	4.83463e-31	Severe
135	Longitudinal_p.slope.adj_2v5	Factor2	0.0826832	0.0964638	Mild
136	Longitudinal_p.slope.adj_2v5	Factor3	0.000144863	0.000338013	Severe
137	Longitudinal_p.slope.adj_2v5	Factor4	0.159288	0.159288	Mild
138	Longitudinal_p.slope.adj_2v5	Factor5	0.058492	0.0818888	Mild
139	Longitudinal_p.slope.adj_2v5	Factor6	6.53534e-05	0.000228737	Severe
140	Longitudinal_p.slope.adj_2v5	Factor7	0.0120637	0.0211115	Severe
141	Longitudinal_p.slope.adj_3v4	Factor1	0.000469855	0.00109633	Severe
142	Longitudinal_p.slope.adj_3v4	Factor2	0.247159	0.432528	Severe
143	Longitudinal_p.slope.adj_3v4	Factor3	0.508825	0.566622	Severe
144	Longitudinal_p.slope.adj_3v4	Factor4	0.420958	0.566622	Mild
145	Longitudinal_p.slope.adj_3v4	Factor5	4.89427e-06	1.71299e-05	Mild
146	Longitudinal_p.slope.adj_3v4	Factor6	1.69395e-06	1.18576e-05	Mild
147	Longitudinal_p.slope.adj_3v4	Factor7	0.566622	0.566622	Mild
148	Longitudinal_p.slope.adj_3v5	Factor1	1.36814e-20	9.57701e-20	Severe
149	Longitudinal_p.slope.adj_3v5	Factor2	0.453243	0.453243	Mild
150	Longitudinal_p.slope.adj_3v5	Factor3	0.000957811	0.00223489	Severe
151	Longitudinal_p.slope.adj_3v5	Factor4	0.29195	0.340608	Mild
152	Longitudinal_p.slope.adj_3v5	Factor5	0.0879604	0.153931	Mild
153	Longitudinal_p.slope.adj_3v5	Factor6	0.000471899	0.00165165	Severe
154	Longitudinal_p.slope.adj_3v5	Factor7	0.184094	0.257732	Severe
155	Longitudinal_p.slope.adj_4v5	Factor1	1.02046e-15	7.14319e-15	Severe
156	Longitudinal_p.slope.adj_4v5	Factor2	0.0632048	0.0884867	Mild
157	Longitudinal_p.slope.adj_4v5	Factor3	0.000928776	0.00325072	Severe
158	Longitudinal_p.slope.adj_4v5	Factor4	0.491456	0.491456	Mild
159	Longitudinal_p.slope.adj_4v5	Factor5	0.120139	0.140163	Severe
160	Longitudinal_p.slope.adj_4v5	Factor6	0.0355791	0.0725431	Severe
161	Longitudinal_p.slope.adj_4v5	Factor7	0.0414532	0.0725431	Severe
162	Longitudinal_p.intercept.adj_1v2	Factor1	8.05136e-11	5.63595e-10	Severe
163	Longitudinal_p.intercept.adj_1v2	Factor2	0.00334918	0.0117221	Mild
164	Longitudinal_p.intercept.adj_1v2	Factor3	0.226296	0.316815	Mild
165	Longitudinal_p.intercept.adj_1v2	Factor4	0.218465	0.316815	Severe
166	Longitudinal_p.intercept.adj_1v2	Factor5	0.866222	0.866222	Mild
167	Longitudinal_p.intercept.adj_1v2	Factor6	0.832656	0.866222	Mild
168	Longitudinal_p.intercept.adj_1v2	Factor7	0.0776788	0.18125	Severe
169	Longitudinal_p.intercept.adj_1v3	Factor1	1.85365e-06	1.29756e-05	Severe
170	Longitudinal_p.intercept.adj_1v3	Factor2	0.00237829	0.00832402	Mild
171	Longitudinal_p.intercept.adj_1v3	Factor3	0.625053	0.729228	Mild
172	Longitudinal_p.intercept.adj_1v3	Factor4	0.0618761	0.108283	Severe
173	Longitudinal_p.intercept.adj_1v3	Factor5	0.963351	0.963351	Mild
174	Longitudinal_p.intercept.adj_1v3	Factor6	0.23178	0.324492	Severe
175	Longitudinal_p.intercept.adj_1v3	Factor7	0.0481149	0.108283	Severe
176	Longitudinal_p.intercept.adj_1v4	Factor1	6.07376e-36	4.25163e-35	Severe
177	Longitudinal_p.intercept.adj_1v4	Factor2	0.0117196	0.0164074	Mild
178	Longitudinal_p.intercept.adj_1v4	Factor3	8.34092e-10	2.91932e-09	Severe
179	Longitudinal_p.intercept.adj_1v4	Factor4	0.159168	0.162246	Severe
180	Longitudinal_p.intercept.adj_1v4	Factor5	0.162246	0.162246	Severe
181	Longitudinal_p.intercept.adj_1v4	Factor6	3.22127e-05	5.63723e-05	Severe
182	Longitudinal_p.intercept.adj_1v4	Factor7	1.19197e-05	2.78126e-05	Severe
183	Longitudinal_p.intercept.adj_1v5	Factor1	4.42264e-49	3.09585e-48	Severe
184	Longitudinal_p.intercept.adj_1v5	Factor2	0.724762	0.724762	Mild
185	Longitudinal_p.intercept.adj_1v5	Factor3	9.01605e-11	3.15562e-10	Severe
186	Longitudinal_p.intercept.adj_1v5	Factor4	0.0850883	0.0992697	Severe
187	Longitudinal_p.intercept.adj_1v5	Factor5	0.00682156	0.00955018	Severe
188	Longitudinal_p.intercept.adj_1v5	Factor6	0.00118049	0.00206585	Severe
189	Longitudinal_p.intercept.adj_1v5	Factor7	4.2102e-05	9.8238e-05	Severe
190	Longitudinal_p.intercept.adj_2v3	Factor1	0.927842	0.927842	Mild
191	Longitudinal_p.intercept.adj_2v3	Factor2	0.519869	0.927842	Mild
192	Longitudinal_p.intercept.adj_2v3	Factor3	0.877097	0.927842	Mild
193	Longitudinal_p.intercept.adj_2v3	Factor4	0.296008	0.927842	Severe
194	Longitudinal_p.intercept.adj_2v3	Factor5	0.78125	0.927842	Severe
195	Longitudinal_p.intercept.adj_2v3	Factor6	0.148461	0.927842	Severe
196	Longitudinal_p.intercept.adj_2v3	Factor7	0.840636	0.927842	Mild
197	Longitudinal_p.intercept.adj_2v4	Factor1	3.77652e-27	2.64356e-26	Severe
198	Longitudinal_p.intercept.adj_2v4	Factor2	0.295381	0.344611	Mild
199	Longitudinal_p.intercept.adj_2v4	Factor3	1.29644e-08	3.02503e-08	Severe
200	Longitudinal_p.intercept.adj_2v4	Factor4	0.601347	0.601347	Mild
201	Longitudinal_p.intercept.adj_2v4	Factor5	0.0672157	0.0941019	Severe
202	Longitudinal_p.intercept.adj_2v4	Factor6	3.7283e-10	1.30491e-09	Severe
203	Longitudinal_p.intercept.adj_2v4	Factor7	0.00887236	0.0155266	Severe
204	Longitudinal_p.intercept.adj_2v5	Factor1	7.65096e-40	5.35567e-39	Severe
205	Longitudinal_p.intercept.adj_2v5	Factor2	0.0653024	0.0901892	Severe
206	Longitudinal_p.intercept.adj_2v5	Factor3	6.99913e-08	2.4497e-07	Severe
207	Longitudinal_p.intercept.adj_2v5	Factor4	0.18045	0.18045	Severe
208	Longitudinal_p.intercept.adj_2v5	Factor5	0.000148337	0.000259589	Severe
209	Longitudinal_p.intercept.adj_2v5	Factor6	1.56553e-06	3.6529e-06	Severe
210	Longitudinal_p.intercept.adj_2v5	Factor7	0.0773051	0.0901892	Severe
211	Longitudinal_p.intercept.adj_3v4	Factor1	1.39293e-19	9.7505e-19	Severe
212	Longitudinal_p.intercept.adj_3v4	Factor2	0.814937	0.814937	Mild
213	Longitudinal_p.intercept.adj_3v4	Factor3	3.02604e-08	1.05911e-07	Severe
214	Longitudinal_p.intercept.adj_3v4	Factor4	0.106992	0.149789	Mild
215	Longitudinal_p.intercept.adj_3v4	Factor5	0.292362	0.341089	Severe
216	Longitudinal_p.intercept.adj_3v4	Factor6	1.20245e-06	2.80572e-06	Severe
217	Longitudinal_p.intercept.adj_3v4	Factor7	0.0425851	0.0745239	Severe
218	Longitudinal_p.intercept.adj_3v5	Factor1	1.76296e-30	1.23407e-29	Severe
219	Longitudinal_p.intercept.adj_3v5	Factor2	0.197325	0.230212	Severe
220	Longitudinal_p.intercept.adj_3v5	Factor3	2.48252e-07	8.68882e-07	Severe
221	Longitudinal_p.intercept.adj_3v5	Factor4	0.3624	0.3624	Severe
222	Longitudinal_p.intercept.adj_3v5	Factor5	0.00735214	0.0128662	Severe
223	Longitudinal_p.intercept.adj_3v5	Factor6	7.31659e-05	0.00017072	Severe
224	Longitudinal_p.intercept.adj_3v5	Factor7	0.185134	0.230212	Severe
225	Longitudinal_p.intercept.adj_4v5	Factor1	2.41297e-08	1.68908e-07	Severe
226	Longitudinal_p.intercept.adj_4v5	Factor2	0.0705976	0.0988366	Severe
227	Longitudinal_p.intercept.adj_4v5	Factor3	0.0423223	0.0744488	Severe
228	Longitudinal_p.intercept.adj_4v5	Factor4	0.0304584	0.0744488	Severe
229	Longitudinal_p.intercept.adj_4v5	Factor5	0.0425422	0.0744488	Severe
230	Longitudinal_p.intercept.adj_4v5	Factor6	0.789676	0.847963	Severe
231	Longitudinal_p.intercept.adj_4v5	Factor7	0.847963	0.847963	Mild
