# Supplementary material for: Integrated longitudinal multiomics study identifies immune programs associated with acute COVID-19 severity and mortality
Source: J Clin Invest. 2024 May 1;134(9):e176640. doi: 10.1172/JCI176640 (PMC11060740; doi:10.1172/JCI176640)
Supplement: Supplemental table 5 [file jci-134-176640-s097.xlsx]

## Sheet: Sheet 1
TableS5
pathway	database	PPT:direction	PPT:pval	PPT:pval_adj	PPT:leading_edge	PPG:direction	PPG:pval	PPG:pval_adj	PPG:leading_edge	SPT:direction	SPT:pval	SPT:pval_adj	SPT:leading_edge	PMG:direction	PMG:pval	PMG:pval_adj	PMG:leading_edge	NGX:direction	NGX:pval	NGX:pval_adj	NGX:leading_edge	PGX:direction	PGX:pval	PGX:pval_adj	PGX:leading_edge	Joint:direction	Joint:pval	Joint:pval_adj	Joint:leading_edge
Platelet activation	kegg	1	0.00204541	0.0818163	FGG#FGB#FGA	1	0.00315047	0.0368998	FGA#ACTB#ACTG1	NA	NA	NA	NA	-1	0.963783	1	arachidonate (20:4n6)	1	0.523358	0.666926	FCER1G	1	0.0649413	0.132573	MAPK14#FERMT3#PLA2G4A#FCER1G#MAPK12#PIK3CB#ACTB#GNAQ#P2RY1#TLN1#MAPK3#ADCY3#VASP#P2RX1#FCGR2A#ADCY4#MAPK1#GNAI3#ROCK1#MYL12A#STIM1	NA	0.00610099	0.0243338	NA
Neutrophil extracellular trap formation	kegg	1	0.00204541	0.0818163	FGG#FGB#FGA	1	4.60011e-09	6.04914e-07	FGA#ACTB#ACTG1#CTSG#H2AC20#H2AC1#H2AC8#FGB#H2BC10#H2BC18#H2BC5#H2BC14#H2BC3#H2BC13#FGG	NA	NA	NA	NA	1	1	1	oleoyl-linoleoyl-glycerol (18:1/18:2) [1]	1	0.00262619	0.0534507	TLR2#NFKB1#HDAC4#CR1#ITGAM#ATG7#HIST1H2AG#PRKCB#HIST1H2BF#AQP9#FCGR1A	1	5.43652e-08	1.74613e-06	MAPK14#ITGAM#CR1#HIST1H2BK#PADI4#HIST1H4I#NCF4#FPR1#HIST1H2AI#H2AFJ#HIST1H2AJ#MAPK12#AQP9#FCGR1A#HIST1H2BD#HAT1#CYBA#TLR2#PIK3CB#H3F3A#FPR2#NCF1#H2AFZ#SIGLEC9#ACTB#CR1L#HIST1H2AH#NCF2#RAC1#HDAC4#ITGB2#HIST1H4H	NA	2.12061e-08	7.62749e-07	NA
Acute myeloid leukemia	kegg	1	0.00865801	0.138528	CSF1R#CD14	-1	0.00322698	0.0368998	KIT#CSF1R	NA	NA	NA	NA	NA	NA	NA	NA	1	0.196525	0.438695	NFKB1#ITGAM#FCGR1A	1	0.0374744	0.08795	ITGAM#SPI1#CHUK#BCL2A1#FCGR1A#PIK3CB#CCNA2#PIM1#STAT3#KRAS#RAF1#MAPK3	NA	0.00876328	0.032009	NA
Transcriptional misregulation in cancer	kegg	1	0.00865801	0.138528	CSF1R#CD14	-1	0.099874	0.287813	CSF1R#IGFBP3#TGFBR2#IGF1	1	0.159634	0.334328	IL6	NA	NA	NA	NA	1	0.00497219	0.074799	CDK14#NFKB1#IL1R2#ITGAM#TRAF1#BCL6#ETV5#BIRC3#ZEB1#FCGR1A	1	0.0172293	0.0512424	PPARG#ITGAM#GADD45A#TFE3#HOXA9#MMP9#IL1R2#SPI1#GADD45G#BCL2A1#CDKN2C#FCGR1A#CDK14#BCL6	NA	0.0128146	0.0411728	NA
Toll-like receptor signaling pathway	kegg	1	0.00865801	0.138528	LBP#CD14	1	0.00361269	0.0395891	SPP1#LBP#CD14	1	0.035077	0.224068	IL6#CXCL10#CXCL8#CXCL9#CD40#CASP8#TNF#CXCL11	NA	NA	NA	NA	1	0.00382199	0.0629718	TLR2#TLR5#NFKB1#MAP2K6#CCL3#CCL4#SPP1	1	0.0401333	0.0916953	MAPK14#MAP2K6#CHUK#MAPK12#TLR2#PIK3CB#IFNAR1#LY96#RAC1#TBK1#FADD#MAPK3#MAP2K3#TLR8#MAP2K4#MAPK1#TLR4#NFKBIA#TLR5	NA	0.00707026	0.027026	NA
Epstein-Barr virus infection	kegg	-1	0.0113409	0.138528	PSMC6#VIM#ICAM1#B2M	1	0.128187	0.301011	VIM#B2M	1	0.00290786	0.107591	IL6#CXCL10#CD40#CASP8#TNF	NA	NA	NA	NA	1	0.0392104	0.224425	FAS#TLR2#NFKB1#MAP2K6#CD44	-1	0.00125985	0.00724416	HLA-DPB1#HLA-DPA1#HLA-DRA#HLA-DMB#HLA-DRB1#MAP3K14#HLA-DMA#HLA-DQA1	NA	0.00397274	0.0181387	NA
Parkinson disease	kegg	-1	0.017316	0.138528	PSMC6	1	0.997876	1	SLC39A14#HSPA5#ATP5F1B	NA	NA	NA	NA	1	1	1	adenosine 5'-monophosphate (AMP)	-1	0.72703	0.829332	CAMK2D	1	0.00471851	0.0198523	TXN#NDUFB3#UBE2J1#SLC39A8#UCHL1#PSMD11#MAOB#TUBB4B#PINK1#PSMD2#TUBA4A#PSMD1#MAOA#PSMB6#ATP5E#MCU#COX6B1#UQCRH#PSMD12#NDUFB6#PSMC6#NDUFS1#MFN2#NDUFB9#APAF1#COX7B#UQCRHL#COX6A1#PSMB5#NDUFA1#UBE2G1#ATF6#SDHC#HTRA2#COX7A2#COX5B#GNAI3#UQCR10#LRRK2#PSMA6#ATP5J#ADRM1#UQCRC1#CALM3	NA	0.0187368	0.0540486	NA
Huntington disease	kegg	-1	0.017316	0.138528	PSMC6	1	0.985006	1	GPX3	NA	NA	NA	NA	NA	NA	NA	NA	1	0.347908	0.539868	SLC1A3	1	0.00658072	0.0257399	PPARG#NDUFB3#WIPI1#SLC1A3#CLTC#HIP1#CREB5#ULK1#DCTN4#PSMD11#SOD2#TUBB4B#PSMD2#TUBA4A#PSMD1#TBPL1#PSMB6#ATP5E#NRBF2#GNAQ#COX6B1#POLR2J#UQCRH#PSMD12#NDUFB6#PSMC6#NDUFS1#NDUFB9#APAF1#COX7B#UQCRHL#COX6A1#PSMB5#NDUFA1#AP2S1#SDHC#SP1#CLTCL1#COX7A2#COX5B#GPX1#UQCR10#PSMA6#DNAH17#ATP5J#ADRM1#UQCRC1	NA	0.0192454	0.0547389	NA
Human T-cell leukemia virus 1 infection	kegg	-1	0.0241691	0.172598	TLN1#ICAM1#B2M#RAN	1	0.382756	0.541209	B2M#HLA-A#HLA-B#HLA-C#HLA-E	1	0.266111	0.434387	IL6	NA	NA	NA	NA	1	0.503641	0.650223	IL1R1#NFKB1#IL1R2#E2F3	-1	1.71393e-06	2.46377e-05	HLA-DPB1#HLA-DPA1#CD4#HLA-DRA#HLA-DMB#NFATC3#HLA-DRB1#ATM#ETS1	NA	8.56908e-06	0.000106195	NA
Lipid and atherosclerosis	kegg	1	0.0330626	0.172598	LBP#APOA4#CD14	1	0.17837	0.366494	LBP#CD14#PYCARD#VCAM1#PTK2#HSPA5#HSPA1A#HSPA2#HSPA8#HSP90AB1#HSPA1L	1	0.108932	0.295987	IL6#CXCL8#CCL2#CD40#CASP8#TNF#IL18	NA	NA	NA	NA	1	0.0159974	0.141926	FAS#TLR2#CXCL1#NFKB1#MAP2K6#TANK#CCL3	1	0.00300821	0.0146174	PPARG#MAPK14#MAP2K6#ERO1A#MMP9#FAS#NCF4#CHUK#MAPK12#CYBA#SOD2#TLR2#LDLR#PIK3CB#IL18#LY96#NCF1#STAT3#NCF2#RAC1#KRAS#TBK1#HSPA1B#APAF1#MAPK3#MAP2K3#PYCARD#CXCL1#ATF6#PPP3R1#MAP2K4#HSPA6#CXCL3#MAPK1#TLR4#NFKBIA#CXCL2#VAV1#CALM3	NA	0.011389	0.0379998	NA
NF-kappa B signaling pathway	kegg	1	0.0362762	0.172598	LBP#CD14	1	0.193716	0.375276	LBP#CD14#VCAM1	-1	0.203163	0.371145	TNFSF11	1	1	1	oleoyl-linoleoyl-glycerol (18:1/18:2) [1]	1	0.000180682	0.0104193	IL1R1#CXCL1#CFLAR#TNFSF14#NFKB1#TRAF1#PRKCB#BIRC3#CCL4	-1	0.00581971	0.0236212	ATM#MAP3K14#LCK#CD40LG#ZAP70#LAT#TRAF5#MALT1#PRKCQ#PLCG1#TRAF1	NA	0.00104596	0.00659908	NA
Tuberculosis	kegg	1	0.0362762	0.172598	LBP#CD14	-1	0.0180107	0.0910924	LAMP2#LAMP1#CAMP	1	0.203963	0.371145	IL6#IL10	NA	NA	NA	NA	1	0.0079607	0.102015	FCER1G#TLR2#CLEC4E#NFKB1#CR1#ITGAM#IRAK2	-1	3.19131e-05	0.000367001	HLA-DPB1#HLA-DPA1#HLA-DRA#HLA-DMB#CD74#HLA-DRB1	NA	0.000158516	0.00148662	NA
Amyotrophic lateral sclerosis	kegg	-1	0.0366771	0.172598	PSMC6	1	0.103963	0.287813	ACTB#ACTG1	NA	NA	NA	NA	-1	0.125964	0.735847	arginine#glutamate	1	0.91161	1	MAP2K6#TANK	1	0.00131345	0.00742195	MAPK14#MAP2K6#NDUFB3#WIPI1#RAB5A#RAB1A#NUP58#ULK1#DCTN4#MAPK12#PSMD11#TUBB4B#PINK1#PSMD2#TUBA4A#PSMD1#ANG#PSMB6#ATP5E#ACTB#MCU#RAC1#VCP#NRBF2#COX6B1#UQCRH#PSMD12#WDR41#NDUFB6#PSMC6#TBK1#NDUFS1#NDUFB9#APAF1#COX7B#UQCRHL#MAP2K3#CHMP2B#COX6A1#PSMB5#NUP214#MAP1LC3A#NDUFA1#ATF6#SDHC#NUP98#PPP3R1#COX7A2#COX5B#GPX1#UQCR10#MAP1LC3B2#PSMA6#DNAH17#ATP5J#ADRM1#NUP50#UQCRC1	NA	0.00621604	0.024511	NA
Pathways of neurodegeneration - multiple diseases	kegg	-1	0.0366771	0.172598	PSMC6	-1	0.970131	1	PRNP	1	0.127994	0.295987	IL6#CSF1#CASP8#TNF	-1	0.953381	1	arginine#glutamate	1	0.387546	0.573038	FAS#CSF1#NFKB1#DLG4#MAP2K6	1	0.000155676	0.00130995	FZD5#MAPK14#MAP2K6#NDUFB3#WIPI1#UBE2J1#RAB5A#HIP1#FAS#UCHL1#RAB1A#ULK1#WNT11#DCTN4#MAPK12#PSMD11#TUBB4B#PINK1#PSMD2#TUBA4A#PSMD1#PSMB6#ATP5E#MCU#RAC1#VCP#NRBF2#FRAT1#GNAQ#COX6B1#UQCRH#PSMD12#WDR41#NDUFB6#ZFYVE1#KRAS#CSNK1A1L#PSMC6#ATXN1#TBK1#NDUFS1#MFN2#NDUFB9#RAF1#FRAT2#APAF1#FADD#MAPK3#COX7B#UQCRHL#MAP2K3#CHMP2B#COX6A1#PSMB5#MAP1LC3A#NDUFA1#UBE2G1#ATF6#SDHC#HTRA2#PPP3R1#COX7A2#COX5B#MAPK1#GPX1#…	NA	0.000929497	0.00608858	NA
Coronavirus disease - COVID-19	kegg	1	0.0567424	0.244311	FGG#FGB#FGA#C9	1	2.51406e-05	0.00094457	FGA#C2#CFB#C1QC#C1QA#FGB#RPL29#C1QB#RPL6#C9#FGG#F2#RPLP2#RPL7A#C8G#RPL4#RPS10#C1R#C1S#C4A#MBL2#C7#RPL23A#RPS3#VWF#RPL35#C3#C3AR1#RPL13#CFD	1	0.0654561	0.253304	IL6#CXCL10	1	1	1	oleoyl-linoleoyl-glycerol (18:1/18:2) [1]	1	0.335768	0.536192	C3AR1#TLR2#NFKB1#IL6R	-1	2.38171e-07	4.83347e-06	RPL3#RPL13A#RPL34#PLCG1#RPS27#RPS18#RPL27A#RPL22#RPS3#RPL14#RPS6#RPL13#RPS27A#RPS19#RPL11#RPL10A#RPS4X#RPS29#RPS20#RPL19#RPL15#IKBKB#RPL9#RPL31#RPL6#RPS14#RPL23#RPL10#PIK3R1#RPS3A#ACE#RPL32#RPL4#RPS16#C3#RPL7#RPS25#RPL18#RPL36A#RPS2#RPL5#NRP1#RPL18A#RPL12#RPL23A#RPSA#RPL39#RPL26#MAPK8#RPS21#RPL37#RPL7A#RPL30#RPS8#RPS23#RPS13#RPL21#CCL2	NA	1.4156e-06	2.58534e-05	NA
Alzheimer disease	kegg	-1	0.058024	0.244311	PSMC6	1	0.97557	1	CSF1	1	0.127994	0.295987	IL6#CSF1#CASP8#TNF	NA	NA	NA	NA	-1	0.354099	0.539868	WNT7B	1	0.00695306	0.0260745	GAPDH#FZD5#NDUFB3#WIPI1#SLC39A8#FAS#RTN3#ULK1#CHUK#RTN4#WNT11#PSMD11#PIK3CB#TUBB4B#PSMD2#TUBA4A#PSMD1#IRS2#PSMB6#ATP5E#MCU#NRBF2#FRAT1#GNAQ#COX6B1#UQCRH#NCSTN#PSMD12#NDUFB6#KRAS#CSNK1A1L#PSMC6#NDUFS1#NDUFB9#RAF1#FRAT2#APAF1#FADD#MAPK3#COX7B#UQCRHL#COX6A1#PSMB5#NDUFA1#ATF6#SDHC#PPP3R1#COX7A2#COX5B#MAPK1#APH1B#UQCR10	NA	0.0299974	0.0748856	NA
Hematopoietic cell lineage	kegg	1	0.0747188	0.298875	CSF1R#CD14	-1	0.00437179	0.0425845	KIT#CD34#CSF1R	1	0.36221	0.515453	IL6	NA	NA	NA	NA	1	0.000112817	0.00780692	IL1R1#CSF1#CD44#IL6R#IL1R2#CR1#ITGAM#CD22	-1	2.00772e-09	1.35554e-07	HLA-DPB1#HLA-DPA1#CD1C#CD4#HLA-DRA#HLA-DMB#CD1E#HLA-DRB1#IL11RA#ITGA4#HLA-DMA#HLA-DQA1#CD5#CD3E#CD3G#IL7R#CSF1R#CD8B#CD2#CD3D#HLA-DQB1#HLA-DOA#CD8A#CD7#FLT3LG#CD1B	NA	1.00384e-08	5.25923e-07	NA
Fluid shear stress and atherosclerosis	kegg	-1	0.0788767	0.300483	ITGA2B#ICAM1#ITGB3#HSP90B1	1	0.0810905	0.260083	ACTB#ACTG1	1	0.117602	0.295987	CCL2#TNF#IFNG#VEGFA	NA	NA	NA	NA	1	0.140718	0.37475	IL1R1#NFKB1#MAP2K6#IL1R2	1	0.00332259	0.0154904	TXN#MAPK14#MAP2K6#MGST1#MMP9#IL1R2#IL1R1#CHUK#MAPK12#CYBA#PIK3CB#SDC1#NCF1#ACTB#NCF2#GSTO1#RAC1#GSTO2	NA	0.0146872	0.0454194	NA
Osteoclast differentiation	kegg	1	0.0865801	0.314837	CSF1R	-1	0.363951	0.52593	CSF1R	-1	0.121732	0.295987	TNFSF11	NA	NA	NA	NA	1	0.0382437	0.224425	IL1R1#CSF1#NFKB1#MAP2K6#OSCAR#SIRPA#FCGR1A	1	3.05306e-05	0.000365441	PPARG#MAPK14#MAP2K6#IL1R1#NCF4#SPI1#CHUK#MAPK12#LILRA6#FCGR1A#LILRB3#OSCAR#IFNGR2#CYBA#PIK3CB#IFNAR1#LILRA5#SIRPA#NCF1#NCF2#LILRA2#RAC1#SOCS3#FHL2#TEC#MAPK3#SIRPB1#PPP3R1#IFNGR1#FCGR2A#MAPK1	NA	0.000152448	0.00146943	NA
Prion disease	kegg	-1	0.113433	0.349024	PSMC6#C8G#C8B	1	0.266501	0.438062	C1QC#C1QA#C1QB#C9#C8G#C7#HSPA5#HSPA1A#HSPA2#HSPA8#HSPA1L#ATP5F1B#LAMC1	1	0.0794792	0.259476	IL6	NA	NA	NA	NA	-1	0.984772	1	MAPK9	1	0.000523484	0.00354122	MAPK14#NDUFB3#PRKCD#CREB5#NCF4#MAPK12#PSMD11#CYBA#LAMC1#PIK3CB#TUBB4B#PSMD2#TUBA4A#PSMD1#PSMB6#NCF1#ATP5E#MCU#NCF2#RAC1#COX6B1#UQCRH#PSMD12#NDUFB6#PSMC6#NDUFS1#NDUFB9#CAV2#HSPA1B#APAF1#MAPK3#COX7B#UQCRHL#C1QC#COX6A1#PSMB5#NDUFA1#SDHC#PPP3R1#COX7A2#HSPA6#COX5B	NA	0.00259197	0.0132267	NA
Viral protein interaction with cytokine and cytoki	kegg	1	0.130682	0.351991	CSF1R	-1	0.000747152	0.0169446	CSF1R#CCL14#CCL18#IL6ST#PF4V1#PF4#PPBP	1	0.0505919	0.233988	IL6#CCL7#CXCL10#IL10#CCL20#CXCL8#CCL23#CXCL9#CCL19#CCL2#IL18R1#IL24#CSF1#CX3CL1	NA	NA	NA	NA	1	9.96223e-06	0.00172347	IL18R1#CCL20#CSF1#CXCL1#TNFSF14#IL6R#CCL3#CXCL5#CCL4#CXCR4	-1	0.380318	0.477126	IL24#IL2RB#CSF1R#XCL2#CCR6#IL10RA#CCR7#CCL5#CX3CR1#LTA	NA	4.91433e-05	0.000550087	NA
Cytokine-cytokine receptor interaction	kegg	1	0.130682	0.351991	CSF1R	-1	0.00166353	0.0239534	CSF1R#IL1RAP#CCL14#CCL18#GHR#IL6ST#TGFBR2#PF4V1#PF4#PPBP	1	0.0380069	0.224068	IL6#CCL7#CXCL10#IL10#CCL20#CXCL8#TNFRSF11B#LIF#CCL23#CXCL9#CCL19#IL17C#OSM#CCL2#IL18R1#CD40#IL24#CSF1#CX3CL1	NA	NA	NA	NA	1	1.51634e-05	0.00174885	IL18R1#FAS#IL1R1#CCL20#CSF1#CXCL1#TNFSF14#IL6R#TNFSF15#IL1R2#CCL3#EBI3#CXCL5#IL1RL1#CCL4#CXCR4	-1	0.138461	0.231888	CD4#IL11RA#IL24#ACVR2A#IL2RB#CD40LG#IL7R#CSF1R	NA	7.50869e-05	0.000766328	NA
Carbon metabolism	kegg	-1	0.132989	0.351991	TKT#ALDOA#GAPDH#CAT	-1	0.424811	0.572929	CPS1	NA	NA	NA	NA	-1	0.195131	0.878091	glycine#serine#alanine#glycerate#cysteine#succinate#glutamate	1	0.241061	0.49063	HK3	1	0.000117675	0.00104097	PGD#GAPDH#PKM#PGAM1#IDH1#G6PD#TALDO1#ACOX1#HK2#HK3	NA	0.000587717	0.00426436	NA
Biosynthesis of amino acids	kegg	-1	0.143455	0.351991	TKT#ALDOA#GAPDH	-1	0.350309	0.511841	CPS1	NA	NA	NA	NA	-1	0.112375	0.735847	tryptophan#glycine#serine#3-methyl-2-oxovalerate#glutamine#N-delta-acetylornithine#alanine#proline#citrulline#4-methyl-2-oxopentanoate#cysteine#threonine#histidine#arginine#glutamate	1	0.481833	0.631494	ARG1	1	0.000579501	0.00384476	GAPDH#PKM#PGAM1#IDH1#TALDO1#PYCR1#PSAT1#ENO1#ARG1	NA	0.0028758	0.0144624	NA
Complement and coagulation cascades	kegg	1	0.149924	0.351991	SERPINA1#FGG#FGB#FGA	1	2.14749e-08	1.88263e-06	FGA#SERPINA1#C2#CFB#SERPING1#C1QC#C1QA#FGB#C1QB#SERPINF2#A2M#PLG#C9#FGG#F9#F2#CPB2#PROS1#C8G#F8#C1R#C1S#KLKB1#C4A#MBL2#F10#C7#F5	NA	NA	NA	NA	NA	NA	NA	NA	1	0.00979963	0.106734	C3AR1#VSIG4#CR1#ITGAM#F5	1	0.000991196	0.0062175	F5#ITGAM#CR1#CD55#F12#TFPI#CLU#CR1L#CD46#SERPINB2#ITGB2#C3AR1#C1QC#CD59	NA	8.58976e-08	2.48387e-06	NA
Herpes simplex virus 1 infection	kegg	-1	0.150575	0.351991	C5#B2M#CFP#ITGB3	1	0.2284	0.403149	B2M#HLA-A#BST2#HLA-B#HLA-C#ZNF275#HLA-E#C3#ALYREF	1	0.131556	0.297523	IL6#CCL2#CASP8#TNF#IFNG#TNFSF14#EIF4EBP1	NA	NA	NA	NA	1	0.719407	0.824221	FAS	-1	3.46656e-09	1.70852e-07	HLA-DPB1#HLA-DPA1#HLA-DRA#HLA-DMB#CD74#HLA-DRB1#ZNF91#HLA-DMA#ZNF559#HLA-DQA1#ZNF853#HKR1#ZNF573#ZNF506#ZNF248#TRAF5#ZNF420#ZNF528#ZNF783#ZFP90#ZNF251#ZNF439#ZNF141#ZNF599#ZNF540#ZNF549#ZNF354B#HLA-DQB1#HLA-DOA#EIF2B5#ZNF77#ZNF84#ZNF337#ZNF33B#ZNF26#ZNF793#ZFP14#ZNF302#ZNF713#ZNF577#ZNF551#ZNF256#ZNF566#ZNF10#ZNF548#ZNF383#ZIK1#ZNF550#IKBKB#ZNF829#ZNF235#ZNF708#ZNF101#ZNF74#FASLG#PIK3R1#ZNF808#ZN…	NA	1.73328e-08	7.5181e-07	NA
Legionellosis	kegg	1	0.181818	0.352257	CD14	1	0.00168284	0.0239534	EEF1A1#CD14#EEF1A2#PYCARD#HSPA1A#HSPA2#HSPA8#HSPA1L#C3	1	0.0741176	0.257095	IL6#CXCL8#CASP8#TNF#IL18	NA	NA	NA	NA	1	8.71141e-05	0.00753537	TLR2#TLR5#CXCL1#NFKB1#CR1#ITGAM#NLRC4#NAIP	1	5.49296e-07	1.00682e-05	ITGAM#CR1#SAR1B#RAB1B#RAB1A#TLR2#IL18#NAIP#CR1L#VCP#SEC22B#ITGB2#NLRC4#HSPA1B#APAF1#PYCARD#CXCL1#HSPA6#CXCL3#TLR4#NFKBIA#CXCL2#TLR5	NA	2.72836e-06	4.30337e-05	NA
Influenza A	kegg	-1	0.187001	0.352257	KPNA5	1	0.0164395	0.0864717	ACTB#ACTG1	1	0.03946	0.224068	IL6#CXCL10#CXCL8#CCL2#CASP8#TNF#IL18#IFNG	NA	NA	NA	NA	1	0.300321	0.520049	FAS	-1	0.000368703	0.00265005	HLA-DPB1#HLA-DPA1#HLA-DRA#HLA-DMB#HLA-DRB1	NA	0.00178449	0.00967528	NA
Amoebiasis	kegg	-1	0.189338	0.352257	C8G#C8B	1	0.000809108	0.0169446	CTSG#CD14#C9#FN1#C8G#SERPINB3#SERPINB9#PTK2#SERPINB4#COL4A2#HSPB1	1	0.070506	0.253304	IL6#IL10#CXCL8	1	0.303119	0.974311	N-acetylglucosamine/N-acetylgalactosamine	1	0.000281571	0.0112131	IL1R1#TLR2#CXCL1#ARG1#NFKB1#IL1R2#ITGAM	1	0.00354482	0.0163062	ITGAM#IL1R2#RAB5A#IL1R1#ARG1#LAMC1#ARG2#TLR2#IL10#PIK3CB#GNA15#RAB5C#ITGB2#GNAQ	NA	0.00117945	0.00705637	NA
Human cytomegalovirus infection	kegg	-1	0.203645	0.370265	B2M#ITGB3	1	0.436611	0.576219	B2M#HLA-A#PTK2#HLA-B#HLA-C#HLA-E	1	0.209782	0.375578	IL6#CXCL8#CCL2#CX3CL1#CASP8#TNF#VEGFA	1	1	1	oleoyl-linoleoyl-glycerol (18:1/18:2) [1]	1	0.000997053	0.024973	FAS#IL1R1#NFKB1#MAP2K6#IL6R#CCL3#PTK2B#E2F3#GNG2#PRKCB#CCL4#CXCR4#CREB5	1	0.00804417	0.0289087	MAPK14#MAP2K6#IL10RB#IL1R1#FAS#CREB5#GNG5#CHUK#MAPK12#PTK2B#E2F1#GNB2#E2F2#PIK3CB#RHEB#GNG10#STAT3#RAC1#GNAQ#MDM2#RB1#CGAS#E2F3#KRAS#TBK1#RAF1#FADD#MAPK3#ADCY3#SP1#PPP3R1#ADCY4#MAPK1#GNAI3#ROCK1#CRK#NFKBIA#CALM3#PXN	NA	0.00534158	0.0219084	NA
MicroRNAs in cancer	kegg	-1	0.213578	0.373566	VIM	-1	0.144704	0.328079	ABCB1#EGFR	1	0.223841	0.392531	VEGFA#PLAU	NA	NA	NA	NA	1	0.0213045	0.162804	ZEB2#NFKB1#CD44#HDAC4#MARCKS#E2F3#PRKCB#ZEB1	1	0.00248149	0.0127778	MMP9#ST14#PTEN#CDCA5#E2F1#CDC25C#KIF23#SPRY2#CDC25A#E2F2#PIK3CB#IRS2#PIM1#VIM#STAT3#RDX#HDAC4#MDM2#NOTCH3#E2F3#KRAS#BRCA1#RAF1#CYP1B1#MAPK3#TPM1#MAPK1#ROCK1#CRK#BCL2L11#PLAU#TIMP3	NA	0.0110033	0.0370692	NA
Systemic lupus erythematosus	kegg	-1	0.220938	0.373566	C2#C8G#C8B	1	1.98779e-09	5.22789e-07	CTSG#C2#H2AC20#H2AC1#H2AC8#C1QC#C1QA#C1QB#H2BC10#H2BC18#H2BC5#H2BC14#C9#H2BC3#H2BC13#C8G#H3C12#C1R#C1S#C4A#C7#H2AZ1	1	0.022478	0.224068	IL10#CD40#TNF#IFNG	NA	NA	NA	NA	1	0.555325	0.693655	HIST1H2AG#HIST1H2BF#FCGR1A	-1	4.14209e-05	0.000446569	HLA-DPB1#HLA-DPA1#HLA-DRA#HLA-DMB#HLA-DRB1	NA	9.93847e-09	5.25923e-07	NA
Alcoholic liver disease	kegg	1	0.22414	0.373566	LBP	1	0.000305457	0.00892614	C2#C1QC#C1QA#LBP#C1QB#CD14	1	0.233397	0.392531	IL6	NA	NA	NA	NA	1	0.00190103	0.0411099	C3AR1#FAS#CXCL1#NFKB1#MAP2K6#CAMKK2	1	0.0532346	0.114074	MAPK14#MAP2K6#FAS#ACOX1#IL17RA#CHUK#MAPK12#LY96#ADIPOR1#C3AR1#TBK1#FADD#SCD#MAP2K3#C1QC#CXCL1#MAP2K4#CXCL3#TLR4#ACADVL#NFKBIA#CXCL2	NA	0.00131014	0.00733255	NA
Chemokine signaling pathway	kegg	-1	0.247665	0.373833	PF4#PPBP	-1	0.0700921	0.236336	CCL14#CCL18#PF4V1#PF4#PPBP	1	0.030704	0.224068	CCL7#CXCL10#CCL20#CXCL8#CCL23#CXCL9#CCL19	1	1	1	oleoyl-linoleoyl-glycerol (18:1/18:2) [1]	1	0.00101047	0.024973	CCL20#CXCL1#NFKB1#FGR#CCL3#PTK2B#CXCL5#GNG2#PRKCB#CCL4#CXCR4	1	0.0119247	0.0395578	PRKCD#GNG5#CHUK#PTK2B#GNB2#ARRB2#PIK3CB#NCF1#GNG10#STAT3#RAC1#GNAQ#GRK6#FGR#KRAS#WAS#RAF1#MAPK3#ADCY3#CXCL1#ADCY4#CXCL3#MAPK1#GNAI3#ROCK1#CRK#JAK3#CXCR1#NFKBIA#CXCL2#VAV1	NA	0.00536661	0.0219084	NA
Metabolic pathways	kegg	-1	0.260582	0.386048	AK1#TKT#BPGM#PTGDS#ALDOA#ACOT4#GAPDH#CAT	-1	0.583151	0.706768	CPS1#MTFMT#VNN1#ST6GALNAC3#BST1#ALDH1L1#INPP5D	1	0.671285	0.723424	ADA	1	0.000271994	0.0244795	kynurenine#3-ureidopropionate#anthranilate#picolinate#formiminoglutamate#1-methyl-4-imidazoleacetate#quinolinate#phenylalanine#kynurenate#phenyllactate (PLA)#N-acetylphenylalanine#1-palmitoyl-2-docosahexaenoyl-GPE (16:0/22:6)*#N-acetyl-aspartyl-glutamate (NAAG)#N-acetylneuraminate#adipate (C6-DC)#mannose	NA	NA	NA	NA	NA	NA	NA	NA	NA	0.00108888	0.00674717	NA
Shigellosis	kegg	-1	0.301048	0.433644	TLN1	1	0.0675783	0.230819	ACTB#ACTG1	1	0.0444338	0.224189	CXCL8#TNF#IL18	1	1	1	isoleucine	1	0.0247011	0.178054	HK3#IL1R1#TLR5#RRAGD#NFKB1#CD44	1	0.00284318	0.0140128	WASF1#MAPK14#WIPI1#IL1R1#PRKCD#HK2#HK3#UBE2D1#TIFA#CHUK#MAPK12#PLCD3#PIK3CB#ARPC1A#IL18#NAIP#H3F3A#RRAGD#ACTB#RAC1#TNIP1#ARPC5#MDM2#NLRC4#TLN1#CGAS#ACTN1#TBK1#MAPK3#PYCARD#HK1#MAP1LC3A#ARPC3#MAPK1#AKT1S1#TLR4#ROCK1#CRK#MYL12A#MAP1LC3B2#ARPC4#NFKBIA#RBX1#PXN#TLR5	NA	0.0140423	0.0447034	NA
Pathways in cancer	kegg	1	0.303551	0.433644	CSF1R	-1	0.0108947	0.0751161	KIT#CSF1R#EGFR#KNG1#IL6ST#TGFBR2#PDGFRB#LAMB1#ITGB1#FGFR1#CUL1#IGF1	1	0.639214	0.695615	IL6	-1	0.970858	1	cholesterol	-1	0.468724	0.628495	WNT7B	1	0.0013338	0.00742195	FZD5#PPARG#EDNRB#GADD45A#TXNRD1#PLD1#MGST1#MMP9#ELOC#FAS#GNG5#PTEN#EPAS1#SPI1#BIRC5#GADD45G#CHUK#WNT11#HGF#E2F1#CCND3#CKS2#IFNGR2#LAMC1#GNB2#E2F2#PIK3CB#IFNAR1#CCNA2#PIM1#RASGRP4#GNG10#JAG1#STAT3#GSTO1#RAC1#GSTO2#FRAT1#GNAQ#MDM2#CTNNA1#TGFA#NOTCH3#RB1#E2F3#KRAS#HIF1A#DAPK3#RALBP1#RALB#RAF1#FRAT2#APAF1#FADD#MAPK3#ADCY3#ELOB#SP1#CSF3R#IFNGR1#RAD51#IGF1#CDK2#ADCY4#MAPK1#GNAI3#FLT3#ROCK1#CRK#JAK3#BCL…	NA	0.00716381	0.027026	NA
Malaria	kegg	1	0.315725	0.443122	HBA1	-1	0.245771	0.417018	PECAM1#SELE	1	0.000593922	0.0659254	IL6#IL10#HGF#CXCL8#CCL2#CD40#TNF#IL18#IFNG	NA	NA	NA	NA	1	0.135278	0.370745	TLR2#CR1	1	0.0519838	0.113161	CR1#HGF#TLR2#IL10#SDC1#IL18#CR1L#ITGB2	NA	0.00292786	0.0144788	NA
Salmonella infection	kegg	1	0.33194	0.450088	CD14	1	0.109429	0.288309	ACTB#ACTG1	1	0.027697	0.224068	IL6#CXCL8#CASP8#TNF#IL18	NA	NA	NA	NA	1	0.0289425	0.198957	TLR2#TLR5#NFKB1#MAP2K6#CASP5#FLNA	1	0.0069532	0.0260745	GAPDH#TXN#MAPK14#MAP2K6#RAB5A#MLKL#DNM2#PLEKHM1#ARL8A#CHUK#DCTN4#MAPK12#SNX18#RHOG#TLR2#PIK3CB#TUBB4B#TUBA4A#ARPC1A#IL18#RAB5C#LY96#NAIP#ACTB#RILP#RAC1#ARPC5#DYNLRB1#NLRC4#STX10#RAF1#FADD#MAPK3#MAP2K3#PYCARD	NA	0.022483	0.06095	NA
HIF-1 signaling pathway	kegg	-1	0.349867	0.46649	TF	-1	0.427987	0.572929	EGFR	1	0.0866559	0.271062	IL6#IFNG#VEGFA#EIF4EBP1	1	1	1	alpha-ketoglutarate	1	0.147389	0.374976	HK3#NFKB1#IL6R	1	0.00185113	0.0101371	GAPDH#MKNK1#LDHA#ELOC#HK2#HK3#ENO1#TIMP1#IFNGR2#EIF4E#PIK3CB#PFKFB3#STAT3#HIF1A#FLT1#MAPK3#HK1#ELOB#IFNGR1#IGF1#MAPK1#TLR4#ARNT#RBX1	NA	0.0108127	0.0368531	NA
Glycolysis / Gluconeogenesis	kegg	-1	0.355861	0.466703	BPGM#ALDOA#GAPDH	1	0.315118	0.496263	GAPDH#ALDH3A2#ALDOA#LDHB#PKM	NA	NA	NA	NA	1	1	1	lactate	-1	0.0155662	0.141734	ALDH3A1	1	0.00112069	0.00667331	GAPDH#PKM#LDHA#PGAM1#HK2#HK3	NA	0.00524374	0.0219084	NA
Dilated cardiomyopathy	kegg	-1	0.395533	0.494416	ITGA2B	1	0.000837567	0.0169446	ACTC1#ACTB#ACTG1#MYH7#AGT#MYH6#DES#TPM2#TPM4#TPM1#TPM3	1	0.548017	0.637158	TNF	NA	NA	NA	NA	-1	0.110613	0.346724	TNNC1#CACNB1	-1	0.144975	0.238204	CACNA2D3#ITGA4	NA	0.00414234	0.0184281	NA
Hypertrophic cardiomyopathy	kegg	-1	0.395533	0.494416	ITGA2B	1	0.000837567	0.0169446	ACTC1#ACTB#ACTG1#MYH7#AGT#MYH6#DES#TPM2#TPM4#TPM1#TPM3	1	0.0794792	0.259476	IL6	NA	NA	NA	NA	-1	0.100548	0.334517	TNNC1#CACNB1	-1	0.126184	0.217668	CACNA2D3#ITGA4	NA	0.00409026	0.0184281	NA
Viral carcinogenesis	kegg	-1	0.437275	0.538185	GSN	1	0.00279251	0.0349729	H2BC10#H2BC18#H2BC5#H2BC14#HLA-A#H2BC3#H2BC13	NA	NA	NA	NA	NA	NA	NA	NA	1	0.310746	0.521983	HPN	1	0.0159552	0.0482855	PKM#ATP6V0D1#HIST1H2BK#CREB5#HIST1H4I#CDC20#HIST1H2BD#YWHAH#CCND3#CDK1#PIK3CB#CCNA2#YWHAE#TBPL1#STAT3#RAC1#HDAC4#MDM2#HIST1H4H#SRF#RB1#KRAS#ACTN1#CHEK1#MAPK3#GSN#HIST2H2BE#MAPKAPK2#HIST2H2BF#CDK2#MAPK1#HIST1H2BC#JAK3#HIST1H4C#NFKBIA#PXN#CCNE2	NA	0.00955113	0.0338188	NA
Phagosome	kegg	1	0.455649	0.542854	CD14	1	0.11509	0.288309	ACTB#ACTG1	NA	NA	NA	NA	NA	NA	NA	NA	1	0.124123	0.365603	TLR2#ATP6V1D#ITGAM#ATP6V1B2#FCGR1A#MARCO	1	4.74285e-05	0.00048126	ATP6V0A1#ITGAM#ATP6V0D1#ATP6V1C1#LAMP2#RAB5A#NCF4#ATP6V0B#FCGR1A#CYBA#ATP6V1A#TLR2#TUBB4B#TUBA4A#FCAR#RAB5C#NCF1#ACTB#NCF2#RILP#RAC1#SEC22B#ITGB2	NA	0.00018958	0.00173116	NA
Leukocyte transendothelial migration	kegg	-1	0.461426	0.542854	ICAM1	1	0.0367814	0.151363	ACTB#ACTG1	NA	NA	NA	NA	NA	NA	NA	NA	1	0.223406	0.469451	ITGAM#PTK2B#PRKCB#CXCR4	1	0.00312826	0.0149896	MAPK14#ITGAM#MMP9#NCF4#MAPK12#PTK2B#CYBA#PIK3CB#NCF1#ACTB#NCF2#RAC1#ITGB2#F11R#CTNNA1#ACTN1#VASP#GNAI3#ROCK1#MYL12A#VAV1#PXN	NA	0.0115998	0.0382862	NA
Pertussis	kegg	1	0.471428	0.545075	C1S#CD14	1	0.00011011	0.00361986	C2#SERPING1#C1QC#C1QA#C1QB#CD14#PYCARD#C1R#C1S#C4A	1	0.070506	0.253304	IL6#IL10#CXCL8	NA	NA	NA	NA	1	0.227352	0.47104	NFKB1#ITGAM#CXCL5	1	0.109664	0.192051	MAPK14#ITGAM#MAPK12#IL10#CFL1#LY96#ITGB2#MAPK3#C1QC#PYCARD#MAPK1#GNAI3#TLR4#CALM3	NA	0.000549299	0.00414363	NA
Staphylococcus aureus infection	kegg	1	0.476941	0.545075	FGG	1	0.0374091	0.151363	C2#CFB#C1QC#C1QA#C1QB#PLG#FGG#DEFA1B#C1R#C1S#C4A#MBL2	NA	NA	NA	NA	NA	NA	NA	NA	1	0.143805	0.37475	C3AR1	-1	1.4126e-06	2.28425e-05	HLA-DPB1#HLA-DPA1#HLA-DRA#HLA-DMB#HLA-DRB1#HLA-DMA#HLA-DQA1	NA	5.65014e-06	7.48817e-05	NA
Protein processing in endoplasmic reticulum	kegg	-1	0.538281	0.589897	HSP90B1#P4HB	1	0.233964	0.40482	HSPA5#HSPA1A#HSPA2#HSPA8#HSP90AB1#MAN1A1#HSPA1L#SEC61B#CANX#HSP90AA1#LMAN2#CRYAB#HSP90B1	NA	NA	NA	NA	NA	NA	NA	NA	-1	0.472279	0.628495	CAPN2#CAPN1#MAPK9	1	0.000195468	0.00151196	CKAP4#ERO1A#SAR1B#MAN1A1#RAD23B#UBE2J1#DNAJC3#SEC24A#UBE2D1#SEC23B#UBE4B#DNAJA1#P4HB#VCP#SIL1#DNAJC5#FBXO6#NPLOC4#SEL1L#HSPA1B#SEC23A#EDEM3#SEC24D#RRBP1#UBE2G1#ATF6#EIF2AK1#UGGT1#HSPA6#PLAA#DAD1#LMAN2#RPN1#DERL3#DNAJB11#SEC62#RBX1#DERL2	NA	0.00078234	0.00542944	NA
Cholesterol metabolism	kegg	1	0.637301	0.673838	APOA4	-1	0.00145915	0.0239534	APOC1#APOA2#APOH#APOA1#APOC3	NA	NA	NA	NA	-1	0.767213	1	cholesterol	-1	0.288933	0.520049	ABCB11	1	0.00221263	0.011566	LRPAP1#VAPA#PCSK9#CETP#PLTP#TSPO#LDLR	NA	0.00440808	0.0191201	NA
Bacterial invasion of epithelial cells	kegg	-1	0.640146	0.673838	FN1	1	0.0120356	0.0772043	ACTB#ACTG1	NA	NA	NA	NA	NA	NA	NA	NA	-1	0.11034	0.346724	DNM1#CDH1#CTTN#ELMO3	1	0.0139795	0.0442469	WASF1#CLTC#DNM2#RHOG#PIK3CB#ARPC1A#ACTB#RAC1#ARPC5#GAB1#CTNNA1#CAV2#CLTCL1#ARPC3#CRK#ARPC4#PXN	NA	0.0246101	0.0646948	NA
Diabetic cardiomyopathy	kegg	-1	0.654637	0.680142	GAPDH	1	0.532535	0.666937	AGT#MMP2#GAPDH#COL1A1#ATP5F1B#COL1A2	NA	NA	NA	NA	1	0.796375	1	N-palmitoyl-sphingosine (d18:1/16:0)	-1	0.603473	0.724355	CAMK2D#MAPK9#SLC2A1#NDUFV1#TBC1D4#VDAC1#PTPA	1	0.00605803	0.0243026	GAPDH#CTSD#GSR#MAPK14#NDUFB3#G6PD#MMP9#PRKCD#NCF4#PTEN#MAPK12#CYBA#PIK3CB#NCF1#ATP5E#NCF2#RAC1#COX6B1#UQCRH#NDUFB6#NDUFS1#NDUFB9#COX7B#UQCRHL#COX6A1#NDUFA1#SDHC#SP1#COX7A2#COX5B#MPC2#UQCR10	NA	0.0309642	0.0762027	NA
PPAR signaling pathway	kegg	-1	0.752507	0.762033	APOA1	-1	0.017551	0.0905079	APOA2#APOA1#APOC3	NA	NA	NA	NA	1	1	1	13-HODE + 9-HODE	1	0.0993137	0.333617	PLIN2#ACSL4	1	0.00681589	0.0260745	PPARG#ACSL1#ACOX2#ACOX1#ACSL3#PLTP#GK#ACSL4#PLIN2#SCD#PLIN5#ME1#FADS2#PCK2#PLIN4	NA	0.0236183	0.0630427	NA
Chagas disease	kegg	-1	0.959573	0.959573	KNG1	1	0.0133431	0.083553	C1QC#C1QA#C1QB	1	0.0927866	0.27836	IL6#IL10#CXCL8#CCL2#CASP8#TNF#IFNG	NA	NA	NA	NA	1	0.00971649	0.106734	FAS#TLR2#CFLAR#NFKB1#CCL3	1	0.0147701	0.0459069	MAPK14#CFLAR#FAS#CHUK#MAPK12#IFNGR2#TLR2#IL10#PIK3CB#GNA15#GNAQ#FADD#MAPK3#C1QC#PPP2R1B#MAP2K4#IFNGR1#MAPK1#GNAI3#TLR4#NFKBIA	NA	0.0195913	0.0552698	NA
Alcoholism	kegg	NA	NA	NA	NA	1	7.60931e-07	5.00312e-05	H2AC20#H2AC1#H2AC8#H2BC10#H2BC18#H2BC5#H2BC14#H2BC3#H2BC13	NA	NA	NA	NA	-1	0.475221	1	glutamate	1	0.24889	0.492741	CAMKK2#HDAC4#HIST1H2AG#GNG2#HIST1H2BF#CREB5	1	0.000102439	0.000955172	HIST1H2BK#CREB5#HIST1H4I#GNG5#HIST1H2AI#H2AFJ#HIST1H2AJ#MAOB#HIST1H2BD#HAT1#GNB2#MAOA#H3F3A#H2AFZ#GNG10#HIST1H2AH#HDAC4#HIST1H4H#KRAS#RAF1#MAPK3#H2AFY#HIST2H2BE#HIST2H2BF#MAPK1#GNAI3#HIST1H2BC#HIST1H4C#ADORA2B#HIST1H2AC#CALM3#H2AFX	NA	3.02129e-06	4.5582e-05	NA
Cell adhesion molecules	kegg	NA	NA	NA	NA	-1	2.92336e-06	0.000131382	CD34#ICOSLG#NECTIN1#NEGR1#ALCAM#ICAM2#NCAM1#CD58#ITGA8#CADM1#PECAM1#SELE#PDCD1LG2#ITGB1#CD99	-1	0.276568	0.435102	CD6	NA	NA	NA	NA	-1	0.341193	0.539054	CLDN7#SDC4#CDH1	-1	1.58079e-06	2.37119e-05	HLA-DPB1#HLA-DPA1#CD4#HLA-DRA#HLA-DMB#HLA-DRB1#ITGA4#HLA-DMA#HLA-DQA1	NA	4.10398e-06	5.93368e-05	NA
Antigen processing and presentation	kegg	NA	NA	NA	NA	1	2.99731e-06	0.000131382	B2M#HLA-A#HLA-B#HLA-C#HSPA5#HSPA1A#HLA-E#HSPA2#HSPA8#HSP90AB1#HSPA1L#CANX#HSP90AA1#CD8A	1	0.405232	0.535485	TNF#IFNG	NA	NA	NA	NA	1	0.52474	0.666926	KLRD1	-1	7.31656e-09	2.80468e-07	HLA-DPB1#HLA-DPA1#CD4#HLA-DRA#HLA-DMB#CD74#HLA-DRB1	NA	2.9195e-08	9.20968e-07	NA
Spliceosome	kegg	NA	NA	NA	NA	1	0.000991981	0.0186351	HNRNPC#HNRNPU#HNRNPK#HSPA1A#HSPA2#HSPA8#HSPA1L#CDC5L#ACIN1#ALYREF#RBM8A#HNRNPM#PCBP1#RBM17	NA	NA	NA	NA	NA	NA	NA	NA	-1	0.163596	0.3877	SNRNP200	-1	0.913032	0.923742	NCBP2#HNRNPA1L2#PPIH#RBMX#PPIE#SF3A3#SRSF5#PRPF19#LSM4#SNRNP70#SNRNP200#SNRPA1#DDX46#THOC1#PRPF6#HSPA8#PRPF31#TCERG1	NA	0.00296251	0.0144788	NA
Cardiac muscle contraction	kegg	NA	NA	NA	NA	1	0.00121647	0.0213288	ACTC1#MYH7#MYH6#HRC#TPM2#TPM4#TPM1#TPM3	NA	NA	NA	NA	NA	NA	NA	NA	-1	0.062955	0.262439	TNNC1#CACNB1	1	0.0485502	0.108063	ASPH#SLC9A1#COX6B1#UQCRH#ATP1B2#COX7B#UQCRHL#COX6A1#TPM1#COX7A2#COX5B#UQCR10#UQCRC1	NA	0.00349571	0.016392	NA
Vibrio cholerae infection	kegg	NA	NA	NA	NA	1	0.00173047	0.0239534	ACTB#ACTG1	NA	NA	NA	NA	1	1	1	oleoyl-linoleoyl-glycerol (18:1/18:2) [1]	1	0.202585	0.449273	ATP6V1D#ATP6V1B2	1	0.00329063	0.0154904	ATP6V0A1#ERO1A#ATP6V0D1#ATP6V1C1#ATP6V0B#ATP6V1A#ACTB#KDELR2#TCIRG1#ADCY3#KDELR1#ATP6V1B2	NA	0.00454664	0.0194776	NA
Hippo signaling pathway	kegg	NA	NA	NA	NA	1	0.00279162	0.0349729	ACTB#ACTG1	1	1	1	TGFB1	NA	NA	NA	NA	-1	0.14982	0.375635	WNT7B	-1	0.159323	0.252066	AMOT#RASSF1#TCF7#WNT10B#LEF1#AXIN2#WNT1#LLGL2#LIMD1	NA	0.0108329	0.0368531	NA
Autophagy - animal	kegg	NA	NA	NA	NA	-1	0.00403308	0.0417101	LAMP2#LAMP1	NA	NA	NA	NA	1	0.19423	0.878091	1-palmitoyl-2-docosahexaenoyl-GPE (16:0/22:6)*	1	0.0468231	0.238247	CFLAR#RRAGD#CAMKK2#TANK#ATG7	1	0.000761907	0.00486774	CTSD#SH3GLB1#WIPI1#CTSB#LAMP2#CFLAR#MTMR3#PRKCD#PTEN#RAB1A#RAB33B#ULK1#PIK3CB#IRS2#RHEB#RRAGD#NRBF2#WDR41#ZFYVE1#KRAS#HIF1A#DAPK3#TBK1#RAF1#MAPK3	NA	0.00252182	0.0132267	NA
Viral myocarditis	kegg	NA	NA	NA	NA	1	0.00412343	0.0417101	ACTB#ACTG1#MYH7#HLA-A#MYH6	1	0.114668	0.295987	CD40#CASP8	NA	NA	NA	NA	-1	0.692807	0.799037	DAG1	-1	5.5448e-07	1.00682e-05	HLA-DPB1#HLA-DPA1#HLA-DRA#HLA-DMB#HLA-DRB1#HLA-DMA#HLA-DQA1#FYN#CD40LG	NA	2.21761e-06	3.84756e-05	NA
FoxO signaling pathway	kegg	NA	NA	NA	NA	-1	0.00474874	0.0446042	EGFR#TGFBR2#IGF1	1	0.0202691	0.224068	IL6#IL10	-1	0.625542	1	glutamate	-1	0.691427	0.799037	MAPK9#IGF1	1	0.0123329	0.0405225	MAPK14#GADD45A#PTEN#CCNB2#GADD45G#PLK1#CHUK#MAPK12#CCNB1#BCL6#SOD2#IL10#PIK3CB#IRS2#STAT3#MDM2#CDKN2D#KRAS#RAF1#MAPK3	NA	0.0147458	0.0454194	NA
Gastric acid secretion	kegg	NA	NA	NA	NA	1	0.00508798	0.0461427	ACTB#ACTG1	NA	NA	NA	NA	1	1	1	oleoyl-linoleoyl-glycerol (18:1/18:2) [1]	-1	0.243	0.491684	CAMK2D#EZR	1	0.0331659	0.0805791	SLC9A1#HRH2#KCNJ15#ACTB#GNAQ#ATP1B2#KCNJ2#ADCY3#ADCY4#GNAI3#CA2#CALM3	NA	0.0177968	0.0526862	NA
Necroptosis	kegg	NA	NA	NA	NA	1	0.00593222	0.0520058	H2AC20#H2AC1#H2AC8	-1	0.185649	0.349272	TNFSF10	-1	0.226964	0.950716	myristoyl dihydrosphingomyelin (d18:0/14:0)*#sphingomyelin (d18:2/18:1)*#stearoyl sphingomyelin (d18:1/18:0)#arachidonate (20:4n6)#sphingomyelin (d18:1/24:1, d18:2/24:0)*	1	0.109433	0.346724	FAS#CFLAR#STAT4#PLA2G4C#HIST1H2AG#BIRC3	1	0.0102305	0.0356518	PLA2G4A#CFLAR#CHMP2A#FAS#PYGL#HIST1H2AI#FTL#MLKL#H2AFJ#HIST1H2AJ	NA	0.0179163	0.0526862	NA
Hepatocellular carcinoma	kegg	NA	NA	NA	NA	1	0.00678586	0.0575704	ACTB#ACTG1	1	0.387461	0.535485	HGF	1	1	1	oleoyl-linoleoyl-glycerol (18:1/18:2) [1]	1	0.043177	0.233426	SMARCD3	1	0.0061984	0.0245799	FZD5#GADD45A#TXNRD1#MGST1#PTEN#GADD45G#WNT11#HGF#E2F1#E2F2#PIK3CB#ACTB#GSTO1#GSTO2#GAB1#FRAT1#TGFA#RB1#E2F3#KRAS#CSNK1A1L#RAF1#FRAT2#MAPK3	NA	0.015157	0.0461358	NA
Adrenergic signaling in cardiomyocytes	kegg	NA	NA	NA	NA	1	0.00731107	0.0600879	ACTC1#MYH7#AGT#MYH6#TPM2#TPM4#TPM1#TPM3	NA	NA	NA	NA	1	1	1	oleoyl-linoleoyl-glycerol (18:1/18:2) [1]	-1	0.0402149	0.224425	CAMK2D#TNNC1#CACNB1	1	0.09277	0.167569	MAPK14#KCNE1#CREB5#MAPK12#SLC9A1#PPP2R5B#GNAQ#PPP2R5A#ATP1B2#KCNE1B#MAPK3#ADCY3#PPP2R1B#PPP2R3C#TPM1#ADCY4#MAPK1#GNAI3#SCN5A	NA	0.023358	0.0628311	NA
Melanoma	kegg	NA	NA	NA	NA	-1	0.0080968	0.0645291	EGFR#PDGFRB#FGFR1#IGF1	1	0.485528	0.61162	HGF	NA	NA	NA	NA	-1	0.346767	0.539868	CDH1#IGF1	1	0.00279139	0.013957	GADD45A#PTEN#GADD45G#HGF#E2F1#E2F2#PIK3CB#MDM2#RB1#E2F3#KRAS#RAF1#MAPK3#IGF1#MAPK1	NA	0.00833712	0.0309007	NA
Lysosome	kegg	NA	NA	NA	NA	-1	0.00866507	0.0670268	LAMP2#LAMP1	NA	NA	NA	NA	NA	NA	NA	NA	1	0.148848	0.375635	TPP1#DMXL2	1	0.00266409	0.0135163	CTSD#CD63#ATP6V0A1#ATP6V0D1#CTSB#CTSA#LAMP2#CLTC#ARSB#GBA#ATP6V0B#GM2A#GLA#NEU1#CD164#LAPTM4B#IGF2R#SLC17A5#ASAH1#AP1B1#TCIRG1#SLC11A1#AP3B2#CLTCL1#TPP1#SORT1#AP1G1	NA	0.00603606	0.0243338	NA
Th17 cell differentiation	kegg	NA	NA	NA	NA	-1	0.00907938	0.0674426	IL1RAP#IL6ST#TGFBR2	1	0.233397	0.392531	IL6	1	1	1	oleoyl-linoleoyl-glycerol (18:1/18:2) [1]	1	0.0913101	0.322381	IL1R1#NFKB1#IL6R#EBI3	-1	2.12188e-09	1.35554e-07	HLA-DPB1#HLA-DPA1#CD4#HLA-DRA#HLA-DMB#NFATC3#HLA-DRB1#HLA-DMA#HLA-DQA1#LCK#IL2RB#ZAP70#CD3E#GATA3#CD3G#LAT#CD247#NFATC2#PRKCQ#CD3D#TBX21#PLCG1#HLA-DQB1#IL21R#HLA-DOA	NA	1.06094e-08	5.25923e-07	NA
Central carbon metabolism in cancer	kegg	NA	NA	NA	NA	-1	0.00923168	0.0674426	KIT#EGFR#PDGFRB#FGFR1	NA	NA	NA	NA	-1	0.252125	0.950716	tryptophan#glycine#serine#glutamine#alanine#proline#cysteine#histidine#succinate#arginine#glutamate	1	0.142722	0.37475	HK3	1	0.000163185	0.00134044	PKM#LDHA#PGAM1#IDH1#G6PD#HK2#HK3#PTEN	NA	0.000640837	0.00453817	NA
Adherens junction	kegg	NA	NA	NA	NA	-1	0.0105975	0.0751161	EGFR#NECTIN1#PTPRJ#TGFBR2#FGFR1	NA	NA	NA	NA	NA	NA	NA	NA	-1	0.393261	0.579013	CDH1#ERBB2#NECTIN4	1	0.185791	0.2841	WASF1	NA	0.0304989	0.0755938	NA
One carbon pool by folate	kegg	NA	NA	NA	NA	-1	0.0111389	0.0751161	MTFMT#ALDH1L1	NA	NA	NA	NA	NA	NA	NA	NA	1	0.178959	0.412799	MTHFD2	1	0.13779	0.231888	MTHFD2#ALDH1L2#DHFR	NA	0.0294654	0.0740904	NA
Thermogenesis	kegg	NA	NA	NA	NA	1	0.0120356	0.0772043	ACTB#ACTG1	NA	NA	NA	NA	1	1	1	glycerol	1	0.0604164	0.260852	SMARCD3	1	0.0466517	0.105195	PPARG#MAPK14#ACSL1#NDUFB3#CREB5#NDUFAF1#MAPK12#ACSL3#PNPLA2#RHEB#ATP5E#ACTB#ACSL4#COX6B1#UQCRH#ZNF516#NDUFB6#KRAS#NDUFS1#NDUFB9#COX7B#UQCRHL#MAP2K3#COX6A1#ADCY3#NDUFA1#SDHC#COX17#COX7A2#COX5B#ADCY4#UQCR10#AKT1S1#ATP5J#UQCRC1#RPS6KA1	NA	0.0333058	0.0808989	NA
Pancreatic cancer	kegg	NA	NA	NA	NA	-1	0.0142847	0.0864717	EGFR#TGFBR2	1	0.53843	0.637158	VEGFA#TGFA	NA	NA	NA	NA	1	0.322845	0.521983	NFKB1#E2F3	1	0.00102385	0.00630767	GADD45A#PLD1#GADD45G#CHUK#E2F1#E2F2#PIK3CB#STAT3#RAC1#TGFA#RB1#E2F3#KRAS#RALBP1#RALB#RAF1#MAPK3	NA	0.00382898	0.0177154	NA
Graft-versus-host disease	kegg	NA	NA	NA	NA	1	0.0153996	0.0864717	HLA-A#HLA-B#HLA-C#HLA-E	1	0.159634	0.334328	IL6	NA	NA	NA	NA	1	0.0796471	0.302487	FAS	-1	1.52953e-07	3.76919e-06	HLA-DPB1#HLA-DPA1#HLA-DRA#HLA-DMB#HLA-DRB1#HLA-DMA#HLA-DQA1	NA	6.11803e-07	1.17943e-05	NA
Allograft rejection	kegg	NA	NA	NA	NA	1	0.0153996	0.0864717	HLA-A#HLA-B#HLA-C#HLA-E	1	0.490398	0.61162	IL10#CD40#TNF#IFNG	NA	NA	NA	NA	1	0.0726414	0.288896	FAS	-1	6.07348e-08	1.74613e-06	HLA-DPB1#HLA-DPA1#HLA-DRA#HLA-DMB#HLA-DRB1#HLA-DMA#HLA-DQA1	NA	2.42938e-07	6.02139e-06	NA
Yersinia infection	kegg	NA	NA	NA	NA	1	0.0164395	0.0864717	ACTB#ACTG1	1	0.033845	0.224068	IL6#IL10#CXCL8#CCL2#TNF#IL18	NA	NA	NA	NA	1	0.245325	0.492741	NFKB1#MAP2K6#PTK2B#NLRC4	1	3.07182e-05	0.000365441	MAPK14#MAP2K6#CHUK#MAPK12#PTK2B#RHOG#IL10#PIK3CB#SKAP2#ARPC1A#IL18#ACTB#RAC1#ARPC5#GNAQ#NLRC4#WAS#TBK1#MAPK3#MAP2K3#PYCARD#MEFV#ARPC3#MAP2K4#FCGR2A#MAPK1#WIPF2#TLR4#ROCK1#CRK#ARPC4#PIP5K1B#NFKBIA#VAV1#RPS6KA1#PXN	NA	0.000122537	0.00121487	NA
Apoptosis	kegg	NA	NA	NA	NA	1	0.0192073	0.0953117	ACTB#ACTG1	-1	0.112151	0.295987	TNFSF10	NA	NA	NA	NA	1	0.081303	0.302487	FAS#CFLAR#NFKB1#LMNB1#TRAF1#BIRC3	1	0.0266534	0.0696623	CTSD#LMNB1#GADD45A#CTSB#CFLAR#FAS#BIRC5#GADD45G#CHUK#BCL2A1	NA	0.0362045	0.0872427	NA
Human immunodeficiency virus 1 infection	kegg	NA	NA	NA	NA	1	0.0239192	0.116495	B2M#HLA-A#BST2#PTK2#HLA-B#HLA-C#PAK2#HLA-E	1	0.12494	0.295987	CASP8#TNF	1	1	1	oleoyl-linoleoyl-glycerol (18:1/18:2) [1]	1	0.0246259	0.178054	FAS#TLR2#NFKB1#MAP2K6#AP1S2#PTK2B#GNG2#PRKCB#CXCR4	1	0.00115772	0.00676972	MAPK14#MAP2K6#ELOC#FAS#GNG5#CCNB2#CHUK#MAPK12#PTK2B#CCNB1#CDK1#CDC25C#LIMK2#GNB2#TLR2#PIK3CB#CFL1#GNG10#RAC1#GNAQ#CGAS#KRAS#TBK1#CHEK1#AP1B1#RAF1#FADD#MAPK3#MAP2K3#ELOB#PPP3R1#APOBEC3B#AP1G1#MAPK1#GNAI3#TLR4#CRK#NFKBIA#RBX1#CALM3#PXN	NA	0.0052484	0.0219084	NA
Breast cancer	kegg	NA	NA	NA	NA	-1	0.0253276	0.121112	KIT#EGFR#FGFR1#IGF1	-1	0.11143	0.295987	TNFSF11	NA	NA	NA	NA	-1	0.132865	0.370736	WNT7B	1	0.0100881	0.0355142	FZD5#GADD45A#PTEN#GADD45G#WNT11#E2F1#E2F2#PIK3CB#JAG1#FRAT1#NOTCH3#RB1#E2F3#KRAS#CSNK1A1L#BRCA1#RAF1#FRAT2#MAPK3	NA	0.0258862	0.0670337	NA
Gastric cancer	kegg	NA	NA	NA	NA	-1	0.0263041	0.123535	ABCB1#EGFR#TGFBR2	1	0.617376	0.678502	HGF	NA	NA	NA	NA	-1	0.12616	0.365603	WNT7B	1	0.0200259	0.0552716	FZD5#GADD45A#GADD45G#WNT11#HGF#E2F1#E2F2#PIK3CB#GAB1#FRAT1#CTNNA1#RB1#E2F3#KRAS#CSNK1A1L#RAF1#FRAT2#MAPK3	NA	0.0421756	0.0977513	NA
Wnt signaling pathway	kegg	NA	NA	NA	NA	1	0.0269764	0.123774	SERPINF1#CACYBP#SFRP4#SOX17	NA	NA	NA	NA	NA	NA	NA	NA	-1	0.114653	0.346724	WNT7B#CAMK2D	-1	0.0287211	0.0739462	NFATC3#TCF7#CAMK2D#WNT10B#LEF1#NFATC2#PRKACB#AXIN2#WNT1#NFATC1#RYK#WNT7A#SMAD3#TLE2#RNF43	NA	0.0373071	0.0892797	NA
Autoimmune thyroid disease	kegg	NA	NA	NA	NA	1	0.037341	0.151363	HLA-A#HLA-B#HLA-C#HLA-E	1	0.42309	0.552505	IL10	NA	NA	NA	NA	1	0.00155707	0.0359163	TG#FAS	-1	6.07348e-08	1.74613e-06	HLA-DPB1#HLA-DPA1#HLA-DRA#HLA-DMB#HLA-DRB1#HLA-DMA#HLA-DQA1	NA	2.42929e-07	6.02139e-06	NA
Type I diabetes mellitus	kegg	NA	NA	NA	NA	1	0.037341	0.151363	HLA-A#HLA-B#HLA-C#HLA-E	-1	0.470672	0.600512	LTA	NA	NA	NA	NA	1	0.0868875	0.316454	FAS	-1	1.52953e-07	3.76919e-06	HLA-DPB1#HLA-DPA1#HLA-DRA#HLA-DMB#HLA-DRB1#HLA-DMA#HLA-DQA1	NA	6.11807e-07	1.17943e-05	NA
Chemical carcinogenesis - reactive oxygen species	kegg	NA	NA	NA	NA	-1	0.0417307	0.165209	EGFR#PTPRJ	1	0.177974	0.346581	HGF	NA	NA	NA	NA	1	0.884595	0.993733	NFKB1	1	0.000111416	0.00101154	MAPK14#NDUFB3#PLD1#MGST1#PRKCD#PTEN#CHUK#MAPK12#HGF#CYBA#SOD2#PIK3CB#SLC26A6#NCF1#ATP5E#NCF2#GSTO1#RAC1#GSTO2#COX6B1#UQCRH#NDUFB6#KRAS#HIF1A#NDUFS1#NDUFB9#RAF1#CYP1B1#MAPK3#COX7B#UQCRHL#COX6A1#NDUFA1#SDHC#PTPN1#COX7A2#MAP2K4#COX5B#MAPK1#UQCR10#ATP5J#NFKBIA#ARNT#UQCRC1#AKR1C1	NA	0.000444285	0.00358528	NA
PD-L1 expression and PD-1 checkpoint pathway in ca	kegg	NA	NA	NA	NA	-1	0.0421293	0.165209	EGFR	1	0.163163	0.33539	CD274#IFNG	1	1	1	oleoyl-linoleoyl-glycerol (18:1/18:2) [1]	1	0.0529437	0.248676	TLR2#NFKB1#MAP2K6	-1	4.01558e-05	0.000446569	CD4#NFATC3#LCK#ZAP70#CD3E#CD3G#LAT#CD247#NFATC2#PRKCQ#CD3D#PLCG1#RASGRP1#CD28#NFATC1	NA	0.000200402	0.00178306	NA
Renal cell carcinoma	kegg	NA	NA	NA	NA	1	0.0497693	0.184357	PDGFB#PAK2	1	0.369579	0.519281	HGF#VEGFA#TGFA	1	1	1	fumarate	1	0.106609	0.344735	FLCN	1	0.0021645	0.0114885	TFE3#ELOC#EPAS1#HGF#PIK3CB#RAC1#GAB1#TGFA#KRAS#HIF1A#RAF1#MAPK3#ELOB#MAPK1#FLCN#CRK#ARNT#RBX1	NA	0.0102234	0.0354752	NA
Ribosome	kegg	NA	NA	NA	NA	1	0.0831657	0.263525	RPL29#RPL6#RPLP2#RPL7A#RPL4#RPS10#RPL23A#RPS3#RPL35#RPL13#RPS14#RPS11#RPS8#RPL31#RPL24#RPS19	NA	NA	NA	NA	NA	NA	NA	NA	1	1	1	RPS20	-1	2.35746e-09	1.35554e-07	RPL3#RPL13A#RPL34#RPS27#RPS18#RPL27A#RPL22#RPS3#RPL14#RPS6#RPL13#RPS27A#RPS19#RPL11#RPL10A#RPS4X#RPS29#RPS20#RPL19#RPL15#RPL9#RPL31#RPL6#RPS14#RPL23#RPL10#MRPS21#RPS3A#RPL32#RPL4#RPS16#RPL7#RPS25#RPL18#RPL36A#RPS2#RPL5#RPL18A#RPL12#RPL23A#RPSA#RPL39#RPL26#RPS21#RPL37#MRPS6#RPL7A#RPL30#RPS8#RPS23#RPS13#RPL21	NA	7.07238e-09	5.25923e-07	NA
Prostate cancer	kegg	NA	NA	NA	NA	-1	0.0842079	0.263651	EGFR#PDGFRB#FGFR1#IGF1	1	0.278309	0.435102	PLAU#TGFA	NA	NA	NA	NA	1	0.0260252	0.18377	NFKB1#IL1R2#E2F3#ETV5#ZEB1#CREB5	1	0.0094201	0.0335045	MMP9#IL1R2#CREB5#PTEN#CHUK#E2F1#E2F2#PIK3CB#MDM2#TGFA#RB1#E2F3#KRAS#RAF1#MAPK3#IGF1#CDK2#MAPK1#PLAU#NFKBIA#CCNE2	NA	0.0257435	0.0670337	NA
Glycerophospholipid metabolism	kegg	NA	NA	NA	NA	1	0.0865978	0.264828	PLA2G2A#LCAT	NA	NA	NA	NA	-1	0.030491	0.498944	1-stearoyl-GPC (18:0)#1-myristoyl-2-arachidonoyl-GPC (14:0/20:4)*#1-palmitoleoyl-GPC (16:1)*	-1	0.0381177	0.224425	ETNK2#MBOAT1#PLA2G10#LPCAT4	1	0.0105117	0.0362654	PLD1#PLA2G4A#CRLS1#AGPAT2#CHPT1#PGS1#PLPP3#MBOAT2#GPAT3#LPCAT2#LYPLA1#PCYT1B#LPGAT1	NA	0.0241718	0.0640275	NA
Intestinal immune network for IgA production	kegg	NA	NA	NA	NA	-1	0.096251	0.287659	ICOSLG	1	0.181457	0.347271	IL6#IL10	NA	NA	NA	NA	1	0.538416	0.679898	CXCR4	-1	1.73685e-09	1.35554e-07	HLA-DPB1#HLA-DPA1#HLA-DRA#HLA-DMB#HLA-DRB1#ITGA4#MAP3K14#HLA-DMA#HLA-DQA1	NA	6.9474e-09	5.25923e-07	NA
Cell cycle	kegg	NA	NA	NA	NA	-1	0.11148	0.288309	CDC14B#CUL1	NA	NA	NA	NA	NA	NA	NA	NA	1	0.580117	0.715689	CDC6#E2F3	1	1.90024e-07	4.15768e-06	GADD45A#BUB1#CCNB2#GADD45G#PLK1#CDC20#CDC6#ORC1#CDKN2C#TTK#E2F1#YWHAH#CCNB1#CCND3#CDK1#CDC25C#PKMYT1#CDC25A#E2F2#ESPL1#BUB1B#CCNA2#CDC45#YWHAE#PTTG1#MDM2#CDKN2D#RB1#E2F3	NA	5.70072e-07	1.17943e-05	NA
Mucin type O-glycan biosynthesis	kegg	NA	NA	NA	NA	-1	0.126852	0.300559	ST6GALNAC3	NA	NA	NA	NA	NA	NA	NA	NA	1	0.12474	0.365603	ST6GALNAC3#ST3GAL1	1	0.000197212	0.00151196	GALNT2#ST6GALNAC3#GALNT14#B4GALT5#GCNT1#C1GALT1C1#ST3GAL2#C1GALT1#GALNT3#ST6GALNAC2	NA	0.000589883	0.00426436	NA
Bladder cancer	kegg	NA	NA	NA	NA	1	0.149205	0.335312	TYMP#MMP2	1	0.398041	0.535485	CXCL8	NA	NA	NA	NA	-1	0.306754	0.521983	CDH1#ERBB2	1	0.00707602	0.0262498	MMP9#E2F1#E2F2#MDM2#RB1#E2F3#KRAS#DAPK3#RAF1#MAPK3	NA	0.0274306	0.0699883	NA
Glycerolipid metabolism	kegg	NA	NA	NA	NA	1	0.150783	0.335312	ALDH3A2#LPL	NA	NA	NA	NA	-1	0.524545	1	glycerate	-1	0.440186	0.599624	MBOAT1	1	0.0111826	0.0374563	AGPAT2#PLPP3#GLA#MBOAT2#PNPLA2#GPAT3#GK#DGAT2	NA	0.0425373	0.0977513	NA
Choline metabolism in cancer	kegg	NA	NA	NA	NA	-1	0.151719	0.335312	EGFR#PDGFRB	NA	NA	NA	NA	-1	0.030491	0.498944	1-stearoyl-GPC (18:0)#1-myristoyl-2-arachidonoyl-GPC (14:0/20:4)*#1-palmitoleoyl-GPC (16:1)*	1	0.27618	0.516531	PLA2G4C#PLPP3#PRKCB#SLC22A1	1	0.00112189	0.00667331	WASF1#PLD1#PLA2G4A#CHPT1#PLPP3#SLC22A4#PIK3CB#RHEB#LYPLA1#PCYT1B#RAC1#SLC44A1#KRAS#HIF1A#WAS#RAF1#MAPK3#SP1#SLC22A1#PCYT1A#MAPK1	NA	0.00430493	0.018909	NA
Toxoplasmosis	kegg	NA	NA	NA	NA	1	0.167987	0.362136	HSPA1A#HSPA2#HSPA8#HSPA1L#LAMC1	1	0.344007	0.502432	IL10#CD40#CASP8#TNF#IFNG	NA	NA	NA	NA	1	0.114658	0.346724	TLR2#NFKB1#MAP2K6	-1	8.95246e-05	0.000882457	HLA-DPB1#HLA-DPA1#HLA-DRA#HLA-DMB#HLA-DRB1	NA	0.000357691	0.00302729	NA
Pantothenate and CoA biosynthesis	kegg	NA	NA	NA	NA	-1	0.176896	0.366494	1	NA	NA	NA	NA	1	0.124999	0.735847	3-ureidopropionate	1	0.000303574	0.0112131	UPB1#VNN1#DPYD	1	0.130348	0.222623	VNN1#UPB1#VNN2	NA	0.00120701	0.00709884	NA
Cellular senescence	kegg	NA	NA	NA	NA	-1	0.177663	0.366494	IGFBP3#TGFBR2	1	0.159634	0.334328	IL6	NA	NA	NA	NA	1	0.223796	0.469451	NBN#NFKB1#MAP2K6	1	9.83197e-05	0.00094223	MAPK14#GADD45A#MAP2K6#PTEN#CCNB2#GADD45G#MYBL2#MAPK12#E2F1#CCNB1#CCND3#CDK1#CDC25A#HIPK1#E2F2#HIPK2#PIK3CB#CCNA2#RHEB#MCU#FOXM1#MDM2#RB1#E2F3#KRAS#TRPV4#CHEK1#RAF1#MAPK3#MAP2K3	NA	0.000392902	0.00324612	NA
Hepatitis C	kegg	NA	NA	NA	NA	-1	0.19441	0.375276	EGFR	1	0.022478	0.224068	CXCL10#CASP8#TNF#IFNG	NA	NA	NA	NA	1	0.13671	0.370745	FAS#CFLAR#NFKB1	1	0.0156661	0.0478302	CFLAR#FAS#CHUK#E2F1#YWHAH#E2F2#LDLR#PIK3CB#IFNAR1#YWHAE#STAT3#SOCS3#RB1#E2F3#KRAS#TBK1#RAF1#APAF1#FADD#MAPK3#PPP2R1B#EIF2AK1#CDK2#MAPK1	NA	0.0333387	0.0808989	NA
IL-17 signaling pathway	kegg	NA	NA	NA	NA	1	0.195391	0.375276	LCN2#S100A8#S100A9	1	0.0383785	0.224068	IL6#CCL7#CXCL10	NA	NA	NA	NA	1	0.047686	0.239121	CCL20#CXCL1#NFKB1	1	0.0222873	0.0600712	S100A9#S100A8#MAPK14	NA	0.0414324	0.0977513	NA
Oocyte meiosis	kegg	NA	NA	NA	NA	-1	0.196913	0.375276	CUL1#IGF1	NA	NA	NA	NA	NA	NA	NA	NA	-1	0.400574	0.582347	CAMK2D#IGF1#ANAPC2	1	2.46676e-05	0.000315197	CPEB4#MAPK14#BUB1#CCNB2#PLK1#CDC20#MAPK12#AURKA#YWHAH#CCNB1#CDK1#CDC25C#PKMYT1#ESPL1#YWHAE#PPP2R5B#PTTG1#PPP2R5A#MAPK3#ADCY3#PPP2R1B#PPP3R1#IGF1#CDK2#ADCY4#MAPK1#SGO1#RBX1#CALM3#FBXO5#RPS6KA1#CCNE2	NA	7.39966e-05	0.000766328	NA
p53 signaling pathway	kegg	NA	NA	NA	NA	-1	0.196913	0.375276	IGFBP3#IGF1	NA	NA	NA	NA	NA	NA	NA	NA	-1	0.159651	0.383606	IGF1#TSC2#SIVA1#RPRM#PERP	1	0.000167824	0.0013465	GADD45A#TP53I3#CD82#FAS#PTEN#CCNB2#GADD45G#SESN2#CCNB1#CCND3#CDK1#RRM2#GTSE1#RCHY1#MDM2#CHEK1#APAF1#IGF1#CDK2#RFWD2#AIFM2	NA	0.000502617	0.00387574	NA
Leishmaniasis	kegg	NA	NA	NA	NA	1	0.215698	0.394424	EEF1A1#EEF1A2#MARCKSL1	1	0.562536	0.637158	IL10	1	0.273747	0.950716	N-palmitoyl-sphingosine (d18:1/16:0)	1	0.0106769	0.106734	TLR2#NFKB1#CR1#ITGAM#PRKCB#FCGR1A	-1	9.88513e-07	1.70518e-05	HLA-DPB1#HLA-DPA1#HLA-DRA#HLA-DMB#HLA-DRB1#ITGA4#HLA-DMA#HLA-DQA1	NA	4.94212e-06	6.85967e-05	NA
Epithelial cell signaling in Helicobacter pylori i	kegg	NA	NA	NA	NA	-1	0.217458	0.394424	EGFR	1	0.264214	0.434387	CXCL8	NA	NA	NA	NA	1	0.0328075	0.214177	CXCL1#NFKB1#ATP6V1D#ATP6V1B2	1	0.000656571	0.00427391	ATP6V0A1#MAPK14#ATP6V0D1#ATP6V1C1#CHUK#MAPK12#ATP6V0B#ATP6V1A#RAC1#F11R#TCIRG1#CXCL1#MAP2K4#CXCL3#CXCR1#ATP6V1B2#NFKBIA#CXCL2	NA	0.00257827	0.0132267	NA
Endocrine resistance	kegg	NA	NA	NA	NA	-1	0.241094	0.41443	EGFR	NA	NA	NA	NA	NA	NA	NA	NA	-1	0.183098	0.419453	ABCB11#MAPK9#IGF1#ERBB2	1	0.000505941	0.00349099	MAPK14#MMP9#MAPK12#CDKN2C#E2F1#BIK#E2F2#PIK3CB#JAG1#MDM2#NOTCH3#RB1#E2F3#KRAS#RAF1#MAPK3#GPER1#ADCY3#SP1#IGF1#ADCY4#MAPK1	NA	0.00151488	0.00834387	NA
TNF signaling pathway	kegg	NA	NA	NA	NA	1	0.300062	0.48415	MMP14#CSF1	1	0.00166651	0.0924913	IL6#CXCL10#CCL20#LIF#CCL2#IL18R1#CSF1#CX3CL1#CASP8#TNF	NA	NA	NA	NA	1	3.28265e-06	0.0011358	IL18R1#FAS#CCL20#CSF1#CXCL1#CFLAR#NFKB1#MAP2K6	1	0.00201867	0.0108819	MAPK14#MAP2K6#MMP9#CFLAR#FAS#CREB5#MLKL#CHUK#MAPK12#PIK3CB#JAG1#BAG4#SOCS3#FADD#MAPK3#MAP2K3#CXCL1#BCL3#MAP2K4#CXCL3#MAPK1#IL18R1#ITCH#NOD2#NFKBIA#CXCL2	NA	1.30836e-05	0.000156552	NA
Progesterone-mediated oocyte maturation	kegg	NA	NA	NA	NA	-1	0.313275	0.496263	IGF1	NA	NA	NA	NA	NA	NA	NA	NA	-1	0.293024	0.520049	MAPK9#IGF1#ANAPC2	1	0.000297433	0.00223075	CPEB4#MAPK14#BUB1#CCNB2#PLK1#MAPK12#AURKA#CCNB1#CDK1#CDC25C#PKMYT1#CDC25A#PIK3CB#CCNA2#KRAS#RAF1#MAPK3#ADCY3#IGF1#CDK2#ADCY4#MAPK1#GNAI3	NA	0.000892838	0.0060748	NA
NOD-like receptor signaling pathway	kegg	NA	NA	NA	NA	-1	0.317904	0.497671	CAMP	1	0.00996247	0.224068	IL6#CXCL8#CCL2#CASP8#TNF#IL18	NA	NA	NA	NA	1	0.00359196	0.0621408	TRPM2#CXCL1#NFKB1#CASP5#TANK#NLRC4#CARD8#BIRC3#CARD16#NAIP	1	0.00554166	0.0227604	TXN#MAPK14#CTSB#PRKCD#CHUK#MAPK12#CARD6#CYBA#IFNAR1#YWHAE#IL18#NLRP12#NAIP#MCU#TRPM2#NLRC4#PSTPIP1#TBK1#MFN2#FADD#MAPK3#PYCARD#MAP1LC3A#CXCL1#MEFV#CXCL3#MAPK1#TLR4#MAP1LC3B2#NAMPT#NOD2#NFKBIA#CXCL2	NA	0.00716539	0.027026	NA
Oxidative phosphorylation	kegg	NA	NA	NA	NA	1	0.34056	0.511841	COX17#ATP5F1B#ATP6AP1	NA	NA	NA	NA	-1	0.606051	1	succinate	1	0.645835	0.760064	ATP6V1D#ATP6V1B2	1	0.00464974	0.0198083	ATP6V0A1#NDUFB3#ATP6V0D1#ATP6V1C1#ATP6V0B#ATP6V1A#ATP5E#COX6B1#UQCRH#NDUFB6#NDUFS1#NDUFB9#TCIRG1#COX7B#UQCRHL#COX6A1#NDUFA1#SDHC#COX17#COX7A2#COX5B#UQCR10#ATP5J#ATP6V1B2#UQCRC1	NA	0.0188469	0.0540486	NA
Endocytosis	kegg	NA	NA	NA	NA	1	0.346762	0.511841	HLA-A#HLA-B#HLA-C#HSPA1A#HLA-E#HSPA2#HSPA8#HSPA1L	1	1	1	IL2RB	NA	NA	NA	NA	-1	0.0396811	0.224425	PSD3#DNM1	1	0.00775835	0.0281751	SH3GLB1#PLD1#ASAP1#RAB5A#CLTC#SNX3#CAPZA2#CHMP2A#NEDD4L#DNM2#RAB31#RAB10#ARRB2#LDLR#ARPC1A#RAB5C#CAPZA1#ARPC5#IGF2R#MDM2#GRK6#AMPH#SH3GL1#VPS26A#CAV2#HSPA1B#CHMP2B#EPN1#AP2S1#CHMP4B#CLTCL1#SMAP2#ARPC3#CHMP5#HSPA6#SNX1#WIPF2#ITCH#FOLR3#HGS#CXCR1#ARPC4#PIP5K1B#VPS25	NA	0.0262739	0.0675336	NA
Fc epsilon RI signaling pathway	kegg	NA	NA	NA	NA	-1	0.349357	0.511841	INPP5D	1	0.854248	0.886183	TNF	-1	0.963783	1	arachidonate (20:4n6)	1	0.0216444	0.162804	FCER1G#MAP2K6#ALOX5AP#PLA2G4C	1	0.00523401	0.0217558	MAPK14#MAP2K6#ALOX5AP#PLA2G4A#FCER1G#MAPK12#PIK3CB#RAC1#ALOX5#KRAS#RAF1#MAPK3#MAP2K3#MAP2K4#MAPK1	NA	0.0213256	0.0591999	NA
Rheumatoid arthritis	kegg	NA	NA	NA	NA	1	0.423843	0.572929	CSF1	1	0.27781	0.435102	IL6#CCL20#CXCL8#CCL2#CSF1#TNF#IL18#IFNG#VEGFA#IL17A	NA	NA	NA	NA	1	0.000347996	0.0112131	CCL20#CSF1#TLR2#CXCL1#ATP6V1D#CCL3#ATP6V1B2#CXCL5	-1	1.54625e-05	0.000205175	HLA-DPB1#HLA-DPA1#HLA-DRA#HLA-DMB#HLA-DRB1	NA	5.92203e-05	0.000642171	NA
mTOR signaling pathway	kegg	NA	NA	NA	NA	-1	0.43133	0.572929	IGF1	1	0.313187	0.468586	TNF#EIF4EBP1	-1	0.620226	1	arginine	1	0.0105789	0.106734	FLCN#FNIP2#RRAGD#ATP6V1D#ATP6V1B2#GRB10#PRKCB#RRAGC	1	0.0323551	0.0803058	FZD5#GRB10#ATP6V1C1#PTEN#ULK1#CHUK#WNT11#SESN2#LAMTOR1#EIF4E#ATP6V1A#PIK3CB#RHEB#RRAGD#KRAS#RAF1#SLC7A5#MAPK3#LAMTOR3#IGF1#MAPK1#FLCN#AKT1S1#ATP6V1B2#RPS6KA1#CAB39	NA	0.040683	0.0966917	NA
Tryptophan metabolism	kegg	NA	NA	NA	NA	1	0.44038	0.576219	ALDH3A2#DLST	NA	NA	NA	NA	1	6.1141e-07	0.000110054	kynurenine#anthranilate#picolinate#quinolinate#kynurenate	-1	0.664346	0.773951	ECHS1	1	0.302724	0.401692	MAOB#MAOA#HADHA#AANAT#CYP1B1#DLD	NA	2.44565e-06	4.04114e-05	NA
Type II diabetes mellitus	kegg	NA	NA	NA	NA	1	0.488384	0.623519	PKM	NA	NA	NA	NA	1	1	1	glucose	1	0.0785828	0.302487	HK3#CACNA1E	1	0.00384863	0.017114	PKM#PRKCD#HK2#HK3#PIK3CB#IRS2#SOCS3#CACNA1E#MAPK3#HK1#MAPK1	NA	0.0147908	0.0454194	NA
Hepatitis B	kegg	NA	NA	NA	NA	-1	0.569585	0.696748	TGFBR2	1	0.0548406	0.234127	IL6#CXCL8#CASP8#TNF	NA	NA	NA	NA	1	0.00488797	0.074799	FAS#TLR2#NFKB1#MAP2K6#STAT4#PTK2B#E2F3	1	0.00465065	0.0198083	MAPK14#MAP2K6#MMP9#FAS#CREB5#BIRC5#CHUK#MAPK12#PTK2B#E2F1#E2F2#TLR2#PIK3CB#IFNAR1#CCNA2#STAT3#RB1#E2F3#KRAS#TBK1#RAF1#APAF1#FADD#MAPK3#MAP2K3	NA	0.00915897	0.0327646	NA
Natural killer cell mediated cytotoxicity	kegg	NA	NA	NA	NA	-1	0.574931	0.700032	ICAM2	-1	0.0366415	0.224068	TNFSF10#CD244	1	1	1	oleoyl-linoleoyl-glycerol (18:1/18:2) [1]	1	0.0171633	0.144841	FAS#FCER1G#CD48#KLRD1#PTK2B#PRKCB	-1	4.64856e-05	0.00048126	FYN#LCK#ZAP70#KLRK1#KLRC4-KLRK1#SH2D1A#LAT#CD247#NFATC2#SH2D1B#PLCG1#CD244#NCR3#KLRC1	NA	0.000231531	0.00200853	NA
Asthma	kegg	NA	NA	NA	NA	1	0.599004	0.717771	PRG2	1	0.562536	0.637158	IL10	NA	NA	NA	NA	1	0.105507	0.344735	FCER1G	-1	1.32344e-09	1.35554e-07	HLA-DPB1#HLA-DPA1#HLA-DRA#HLA-DMB#HLA-DRB1#HLA-DMA#HLA-DQA1#CD40LG#FCER1A	NA	5.29376e-09	5.25923e-07	NA
T cell receptor signaling pathway	kegg	NA	NA	NA	NA	1	0.621684	0.739832	PAK2#CD8A	1	0.562536	0.637158	IL10	1	1	1	oleoyl-linoleoyl-glycerol (18:1/18:2) [1]	1	0.589628	0.720888	NFKB1	-1	4.39625e-09	1.89588e-07	CD4#NFATC3#MAP3K14#FYN#LCK#CD40LG#ZAP70#CD3E#CD3G#LAT#CD247#CD8B#NFATC2#MALT1#PRKCQ#CD3D#PLCG1#ITK#RASGRP1#CD28#NFATC1#CD8A	NA	2.19812e-08	7.62749e-07	NA
Fc gamma R-mediated phagocytosis	kegg	NA	NA	NA	NA	1	0.641359	0.759808	MARCKS	NA	NA	NA	NA	-1	0.818273	1	sphingosine 1-phosphate	1	0.030913	0.20569	AMPH#MARCKS#PLA2G4C#PLPP3#PRKCB#FCGR1A	1	7.33518e-06	0.000101225	WASF1#MYO10#PLD1#ASAP1#PLA2G4A#PRKCD#DNM2#PLPP3#FCGR1A#LIMK2#PIK3CB#CFL1#ARPC1A#NCF1#RAC1#ARPC5#AMPH#WAS#RAF1#MAPK3#GSN#VASP#ARPC3#FCGR2A#MAPK1#CRK#ARPC4#PIP5K1B#VAV1#INPPL1	NA	2.93342e-05	0.000339299	NA
Th1 and Th2 cell differentiation	kegg	NA	NA	NA	NA	1	0.698796	0.8132	NOTCH2	1	0.975848	1	IFNG	1	1	1	oleoyl-linoleoyl-glycerol (18:1/18:2) [1]	1	0.262782	0.497914	NFKB1#STAT4	-1	2.00249e-09	1.35554e-07	HLA-DPB1#HLA-DPA1#CD4#HLA-DRA#HLA-DMB#NFATC3#HLA-DRB1#HLA-DMA#HLA-DQA1#LCK#IL2RB#ZAP70#CD3E#GATA3#CD3G#LAT#CD247#STAT4#NFATC2#PRKCQ#CD3D#TBX21#MAML2#RUNX3#PLCG1#HLA-DQB1#HLA-DOA#NFATC1	NA	1.00125e-08	5.25923e-07	NA
Glutathione metabolism	kegg	NA	NA	NA	NA	1	0.768545	0.877392	GPX3	NA	NA	NA	NA	-1	0.264399	0.950716	glycine#cysteine#glutamate	-1	0.0455653	0.238247	GGT6#GSTK1	1	0.000122778	0.00105896	PGD#GSR#OPLAH#IDH1#G6PD#MGST1	NA	0.000489924	0.00386372	NA
Primary immunodeficiency	kegg	NA	NA	NA	NA	1	0.770637	0.877392	CD8A	1	0.518912	0.632959	CD40#ADA	NA	NA	NA	NA	1	1	1	CD4	-1	1.45663e-06	2.28425e-05	CD4#LCK#CD40LG#ZAP70#CIITA#CD3E#IL7R#CD8B#CD3D	NA	5.82653e-06	7.48817e-05	NA
Inflammatory bowel disease	kegg	NA	NA	NA	NA	NA	NA	NA	NA	1	0.316612	0.468586	IL6#IL10	NA	NA	NA	NA	1	0.000356487	0.0112131	IL18R1#TLR2#TLR5#NFKB1#STAT4	-1	1.9282e-07	4.15768e-06	HLA-DPB1#HLA-DPA1#HLA-DRA#HLA-DMB#HLA-DRB1#HLA-DMA#HLA-DQA1#GATA3#STAT4#TBX21#HLA-DQB1#IL21R#HLA-DOA#NFATC1#RORC#SMAD3#RORA	NA	5.78147e-07	1.17943e-05	NA
Histidine metabolism	kegg	NA	NA	NA	NA	NA	NA	NA	NA	NA	NA	NA	NA	1	0.00041157	0.0246942	hydantoin-5-propionate#formiminoglutamate#1-methyl-4-imidazoleacetate	-1	0.00544129	0.0768457	ALDH3A1	1	0.413738	0.504381	MAOB#MAOA	NA	0.00114834	0.00699075	NA
Caffeine metabolism	kegg	NA	NA	NA	NA	NA	NA	NA	NA	NA	NA	NA	NA	-1	0.000657282	0.0295777	3-methylxanthine#theobromine#7-methylxanthine#paraxanthine#1-methylxanthine#1,7-dimethylurate#theophylline	-1	0.126799	0.365603	CYP2A6	NA	NA	NA	NA	NA	0.00130814	0.00733255	NA
Biosynthesis of nucleotide sugars	kegg	NA	NA	NA	NA	NA	NA	NA	NA	NA	NA	NA	NA	1	0.00106039	0.0381741	N-acetylneuraminate#mannose	1	0.089642	0.321645	HK3	1	0.237819	0.347258	HK2#HK3#NANS#PGM2#HK1#CMAS#FPGT	NA	0.00314824	0.0151728	NA
Phenylalanine metabolism	kegg	NA	NA	NA	NA	NA	NA	NA	NA	NA	NA	NA	NA	1	0.00188208	0.0564623	phenylalanine#phenyllactate (PLA)#N-acetylphenylalanine	-1	0.00314921	0.0605348	ALDH3A1	1	0.0361921	0.0861123	MAOB#HPD#MAOA	NA	0.00342311	0.0162715	NA
Amino sugar and nucleotide sugar metabolism	kegg	NA	NA	NA	NA	NA	NA	NA	NA	NA	NA	NA	NA	1	0.00581	0.1494	N-acetylneuraminate#mannose	1	0.0555212	0.249485	HK3#GNPDA1#RENBP#NAGK	1	0.0473509	0.106078	HK2#HK3#NPL#CYB5R3#CYB5R4#NANS#PGM2#HK1#CMAS#CHIT1#FPGT	NA	0.014216	0.0448452	NA
Phenylalanine, tyrosine and tryptophan biosynthesi	kegg	NA	NA	NA	NA	NA	NA	NA	NA	NA	NA	NA	NA	1	0.00730598	0.164385	anthranilate#phenylalanine	1	1	1	IL4I1	1	1	1	IL4I1	NA	0.0222176	0.0608806	NA
beta-Alanine metabolism	kegg	NA	NA	NA	NA	NA	NA	NA	NA	NA	NA	NA	NA	1	0.0129909	0.259818	3-ureidopropionate#quinolinate	-1	0.00832297	0.102848	ALDH3A1	1	0.4602	0.53526	ACOX1#UPB1#HADHA#SMOX	NA	0.0152916	0.0461407	NA
Synaptic vesicle cycle	kegg	NA	NA	NA	NA	NA	NA	NA	NA	NA	NA	NA	NA	-1	0.125964	0.735847	glycine#glutamate	1	0.0813044	0.302487	SLC1A3	1	0.000350739	0.00257457	ATP6V0A1#ATP6V0D1#ATP6V1C1#SLC1A3#CLTC#STX3#DNM2#ATP6V0B	NA	0.00104505	0.00659908	NA
Glycosylphosphatidylinositol (GPI)-anchor biosynth	kegg	NA	NA	NA	NA	NA	NA	NA	NA	NA	NA	NA	NA	1	0.229689	0.950716	1-palmitoyl-2-docosahexaenoyl-GPE (16:0/22:6)*	-1	0.00030979	0.0112131	PIGO#PIGT#PIGL#PIGS	-1	0.590756	0.634924	PIGL	NA	0.000929956	0.00608858	NA
Galactose metabolism	kegg	NA	NA	NA	NA	NA	NA	NA	NA	NA	NA	NA	NA	1	0.284555	0.950716	mannose	1	0.00914374	0.106734	HK3#MGAM2	1	0.0075002	0.0275273	MGAM#HK2#HK3#MGAM2#GLA	NA	0.01241	0.0402454	NA
Steroid hormone biosynthesis	kegg	NA	NA	NA	NA	NA	NA	NA	NA	NA	NA	NA	NA	-1	0.334257	1	epiandrosterone sulfate#cholesterol#dehydroepiandrosterone sulfate (DHEA-S)#cholesterol sulfate#androsterone glucuronide	1	1	1	HSD17B6	1	0.0137898	0.0442469	CYP19A1	NA	0.0423436	0.0977513	NA
Tyrosine metabolism	kegg	NA	NA	NA	NA	NA	NA	NA	NA	NA	NA	NA	NA	1	0.385175	1	vanillylmandelate (VMA)#maleate	-1	0.00743322	0.098919	ALDH3A1	1	0.0330318	0.0805791	FAH#MAOB#HPD#MAOA	NA	0.0183115	0.0533956	NA
Neomycin, kanamycin and gentamicin biosynthesis	kegg	NA	NA	NA	NA	NA	NA	NA	NA	NA	NA	NA	NA	-1	0.475221	1	glutamate	1	0.00555244	0.0768457	HK3	1	0.00664016	0.0257399	HK2#HK3	NA	0.00909838	0.0327646	NA
Primary bile acid biosynthesis	kegg	NA	NA	NA	NA	NA	NA	NA	NA	NA	NA	NA	NA	-1	0.567444	1	glycine#taurine#cholesterol	-1	0.271666	0.510849	SCP2	1	0.00386925	0.017114	ACOX2#HSD3B7	NA	0.0116955	0.0382862	NA
Fatty acid biosynthesis	kegg	NA	NA	NA	NA	NA	NA	NA	NA	NA	NA	NA	NA	-1	0.948493	1	myristate (14:0)	1	0.00352107	0.0621408	OLAH#ACSL4#ACSL1	1	0.0594989	0.12414	ACSL1#OLAH#ACSL3#ACSL4	NA	0.0100106	0.0350877	NA
Starch and sucrose metabolism	kegg	NA	NA	NA	NA	NA	NA	NA	NA	NA	NA	NA	NA	1	1	1	glucose	1	0.0100184	0.106734	HK3#MGAM2	1	0.000447367	0.00314983	GYG1#MGAM#PYGL#HK2#HK3	NA	0.0012853	0.00733255	NA
Retinol metabolism	kegg	NA	NA	NA	NA	NA	NA	NA	NA	NA	NA	NA	NA	NA	NA	NA	NA	-1	0.000958746	0.024973	CYP26A1#BCO1#ADH7#PNPLA4#DHRS3#ALDH1A1#CYP2S1#CYP2A6	-1	0.14122	0.234235	CYP2S1#DHRS3#ALDH1A1#RDH13	NA	0.0019054	0.0101719	NA
Glycosaminoglycan biosynthesis - chondroitin sulfa	kegg	NA	NA	NA	NA	NA	NA	NA	NA	NA	NA	NA	NA	NA	NA	NA	NA	1	0.0107968	0.106734	CSGALNACT2#DSE	-1	0.140671	0.234235	UST#XYLT1#CHST12#B3GALT6	NA	0.0201295	0.05633	NA
Peroxisome	kegg	NA	NA	NA	NA	NA	NA	NA	NA	NA	NA	NA	NA	NA	NA	NA	NA	-1	0.0131693	0.126572	PRDX1#GSTK1#PEX10#CROT#ACOX3#SCP2#ABCD3	1	0.0196337	0.0546261	ACSL1#ACOX2#IDH1#ACOX1#FAR1#ACSL3#PRDX5#SOD2#PECR#CRAT	NA	0.0157651	0.0471593	NA
Drug metabolism - cytochrome P450	kegg	NA	NA	NA	NA	NA	NA	NA	NA	NA	NA	NA	NA	NA	NA	NA	NA	-1	0.0179745	0.148076	ALDH3A1	1	0.0722829	0.140878	MGST1#MAOB#MAOA#GSTO1#GSTO2	NA	0.0288347	0.0730338	NA
Metabolism of xenobiotics by cytochrome P450	kegg	NA	NA	NA	NA	NA	NA	NA	NA	NA	NA	NA	NA	NA	NA	NA	NA	-1	0.0205364	0.161491	ALDH3A1	1	0.449677	0.531297	MGST1#GSTO1#GSTO2#CYP1B1	NA	0.0417705	0.0977513	NA
Glycosphingolipid biosynthesis - globo and isoglob	kegg	NA	NA	NA	NA	NA	NA	NA	NA	NA	NA	NA	NA	NA	NA	NA	NA	1	0.0387303	0.224425	GBGT1#ST3GAL1	1	0.0156319	0.0478302	GBGT1#GLA#ST3GAL2#B3GALNT1	NA	0.0222819	0.0608806	NA
Collecting duct acid secretion	kegg	NA	NA	NA	NA	NA	NA	NA	NA	NA	NA	NA	NA	NA	NA	NA	NA	1	0.0667936	0.272566	ATP6V1D#ATP6V1B2	1	0.00374895	0.0170182	ATP6V0A1#ATP6V0D1#ATP6V1C1	NA	0.00710411	0.027026	NA
Steroid biosynthesis	kegg	NA	NA	NA	NA	NA	NA	NA	NA	NA	NA	NA	NA	NA	NA	NA	NA	1	0.328773	0.529095	LBR	1	0.00416831	0.0182034	DHCR24#LBR#DHCR7#SQLE	NA	0.0083708	0.0309007	NA
HALLMARK_ESTROGEN_RESPONSE_LATE	hallmark	1	0.0014985	0.0629371	SERPINA3#SERPINA1	1	0.351951	0.502786	SERPINA1#SERPINA3	NA	NA	NA	NA	NA	NA	NA	NA	-1	0.113939	0.237372	SLC2A8#TNNC1#FAM102A#CDH1#PRKAR2B#TJP3	1	0.0306879	0.0528097	S100A9#CPE#ACOX2#IMPA2#DHCR7#ST14#CHPT1#STIL#CDC20#CDC6#ABHD2#RAB31#GLA	NA	0.00565558	0.0124025	NA
HALLMARK_ALLOGRAFT_REJECTION	hallmark	-1	0.0151671	0.219334	C2#PF4#ICAM1#B2M#CFP#FLNA#F2	1	0.274242	0.502786	C2#B2M#CSF1#HLA-A#NPM1#F2	1	0.0895702	0.169829	IL6#CCL7#IL10#LIF#CXCL9#CCL19#CCL2#CD40#CSF1#TNF#IL18#IFNG	NA	NA	NA	NA	1	0.0101755	0.0635967	FAS#CSF1#TLR2#STAT4#FLNA#KLRD1#FGR	-1	3.00673e-07	2.5056e-06	CD4#CD96#HLA-DRA#HLA-DMB#CD74#ETS1#HLA-DMA#HLA-DQA1#ACVR2A#LCK#IL2RB#CD40LG#ZAP70#CD3E#CD3G#CD247#MAP4K1#STAT4#CD8B#CD2#CD3D#APBB1#CRTAM	NA	1.50328e-06	1.07377e-05	NA
HALLMARK_MYOGENESIS	hallmark	-1	0.0156667	0.219334	AK1#CFD#APOD#GSN	1	0.00365332	0.0228333	ACTC1#ACTA1#MYH7#MYOZ1#MYH1#MYH2#HRC#DES#MYH3#GPX3#TPM2#MYH4#MYH8#LDB3#COL4A2#TPM3#MYH9	1	1	1	TGFB1	NA	NA	NA	NA	-1	0.201683	0.31513	TNNC1#PLXNB2#LDB3	1	0.075796	0.105272	ITGA7#RIT1#ACSL1#PDLIM7#SMTN#MYL6B#IFRD1	NA	0.014342	0.0265592	NA
HALLMARK_EPITHELIAL_MESENCHYMAL_TRANSITION	hallmark	-1	0.0471449	0.487401	VIM#ITGB3#FLNA#FN1#COMP#THBS1	1	0.0243599	0.110727	VIM#MMP14#SPP1#BASP1#MMP2#ELN#POSTN#MGP#FN1#TPM2#TPM4#VCAM1#TPM1#FLNA#LOX#SFRP4#COL4A2	1	0.0919904	0.169829	IL6#CXCL8#TNFRSF11B	NA	NA	NA	NA	1	0.0308623	0.102874	FAS#CXCL1#CD44#FLNA#FBN2#SNAI2#COL7A1#ACTA2#FAP	1	0.048968	0.0741939	QSOX1#GADD45A#FAS#CAPG#ANPEP#TIMP1#LAMC1#BASP1#SDC1#VIM#FSTL3#PLOD2#FBN2#CALU#PLOD1#LGALS1#NNMT#CD59#ECM1#CXCL1#TPM1#COPA#PCOLCE2#SERPINE2#PTX3#TIMP3#IGFBP2	NA	0.0397431	0.0641017	NA
HALLMARK_MTORC1_SIGNALING	hallmark	-1	0.121369	0.513268	PSMC6	1	0.570531	0.620143	CACYBP#EIF2S2#PPIA#HSPA5#UFM1#GAPDH#ALDOA#CANX#CORO1A	NA	NA	NA	NA	NA	NA	NA	NA	1	0.0185183	0.0771594	STARD4#AK4#INSIG1#LTA4H#ATP6V1D#MTHFD2#HMGCR	1	2.56194e-09	4.90746e-08	GAPDH#GSR#RIT1#DHCR24#LDHA#ERO1A#AK4#IDH1#TXNRD1#G6PD#SLC2A3#TUBG1#DHCR7#HK2#IFRD1#BUB1#PSAT1#PLK1#RAB1A#SLC6A6#MTHFD2#SQLE#SLC7A11#ENO1#GLRX#AURKA#ACSL3#GLA#RRM2#CDC25A#DHFR#LDLR#TUBA4A#SKAP2#PLOD2#IDI1#ITGB2#PSMD12#PSMC6#GBE1#PSPH#TBK1#SLC7A5#SCD#MAP2K3#PSMB5#ME1#NFIL3#PHGDH#HMGCR#FADS2#EIF2S2#RPN1#BCAT1#POLR3G#SRD5A1#NAMPT#FADS1#LTA4H	NA	1.02478e-08	1.96298e-07	NA
HALLMARK_UV_RESPONSE_DN	hallmark	-1	0.122207	0.513268	EFEMP1#ITGB3#ATRN	-1	0.0990652	0.353804	KIT#ATRN#MAP1B#TGFBR2#PDGFRB	NA	NA	NA	NA	NA	NA	NA	NA	1	0.0163943	0.0771594	INSIG1#NFKB1#AMPH#HAS2#SNAI2#PLPP3#DLC1#ATXN1	-1	0.0230345	0.0442971	DBP#ARHGEF9#BCKDHB#ACVR2A#FYN#MGMT#TGFBR3	NA	0.0327187	0.0545312	NA
HALLMARK_KRAS_SIGNALING_UP	hallmark	1	0.145383	0.555098	SERPINA3	-1	0.0196608	0.0983039	APOD#ABCB1#GPNMB#IGFBP3#LCP1#ENG#PECAM1#PDCD1LG2#PPBP	1	0.0767822	0.169829	CXCL10#CCL20#LIF#MMP10	NA	NA	NA	NA	1	0.00246232	0.0205193	C3AR1#SCN1B#CCL20#FCER1G#ARG1#ALDH1A2#TRAF1#LAT2#ETV5#BIRC3#CXCR4#SPP1	1	0.0221475	0.044295	CPE#TOR1AIP2#ERO1A#MMP9#TFPI#GADD45G#RGS16#FCER1G#GLRX#LAT2#ARG1#TRIB1#RETN#ALDH1A2#SPRY2	NA	0.00959119	0.0191824	NA
HALLMARK_PEROXISOME	hallmark	-1	0.18896	0.580895	ALB	-1	7.20078e-05	0.00120013	TTR#ABCB1#SERPINA6#CADM1#ALB	NA	NA	NA	NA	NA	NA	NA	NA	-1	0.0934467	0.219099	PRDX1#GSTK1#DHRS3#SCP2#ABCD3#ALDH1A1	1	0.0328103	0.0529198	DHCR24#ACSL1#HSD3B7#IDH1#ACOX1#PRDX5#YWHAH#TSPO#SOD2#CRAT#ACSL4#TOP2A#IDI1#HSD17B11#ATXN1	NA	0.000287092	0.00102533	NA
HALLMARK_TNFA_SIGNALING_VIA_NFKB	hallmark	-1	0.214286	0.580895	ICAM1	-1	0.426841	0.520537	ICOSLG#IL6ST	1	0.0275902	0.138421	IL6#CXCL10#CCL20#LIF#CCL2#CSF1#TNF#IL15RA#IL18#VEGFA#CXCL11#PLAU	NA	NA	NA	NA	1	1.08429e-05	0.000180714	CCL20#CSF1#TLR2#CXCL1#CFLAR#NFKB1#CD44#TNFAIP6#TANK#MARCKS#PLPP3#TRAF1#BCL6#CCRL2#BIRC3#CCL4#CD83#SOD2	1	0.0792105	0.107041	TNFAIP6#GADD45A#DRAM1#CFLAR#SLC2A3#PLPP3#BCL2A1#B4GALT5#TRIB1#BCL6#MXD1#IFNGR2#SOD2#TLR2#LDLR#IRS2#PFKFB3#IL18#JAG1#SERPINB2#TNIP1#SOCS3#ETS2#MAP2K3#CXCL1#F2RL1#NFIL3#BCL3#CCRL2#CXCL3#PTX3#NAMPT#PLAU#NFKBIA#CXCL2	NA	5.4187e-05	0.000225779	NA
HALLMARK_INTERFERON_ALPHA_RESPONSE	hallmark	1	0.248689	0.580895	C1S	1	0.00272227	0.0194448	B2M#CSF1#OGFR#LGALS3BP#BST2#C1S#HLA-C	1	0.12479	0.213925	CXCL10#CSF1#CASP8#CXCL11	NA	NA	NA	NA	1	0.540729	0.643725	CSF1	-1	0.610667	0.649302	CD74	NA	0.0134377	0.0258416	NA
HALLMARK_INFLAMMATORY_RESPONSE	hallmark	1	0.26049	0.580895	CD14	1	0.168881	0.446962	MMP14#ADM#CSF1#CD14	1	6.94067e-05	0.00166576	IL6#CCL7#CXCL10#IL10#CCL20#CXCL8#LIF#CXCL9#OSM#CCL2#IL18R1#CD40#CSF1#CX3CL1#SLAMF1#IL15RA#IL18	NA	NA	NA	NA	1	8.67689e-09	4.33845e-07	IL18R1#HPN#C3AR1#SCN1B#IL1R1#CCL20#CD48#CSF1#TLR2#CLEC5A#NFKB1#KCNJ2#TNFAIP6#HAS2#TNFSF15#IRAK2#EBI3	1	9.51291e-05	0.000475646	FZD5#ADM#TNFAIP6#KIF1B#CD82#CD55#IL1R1#FPR1#SELL#RGS16#AQP9#RHOG#MXD1#TIMP1#IFNGR2#NMI#ATP2C1#TLR2#LDLR#IL10#GNA15#IFNAR1#IL18#BEST1#C3AR1#ACVR1B#KCNJ2#PROK2#HIF1A#RAF1#CLEC5A#MEFV#CSF3R#CCRL2#PTAFR#GNAI3#IL18R1#NAMPT#NOD2#ADORA2B#NFKBIA#ADRM1#STAB1	NA	4.33751e-08	5.42189e-07	NA
HALLMARK_COAGULATION	hallmark	1	0.277718	0.580895	SERPINA1#FGG#FGA#C9#CPB2	1	4.79011e-07	2.39506e-05	FGA#SERPINA1#C2#CFB#SERPING1#C1QA#MMP14#A2M#PLG#C9#MMP2#CPN1#FGG#F9#F2#FN1#CPB2#PROS1#C8G#F8#PDGFB#ITIH1#C1R#C1S#KLKB1#MBL2#F10#ADAM9	1	0.676825	0.773515	MMP10#PLAU	NA	NA	NA	NA	1	0.089405	0.219099	HPN#MMP8#LTA4H	1	0.0006529	0.00217633	ADAM9#ACOX2#FURIN#CTSB#MMP9#LAMP2#F12#MSRB2#CLU#TIMP1#GNB2#MMP8#ANG#KLF7#SERPINB2#RAC1#P2RY1	NA	2.39329e-06	1.49581e-05	NA
HALLMARK_ADIPOGENESIS	hallmark	1	0.279102	0.580895	ORM1	-1	0.402455	0.508692	ORM1	1	0.630196	0.756235	LIFR	NA	NA	NA	NA	-1	0.16898	0.312925	SPARCL1#REEP6#RAB34#RMDN3#MIGA2#IDH3G#SCP2#CD151#PEMT#ECHS1	1	0.00039238	0.00163492	PPARG#ITGA7#SQOR#GADD45A#IDH1#FAH#TALDO1#DHCR7#ACOX1#RTN3#CHUK#CDKN2C#BCL6#RETN#POR#APLP2#CRAT#PFKFB3#PRDX3#TKT#GBE1#STOM#PLIN2#COX7B#ESRRA#COX6A1#ME1#GPD2#CD151#PPP1R15B#ITSN1#SDHC#ORM1#IFNGR1#DLD#DHRS7B#UQCR10#RIOK3#CMBL#SLC19A1#ARL4A#UQCRC1	NA	0.00196012	0.00542653	NA
HALLMARK_APICAL_JUNCTION	hallmark	-1	0.292147	0.580895	ICAM1#VWF	1	0.00120976	0.0100813	ACTC1#ACTA1#ACTB#ACTG1	1	0.0899127	0.169829	CD274#TNFRSF11B#CX3CL1	NA	NA	NA	NA	1	0.339214	0.484591	INSIG1#COL17A1#ITGA10#MAP3K20#TRAF1#SIRPA	1	0.197425	0.246781	ADAM9#MAPK14#MMP9#TUBG1#PTEN#ZYX#YWHAH#PIK3CB#CRAT#SKAP2#SIRPA#ICAM5#NECTIN2#ACTB	NA	0.00595318	0.0124025	NA
HALLMARK_ANDROGEN_RESPONSE	hallmark	-1	0.310992	0.580895	SELENOP#B2M	-1	0.131541	0.386886	SELENOP#CDC14B	NA	NA	NA	NA	NA	NA	NA	NA	1	0.0148874	0.0771594	FKBP5#INSIG1#CAMKK2#HMGCR#PTK2B	1	0.000105792	0.000480871	GSR#DHCR24#UBE2J1#ELL2#VAPA#ABHD2#ACSL3#PTK2B#CCND3#FKBP5#IDI1#SRF#CENPN#ACTN1#SCD#SLC38A2#RRP12#ABCC4#SEC24D#HMGCR#GNAI3#STEAP4#MYL12A#FADS1#ADRM1#MERTK	NA	0.000419912	0.00139971	NA
HALLMARK_COMPLEMENT	hallmark	1	0.32451	0.580895	SERPINA1#C9#APOA4#C1S	1	8.26186e-06	0.000206547	SERPINA1#C2#CFB#SERPING1#C1QC#C1QA#MMP14#PLG#S100A12#C9#F2#S100A9#FN1#F8#COL4A2#PDGFB#ITIH1#C1R#C1S#KLKB1#F10#ADAM9#F5#CP#HSPA5#HSPA1A	1	0.0794792	0.169829	IL6	NA	NA	NA	NA	1	6.12001e-05	0.000765001	FCER1G#S100A12#MMP8#LTA4H#CXCL1#CASP5#DOCK4#LTF#CR1#ITGAM#ANXA5#GNG2#F5#ZEB1#GMFB	1	1.81623e-06	1.29731e-05	S100A12#CTSD#S100A9#ADAM9#F5#ITGAM#CR1#CTSB#CD55#PLA2G4A#LAMP2#PRKCD#PCSK9#PLSCR1#MSRB1#GCA#CDA#FCER1G#CLU#RHOG#USP15#TIMP1#GNB2#MMP8#VCPIP1#PIM1#ANG#CD46#TIMP2#SERPINB2#WAS#RAF1#DOCK4#C1QC#ME1#GPD2#CD59#ATOX1#CXCL1	NA	7.26765e-06	4.03758e-05	NA
HALLMARK_IL6_JAK_STAT3_SIGNALING	hallmark	1	0.33194	0.580895	CD14	1	0.246755	0.474529	CSF1#A2M#CD14	1	0.0111653	0.116035	IL6#CCL7#CXCL10	NA	NA	NA	NA	1	5.67329e-06	0.000141832	IL18R1#FAS#IL1R1#CSF1#TLR2#CXCL1#CD44#IL1R2#EBI3	1	0.0021474	0.005965	IL10RB#IL1R2#IL1R1#FAS#IL17RA#IFNGR2#TLR2#IFNAR1#PIM1#STAT3#ACVRL1#LEPR#SOCS3#ACVR1B#CXCL1#PTPN1#CSF3R#IFNGR1#CXCL3#IL18R1	NA	2.82777e-05	0.000141389	NA
HALLMARK_APOPTOSIS	hallmark	1	0.33194	0.580895	CD14	1	0.394929	0.508692	CD14#MMP2#F2#GPX3#PTK2#HSPB1	1	0.0741176	0.169829	IL6#HGF#CASP8#TNF#IL18	NA	NA	NA	NA	1	0.0227951	0.0876735	FAS#HMGB2#DPYD#CFLAR#CD44	1	0.0250815	0.0464472	GSR#GADD45A#DNAJC3#CFLAR#FAS#HMGB2#HGF#CLU#TSPO#TIMP1#BIK#DNAJA1#SOD2#GNA15#DAP#IL18#PPP2R5B#TOP2A#TIMP2#IGF2R	NA	0.0522746	0.0792039	NA
HALLMARK_MITOTIC_SPINDLE	hallmark	-1	0.437925	0.664286	GSN#FLNA	1	0.508106	0.577394	ARHGDIA#MARCKS	NA	NA	NA	NA	NA	NA	NA	NA	-1	0.168247	0.312925	OPHN1#EZR#INCENP#CTTN#ARHGAP29#TBCD#TUBGCP6#LLGL1#ARFIP2#CDC42EP4	1	1.22418e-05	7.65115e-05	WASF1#LMNB1#CDC42BPA#KIF1B#PPP4R2#BUB1#CCNB2#BIRC5#PLK1#ARL8A#KIF3C#AURKA#TPX2#KIF4A#TTK#NEK2#NUSAP1#CDK1#DLGAP5#KIF23#KIF2C#ESPL1#TUBA4A#YWHAE#ECT2#KIF15#ANLN#KPTN#KIF11#TOP2A#CENPE#MAP1S#CENPF#MYH9#RALBP1#SSH2#RANBP9#GSN#DOCK4	NA	4.89654e-05	0.00022257	NA
HALLMARK_REACTIVE_OXYGEN_SPECIES_PATHWAY	hallmark	-1	0.47619	0.689655	CAT	-1	0.615471	0.630832	PRNP	NA	NA	NA	NA	NA	NA	NA	NA	-1	0.0584798	0.162444	PRDX1#TXNRD2#PDLIM1#STK25#PTPA	1	2.73342e-05	0.000151857	TXN#GSR#TXNRD1#G6PD#MGST1#SBNO2#FTL#FES#GLRX#GCLM#SRXN1#SOD2	NA	0.000109292	0.000420356	NA
HALLMARK_E2F_TARGETS	hallmark	-1	0.567692	0.756582	RAN	1	0.0850207	0.327003	JPT1#TMPO#ILF3#HMGA1#H2AZ1#HMGB2#STMN1#LMNB1#DEK#MKI67#RAN	NA	NA	NA	NA	NA	NA	NA	NA	1	0.422591	0.543781	HMGB2#NBN#MTHFD2#LMNB1#LBR#XPO1	1	2.94448e-09	4.90746e-08	HMGB3#LMNB1#CDKN3#LBR#UBE2S#TUBG1#HMGB2#SPAG5#CCNB2#BIRC5#HMMR#TRIP13#PLK1#CDC20#MTHFD2#MYBL2#DEPDC1#AURKA#CDCA8#AURKB#CDKN2C#MKI67#KIF4A#JPT1#CDK1#CKS2#DLGAP5#RRM2#KIF2C#TK1#CDC25A#KIF18B#DIAPH3#MELK#E2F8#ESPL1#BUB1B	NA	1.17779e-08	1.96298e-07	NA
HALLMARK_INTERFERON_GAMMA_RESPONSE	hallmark	1	0.581492	0.756582	C1S	1	0.000229945	0.00287432	CFB#SERPING1#B2M#HLA-A#OGFR#RAPGEF6#LGALS3BP#BST2#VCAM1#HLA-B#C1R#C1S	1	0.0145044	0.116035	IL6#CCL7#CXCL10	NA	NA	NA	NA	1	0.0558508	0.162444	METTL7B#FAS#NFKB1#STAT4#TNFAIP6#MTHFD2	-1	0.0556181	0.0817913	IL18BP#CD74#HLA-DRB1#HLA-DMA#HLA-DQA1#IL2RB#AUTS2#KLRK1#CIITA#STAT4#ST3GAL5	NA	0.00112302	0.00350944	NA
HALLMARK_HEME_METABOLISM	hallmark	-1	0.607326	0.756582	SPTA1	-1	0.387187	0.508692	LAMP2	NA	NA	NA	NA	NA	NA	NA	NA	-1	0.0964037	0.219099	AQP3#GAPVD1#UROS#RAP1GAP#SLC6A9#SLC2A1	1	0.000517665	0.0018488	HTATIP2#ATP6V0A1#NFE2#CTSB#ELL2#LAMP2#P4HA2#LRP10#SEC14L1#SLC7A11#SDCBP#MBOAT2#CCND3#USP15#SLC22A4#GCLM#E2F2#SLC30A1#MPP1#SYNJ1#SLC25A37#TOP1#GATA1#PPP2R5B#ADIPOR1#RHAG#XK#MAP2K3#RAP1GAP#SMOX#EIF2AK1#HBQ1#HTRA2#BSG#BLVRB#SLC6A9#DCUN1D1#CA2#RIOK3#KDM7A	NA	0.00206208	0.00542653	NA
HALLMARK_XENOBIOTIC_METABOLISM	hallmark	1	0.614618	0.756582	ITIH4	1	0.191586	0.450166	CRP#CFB#ITIH4#PLG#PROS1#ITIH1#MBL2#F10#MAN1A1#KARS1#PDLIM5#VTN#LCAT	NA	NA	NA	NA	NA	NA	NA	NA	1	0.00701218	0.050087	FAS#UPB1#IL1R1#VNN1	1	1.2917e-07	1.2917e-06	PGD#GSR#ETFDH#PTGR1#ACOX2#TPST1#SAR1B#MAN1A1#IDH1#VNN1#FAH#IL1R1#FAS#ACOX1#PYCR1#CDA#SLC6A6#UPP1#AQP9#ARG1#ALAS1#DDAH2#POR#UPB1	NA	5.1667e-07	4.30558e-06	NA
HALLMARK_FATTY_ACID_METABOLISM	hallmark	-1	0.615995	0.756582	ALDOA	1	0.312582	0.502786	H2AZ1#ALDH3A2#ALDOA#PTPRG#HSP90AA1#G0S2#DLST	NA	NA	NA	NA	NA	NA	NA	NA	-1	0.0525733	0.162444	ALDH3A1	1	0.0135613	0.0322887	ETFDH#DHCR24#LDHA#ACSL1#IDH1#VNN1	NA	0.0439176	0.0686212	NA
HALLMARK_BILE_ACID_METABOLISM	hallmark	-1	0.677796	0.785984	TTR#APOA1#CAT	-1	0.000636888	0.00636888	TTR#APOA1#SERPINA6	NA	NA	NA	NA	NA	NA	NA	NA	-1	0.0182346	0.0771594	GSTK1#NR3C2#ABCA4#RBP1#CROT#SCP2#ABCD3#ALDH1A1	1	0.0148252	0.0326759	DHCR24#ACSL1#HSD3B7#IDH1#SULT1B1	NA	0.00236501	0.00563097	NA
HALLMARK_HYPOXIA	hallmark	-1	0.692414	0.785984	ALDOA#GAPDH	1	0.122671	0.386886	ADM#LOX#PDGFB#MYH9#CP#HSPA5#TPST2#GAPDH#GPC1#ALDOA#HDLBP#SRPX#EFNA1#AKAP12	1	0.0403727	0.138421	IL6	NA	NA	NA	NA	-1	0.199078	0.31513	ILVBL#PLAC8#SDC4#SLC2A1#SLC37A4#GPC1	1	0.00122858	0.00361346	GAPDH#ADM#LDHA#ERO1A#AK4#SLC2A3#HK2#NDST1#NEDD4L#P4HA2#TPST2#CITED2#SLC6A6#ENO1#GLRX#PRDX5#IRS2#PIM1#PFKFB3#KLF7#RRAGD#TMEM45A#JMJD6#GBE1#MYH9#SAP30#PLIN2#PGM2#HDLBP	NA	0.00588406	0.0124025	NA
HALLMARK_GLYCOLYSIS	hallmark	-1	0.774453	0.834026	ALDOA	-1	0.406954	0.508692	EGFR#IGFBP3	1	0.174232	0.277473	VEGFA#TGFA#ARTN	NA	NA	NA	NA	1	0.200741	0.31513	AK4#GNPDA1#RRAGD#CD44	1	6.02605e-08	7.53257e-07	TXN#QSOX1#PKM#LDHA#ERO1A#PGAM1#TPST1#AK4#IDH1#G6PD#CENPA#TALDO1#PYGL#HK2#HMMR#P4HA2#CITED2#DEPDC1#ENO1#GLRX#AURKA#CDK1#SLC16A3#BIK#SPAG4#SDC1#DSC2#IRS2#ANG#RRAGD#PLOD2#KIF20A	NA	3.01303e-07	3.01303e-06	NA
HALLMARK_IL2_STAT5_SIGNALING	hallmark	1	1	1	SERPINC1	-1	0.465769	0.554487	ABCB1	-1	0.0309046	0.138421	TNFSF11#TNFSF10	NA	NA	NA	NA	1	0.00211032	0.0205193	IL18R1#CD48#CSF1#PLIN2#RRAGD#CD44#CDC6#IL1R2#CST7#TRAF1#IL1RL1#SPP1#CD83	1	0.000478872	0.00184181	CKAP4#FURIN#SLC39A8#FAH#IL1R2#SLC2A3#PLSCR1#HK2#CDC6#SELL#ALCAM#SPRED2#RGS16#CAPG#GLIPR2#CCND3#MXD1#FAM126B#SMPDL3A#HIPK2#IL10#PIM1#ADAM19#RRAGD#GATA1#GSTO1#BATF#DRC1#IGF2R	NA	0.00192876	0.00542653	NA
HALLMARK_CHOLESTEROL_HOMEOSTASIS	hallmark	1	1	1	CLU	1	0.226988	0.453977	ACTG1	NA	NA	NA	NA	NA	NA	NA	NA	1	0.139394	0.278789	STARD4#HMGCR#ANXA5	1	0.00539804	0.0142054	PPARG#DHCR7#PLSCR1#ALCAM#SQLE#CLU#LDLR#JAG1#IDI1#FBXO6#S100A11#ACSS2#SCD#TP53INP1#NFIL3#HMGCR#FADS2#FDPS#SREBF2	NA	0.0210328	0.0375586	NA
HALLMARK_G2M_CHECKPOINT	hallmark	NA	NA	NA	NA	1	0.0193027	0.0983039	MARCKS#HNRNPU#JPT1#TMPO#ILF3#HMGA1#H2AZ1#HSPA8#NOTCH2#HMGN2#STMN1#LMNB1#TFDP1#MKI67#NCL	NA	NA	NA	NA	NA	NA	NA	NA	1	0.0768689	0.202287	NUSAP1#CDC6#MAP3K20#MARCKS#LMNB1#E2F3#LBR#XPO1	1	2.48138e-09	4.90746e-08	HMGB3#MAPK14#LMNB1#RAD23B#CDKN3#LBR#UBE2S#CENPA#UBE2C#BUB1#PBK#CCNB2#BIRC5#HMMR#STIL#TROAP#PLK1#CDC20#CDC6#SQLE#MYBL2#AURKA#AURKB#CDKN2C#TPX2#MKI67#KIF4A#TTK#E2F1#NEK2#JPT1#NUSAP1#CDK1#CKS2#KIF23#KIF2C#CDC25A#EXO1#E2F2#ESPL1#CCNA2#CDC45#KIF15#TOP1#KIF11#TOP2A#POLQ#PTTG1#TLE3#GINS2#E2F3#KNL1#CENPE#HIF1A#CENPF#SAP30#CHEK1#KPNA2#SLC7A5#MAP3K20#PRC1#BCL3#NUP98#TFDP1#PAFAH1B1	NA	7.44413e-09	1.96298e-07	NA
HALLMARK_PROTEIN_SECRETION	hallmark	NA	NA	NA	NA	-1	0.0484526	0.201886	LAMP2#EGFR#AP3S1#SNAP23	NA	NA	NA	NA	NA	NA	NA	NA	-1	0.76419	0.8491	ICA1	1	0.0112354	0.0280884	CD63#KIF1B#COPE#LAMP2#RAB5A#CLTC	NA	0.0275992	0.0475849	NA
HALLMARK_SPERMATOGENESIS	hallmark	NA	NA	NA	NA	1	0.288493	0.502786	SCG5#HSPA2#HSPA1L#HBZ#PCSK1N	NA	NA	NA	NA	NA	NA	NA	NA	-1	0.799238	0.868737	PEBP1	1	0.000783667	0.00244896	AGFG1#CLPB#CDKN3#TALDO1#BUB1#CCNB2#PGS1#AURKA#TTK#NEK2#CDK1#KIF2C	NA	0.00235473	0.00563097	NA
GOMF_IMMUNOGLOBULIN_BINDING	immglob	-1	0.113969	1	VWF#JCHAIN#HRG#AMBP	-1	0.242783	0.88055	HRG	NA	NA	NA	NA	NA	NA	NA	NA	1	0.00155392	0.00932353	FCER1G#DLG4#CD22#FCGR1A	1	0.0581374	0.116275	FCER1G#FCGR1A#FCAR#LILRA2#FCGR1B#FCGR2A	NA	0.0059881	0.0209584	NA
GOBP_IMMUNOGLOBULIN_PRODUCTION	immglob	1	0.80038	1	IGLV3-10	1	0.669945	0.900332	B2M#IGLV1-40#TP53BP1#IGLV2-18#IGKV3-20#IGLV1-47#IGKV3D-15#IGKV2D-24#IGKV2-24#IGKV1-39#HLA-E#IGKV1-12	1	0.146425	0.267217	IL6#IL10	NA	NA	NA	NA	1	0.161311	0.261279	NBN#CR1#CD22#BCL6	-1	0.000119849	0.000719093	HLA-DPB1#HLA-DPA1#HLA-DRA#HLA-DMB#HLA-DRB1	NA	0.000598529	0.00314228	NA
GOBP_ADAPTIVE_IMMUNE_RESPONSE_BASED_ON_SOMATIC_REC	immglob	-1	0.907333	1	C2#C8G#C8B	1	0.201255	0.88055	CRP#C2#SERPING1#B2M#C1QC#C1QA	1	0.0731628	0.267217	IL6#IL10#CD274#CCL19#IL18R1#CD40#SLAMF1#TNF#IL18	NA	NA	NA	NA	1	0.0212041	0.0763349	IL18R1#IL1R1#FCER1G#NBN#ARG1#KLRD1#IL6R#CR1#EBI3#BCL6#IL1RL1#FCGR1A	-1	4.8998e-09	8.81964e-08	HLA-DPB1#HLA-DPA1#CD1C#CD4#IL18BP#HLA-DRA#HLA-DMB#CD1E#CD74#HLA-DRB1#RFTN1	NA	2.4499e-08	5.14479e-07	NA
GOMF_IMMUNOGLOBULIN_RECEPTOR_BINDING	immglob	-1	0.986202	1	IGHV3-15#IGHV5-51#JCHAIN#FLNA#IGHD	1	0.770657	0.915155	FLNA#IGHV1-18#IGHV3-49#IGHV2-5#IGHV2-70#IGHV1-69#IGHV4-28#IGHD#IGHV1-3#JCHAIN#IGHV2-26#IGHV1OR15-1#IGHV3-72#IGHV3-7#IGHV3-64D#IGHV3-35#IGHV1-69D#IGHV3-48#IGHM#IGHV3-74#IGHV3-38#IGHV7-4-1#IGHV3-23	NA	NA	NA	NA	NA	NA	NA	NA	1	2.49083e-05	0.000448349	FLNA#CLEC4D#FGR	1	0.0360733	0.090692	CLEC4D#FES#FGR	NA	9.95698e-05	0.000696989	NA
GOBP_IMMUNOGLOBULIN_PRODUCTION_INVOLVED_IN_IMMUNOG	immglob	NA	NA	NA	NA	1	0.108929	0.88055	B2M#TP53BP1	1	0.42309	0.42309	IL10	NA	NA	NA	NA	1	0.370975	0.4351	NBN#BCL6	-1	1.22565e-05	0.000110308	HLA-DPB1#HLA-DPA1#HLA-DRA#HLA-DMB#HLA-DRB1	NA	4.90219e-05	0.00051473	NA
GOMF_IMMUNOGLOBULIN_RECEPTOR_ACTIVITY	immglob	NA	NA	NA	NA	1	0.313421	0.88055	PIGR	NA	NA	NA	NA	NA	NA	NA	NA	1	0.018103	0.0763349	FCER1G#FCGR1A	1	0.0346531	0.090692	FCER1G#FCGR1A#FCGR1B	NA	0.0360324	0.0945852	NA
GOBP_NEGATIVE_REGULATION_OF_HUMORAL_IMMUNE_RESPONS	immglob	NA	NA	NA	NA	1	0.58604	0.900332	C4BPA	NA	NA	NA	NA	NA	NA	NA	NA	1	0.112925	0.22585	CR1	1	0.00698649	0.0314392	CR1#CD55#CR1L#CD46	NA	0.0198983	0.0596948	NA
GOBP_NEGATIVE_REGULATION_OF_IMMUNOGLOBULIN_PRODUCT	immglob	NA	NA	NA	NA	NA	NA	NA	NA	NA	NA	NA	NA	NA	NA	NA	NA	1	0.000688261	0.00619435	CR1#CD22#BCL6	1	0.110982	0.199768	CR1#BCL6	NA	0.00136838	0.00574718	NA
Dihydrosphingomyelins	metaSub	NA	NA	NA	NA	NA	NA	NA	NA	NA	NA	NA	NA	-1	0.00769682	0.0615746	sphingomyelin (d18:0/20:0, d16:0/22:0)*#myristoyl dihydrosphingomyelin (d18:0/14:0)*#behenoyl dihydrosphingomyelin (d18:0/22:0)*	NA	NA	NA	NA	NA	NA	NA	NA	NA	0.00769682	0.0615746	NA
Fatty Acid Metabolism (Acyl Carnitine, Long Chain	metaSub	NA	NA	NA	NA	NA	NA	NA	NA	NA	NA	NA	NA	-1	0.0121775	0.0885633	stearoylcarnitine (C18)#cerotoylcarnitine (C26)*#palmitoylcarnitine (C16)#lignoceroylcarnitine (C24)*	NA	NA	NA	NA	NA	NA	NA	NA	NA	0.0121775	0.0885633	NA
Fatty Acid Metabolism (Acyl Carnitine, Polyunsatur	metaSub	NA	NA	NA	NA	NA	NA	NA	NA	NA	NA	NA	NA	-1	0.00636845	0.0566084	dihomo-linolenoylcarnitine (C20:3n3 or 6)*#arachidonoylcarnitine (C20:4)#linoleoylcarnitine (C18:2)*#dihomo-linoleoylcarnitine (C20:2)*	NA	NA	NA	NA	NA	NA	NA	NA	NA	0.00636845	0.0566084	NA
Fatty Acid, Amino	metaSub	NA	NA	NA	NA	NA	NA	NA	NA	NA	NA	NA	NA	-1	0.00234673	0.0264714	2-aminoheptanoate#2-aminooctanoate#N-acetyl-2-aminooctanoate*	NA	NA	NA	NA	NA	NA	NA	NA	NA	0.00234673	0.0264714	NA
Food Component/Plant	metaSub	NA	NA	NA	NA	NA	NA	NA	NA	NA	NA	NA	NA	-1	5.53101e-05	0.0011062	piperine#sulfate of piperine metabolite C16H19NO3 (2)*#sulfate of piperine metabolite C16H19NO3 (3)*#thymol sulfate#glucuronide of piperine metabolite C17H21NO3 (4)*#4-allylphenol sulfate#glucuronide of piperine metabolite C17H21NO3 (3)*#glucuronide of piperine metabolite C17H21NO3 (5)*#sulfate of piperine metabolite C18H21NO3 (3)*#S-allylcysteine#dihydrocaffeate sulfate (2)#eugenol sulfate#allii…	NA	NA	NA	NA	NA	NA	NA	NA	NA	5.53101e-05	0.0011062	NA
Histidine Metabolism	metaSub	NA	NA	NA	NA	NA	NA	NA	NA	NA	NA	NA	NA	1	0.000281269	0.0112508	hydantoin-5-propionate#formiminoglutamate#1-methyl-4-imidazoleacetate	NA	NA	NA	NA	NA	NA	NA	NA	NA	0.000281269	0.0112508	NA
Lysophospholipid	metaSub	NA	NA	NA	NA	NA	NA	NA	NA	NA	NA	NA	NA	-1	8.44683e-07	3.37873e-05	1-stearoyl-GPC (18:0)#1-palmitoyl-GPC (16:0)#1-palmitoleoyl-GPC (16:1)*#2-palmitoyl-GPC (16:0)*#2-palmitoleoyl-GPC (16:1)*#1-lignoceroyl-GPC (24:0)#1-arachidonoyl-GPC (20:4n6)*#1-linoleoyl-GPC (18:2)#1-linolenoyl-GPC (18:3)*#1-oleoyl-GPC (18:1)#2-stearoyl-GPE (18:0)*#1-palmitoyl-GPE (16:0)#1-linoleoyl-GPE (18:2)*#1-arachidonoyl-GPA (20:4)#1-arachidonoyl-GPE (20:4n6)*#1-oleoyl-GPE (18:1)#1-palmito…	NA	NA	NA	NA	NA	NA	NA	NA	NA	8.44683e-07	3.37873e-05	NA
Lysoplasmalogen	metaSub	NA	NA	NA	NA	NA	NA	NA	NA	NA	NA	NA	NA	-1	0.000129984	0.00207974	1-(1-enyl-palmitoyl)-GPC (P-16:0)*#1-(1-enyl-palmitoyl)-GPE (P-16:0)*#1-(1-enyl-stearoyl)-GPE (P-18:0)*#1-(1-enyl-oleoyl)-GPE (P-18:1)*	NA	NA	NA	NA	NA	NA	NA	NA	NA	0.000129984	0.00207974	NA
Phenylalanine Metabolism	metaSub	NA	NA	NA	NA	NA	NA	NA	NA	NA	NA	NA	NA	1	0.000102709	0.00821668	phenylalanine#phenyllactate (PLA)#N-acetylphenylalanine	NA	NA	NA	NA	NA	NA	NA	NA	NA	0.000102709	0.00821668	NA
Plasmalogen	metaSub	NA	NA	NA	NA	NA	NA	NA	NA	NA	NA	NA	NA	-1	3.047e-06	8.12532e-05	1-(1-enyl-palmitoyl)-2-arachidonoyl-GPC (P-16:0/20:4)*#1-(1-enyl-palmitoyl)-2-linoleoyl-GPE (P-16:0/18:2)*#1-(1-enyl-palmitoyl)-2-linoleoyl-GPC (P-16:0/18:2)*#1-(1-enyl-stearoyl)-2-arachidonoyl-GPE (P-18:0/20:4)*#1-(1-enyl-palmitoyl)-2-arachidonoyl-GPE (P-16:0/20:4)*	NA	NA	NA	NA	NA	NA	NA	NA	NA	3.047e-06	8.12532e-05	NA
Sphingomyelins	metaSub	NA	NA	NA	NA	NA	NA	NA	NA	NA	NA	NA	NA	-1	7.50544e-07	3.37873e-05	sphingomyelin (d18:1/21:0, d17:1/22:0, d16:1/23:0)*#sphingomyelin (d17:1/14:0, d16:1/15:0)*#sphingomyelin (d18:1/25:0, d19:0/24:1, d20:1/23:0, d19:1/24:0)*#sphingomyelin (d18:2/23:0, d18:1/23:1, d17:1/24:1)*#sphingomyelin (d18:1/20:0, d16:1/22:0)*#tricosanoyl sphingomyelin (d18:1/23:0)*#sphingomyelin (d18:1/22:1, d18:2/22:0, d16:1/24:1)*#behenoyl sphingomyelin (d18:1/22:0)*#sphingomyelin (d18:1/2…	NA	NA	NA	NA	NA	NA	NA	NA	NA	7.50544e-07	3.37873e-05	NA
Tryptophan Metabolism	metaSub	NA	NA	NA	NA	NA	NA	NA	NA	NA	NA	NA	NA	1	0.00170712	0.0455233	kynurenine#anthranilate#picolinate	NA	NA	NA	NA	NA	NA	NA	NA	NA	0.00170712	0.0455233	NA
Vitamin A Metabolism	metaSub	NA	NA	NA	NA	NA	NA	NA	NA	NA	NA	NA	NA	-1	0.00264714	0.0264714	retinol (vitamin A)#carotene diol (2)#carotene diol (1)	NA	NA	NA	NA	NA	NA	NA	NA	NA	0.00264714	0.0264714	NA
Xanthine Metabolism	metaSub	NA	NA	NA	NA	NA	NA	NA	NA	NA	NA	NA	NA	-1	0.000657282	0.00876375	3-methylxanthine#theobromine#7-methylxanthine#paraxanthine#1-methylxanthine#1,7-dimethylurate#theophylline	NA	NA	NA	NA	NA	NA	NA	NA	NA	0.000657282	0.00876375	NA
