# Supplementary material for: Integrated longitudinal multiomics study identifies immune programs associated with acute COVID-19 severity and mortality
Source: J Clin Invest. 2024 May 1;134(9):e176640. doi: 10.1172/JCI176640 (PMC11060740; doi:10.1172/JCI176640)
Supplement: Supplemental table 7 [file jci-134-176640-s099.xlsx]

## Sheet: Sheet 1
TableS7
pathway	database	PPT:direction	PPT:pval	PPT:pval_adj	PPT:leading_edge	PPG:direction	PPG:pval	PPG:pval_adj	PPG:leading_edge	SPT:direction	SPT:pval	SPT:pval_adj	SPT:leading_edge	PMG:direction	PMG:pval	PMG:pval_adj	PMG:leading_edge	NGX:direction	NGX:pval	NGX:pval_adj	NGX:leading_edge	PGX:direction	PGX:pval	PGX:pval_adj	PGX:leading_edge	Joint:direction	Joint:pval	Joint:pval_adj	Joint:leading_edge
Complement and coagulation cascades	kegg	1	9.00872e-05	0.00720698	C4B#C4BPA#C9#SERPINF2#C4A#F2#SERPING1#CFB#CFHR2#PROS1#FGA#KNG1#F5#FGB#F10#F12#C8G	1	0.000204335	0.02687	FGB#PROS1#C3#VTN#C4A#CFB#FGG#F2#C2#FGA#PLG	NA	NA	NA	NA	NA	NA	NA	NA	-1	0.00865069	0.299314	PROS1	1	1	1	CFH	NA	0.000248311	0.00783308	NA
Coronavirus disease - COVID-19	kegg	1	0.0290422	0.538164	C4B#C9#C4A#F2	1	0.0199251	0.655036	FGB#C3#C4A#CFB#FGG#F2#C2#FGA	1	1	1	CXCL8	1	0.0386563	0.0940488	oleoyl-arachidonoyl-glycerol (18:1/20:4) [2]*#oleoyl-arachidonoyl-glycerol (18:1/20:4) [1]*#linoleoyl-arachidonoyl-glycerol (18:2/20:4) [2]*#linoleoyl-arachidonoyl-glycerol (18:2/20:4) [1]*	1	1.10355e-08	9.54574e-07	OAS1#OAS3#MX1#OAS2#EIF2AK2#ISG15#STAT2#DDX58	1	0.000449081	0.0258221	OAS2#OAS1#OAS3#MX1#STAT2	NA	6.62115e-08	5.74385e-06	NA
Influenza A	kegg	1	0.135015	0.771514	ICAM1#KPNA5	1	0.520252	1	PLG	1	1	1	CXCL8	NA	NA	NA	NA	1	4.2039e-10	7.27275e-08	OAS1#OAS3#MX1#RSAD2#OAS2#EIF2AK2#STAT2#DDX58	1	2.52619e-07	4.35767e-05	OAS2#OAS1#IRF7#OAS3#RSAD2#MX1#STAT2	NA	2.09846e-09	3.64083e-07	NA
Epstein-Barr virus infection	kegg	1	0.315203	0.827738	ICAM1#VIM	1	0.164473	0.877475	B2M	1	1	1	IL6	NA	NA	NA	NA	1	6.22319e-08	4.30645e-06	OAS1#OAS3#OAS2#EIF2AK2#ISG15#STAT2#DDX58	1	0.000370631	0.0255736	OAS2#OAS1#IRF7#OAS3#STAT2	NA	3.11107e-07	2.15908e-05	NA
Cholesterol metabolism	kegg	-1	0.685338	1	APOC3	1	0.000175308	0.02687	APOC2#APOC3#APOA4#APOE#LPA	NA	NA	NA	NA	-1	0.151672	0.2374	glycohyocholate	1	1	1	MYLIP	1	1	1	MYLIP	NA	0.000876073	0.0217141	NA
Human papillomavirus infection	kegg	1	1	1	FN1	1	0.216727	0.877475	FN1#VTN	-1	0.185391	0.787606	AXIN1	NA	NA	NA	NA	1	6.13728e-05	0.00353916	MX1#EIF2AK2#OASL#ISG15#STAT2	1	0.066352	1	OASL#MX1#STAT2	NA	0.000306533	0.00886392	NA
Biosynthesis of amino acids	kegg	1	1	1	ALDOA	-1	0.778666	1	CPS1	NA	NA	NA	NA	-1	7.2561e-06	0.000435366	tyrosine#serine#methionine#histidine#tryptophan#threonine#asparagine#lysine#3-methyl-2-oxovalerate#aspartate	1	1	1	TKTL1	1	1	1	TKTL1	NA	3.62816e-05	0.00157371	NA
Herpes simplex virus 1 infection	kegg	1	1	1	C3	1	0.0816642	0.877475	B2M#C3	-1	0.39464	0.995569	TNFSF14	NA	NA	NA	NA	1	0.000518157	0.0199203	OAS1#OAS3#OAS2#EIF2AK2#STAT2#DDX58	1	0.0218649	0.635928	OAS2#OAS1#IRF7#OAS3#STAT2	NA	0.00251819	0.0485451	NA
Central carbon metabolism in cancer	kegg	NA	NA	NA	NA	-1	0.0106615	0.400569	FGFR2#EGFR#KIT#NTRK3	NA	NA	NA	NA	-1	5.29844e-05	0.0023843	tyrosine#serine#methionine#histidine#tryptophan#asparagine#lactate#aspartate	1	1	1	FGFR2	1	0.0261504	0.644422	SCO2	NA	0.000210478	0.00730358	NA
Hepatitis C	kegg	NA	NA	NA	NA	-1	0.249284	0.885968	EGFR#FAS	1	1	1	TNF	NA	NA	NA	NA	1	2.19783e-10	7.27275e-08	OAS1#OAS3#MX1#RSAD2#OAS2#IFIT1#EIF2AK2#STAT2#DDX58	1	3.59558e-09	1.24047e-06	OAS2#OAS1#IRF7#OAS3#IFIT1#RSAD2#MX1#STAT2	NA	8.28488e-10	2.87486e-07	NA
Measles	kegg	NA	NA	NA	NA	-1	0.423789	1	SLAMF1	-1	0.121732	0.787606	SLAMF1	NA	NA	NA	NA	1	3.82066e-09	4.40649e-07	OAS1#OAS3#MX1#OAS2#EIF2AK2#STAT2#DDX58	1	2.99381e-06	0.000344289	OAS2#OAS1#IRF7#OAS3#MX1#STAT2	NA	1.52631e-08	1.76544e-06	NA
Protein digestion and absorption	kegg	NA	NA	NA	NA	-1	0.883728	1	CTRB2	NA	NA	NA	NA	-1	3.18159e-07	2.88383e-05	tyrosine#serine#methionine#histidine#tryptophan#threonine#asparagine#lysine#aspartate#butyrate/isobutyrate (4:0)	1	1	1	PRSS3	1	1	1	COL9A2	NA	1.27264e-06	6.35359e-05	NA
NOD-like receptor signaling pathway	kegg	NA	NA	NA	NA	1	1	1	DNM1L	1	1	1	CXCL8	NA	NA	NA	NA	1	7.5428e-05	0.0037283	OAS1#OAS3#OAS2#STAT2	1	0.000145585	0.0125567	OAS2#OAS1#IRF7#OAS3#STAT2	NA	0.000198763	0.00730358	NA
Aminoacyl-tRNA biosynthesis	kegg	NA	NA	NA	NA	1	1	1	KARS1	NA	NA	NA	NA	-1	3.20426e-07	2.88383e-05	tyrosine#serine#methionine#histidine#tryptophan#threonine#asparagine#lysine#aspartate	1	1	1	LARS2	1	1	1	LARS2	NA	1.2817e-06	6.35359e-05	NA
Mineral absorption	kegg	NA	NA	NA	NA	1	1	1	ATOX1	NA	NA	NA	NA	-1	0.000384116	0.0138282	serine#methionine#tryptophan#threonine#asparagine	1	1	1	ATP2B4	1	1	1	ATP2B4	NA	0.00153826	0.0355851	NA
RIG-I-like receptor signaling pathway	kegg	NA	NA	NA	NA	NA	NA	NA	NA	1	1	1	CXCL8	NA	NA	NA	NA	1	0.000150724	0.00651881	ISG15#DHX58#DDX58	1	0.0629338	1	IRF7	NA	0.000451175	0.0120429	NA
D-Amino acid metabolism	kegg	NA	NA	NA	NA	NA	NA	NA	NA	NA	NA	NA	NA	-1	0.000601112	0.0154572	serine#methionine#histidine#threonine#lysine#aspartate	1	1	1	GLS	1	1	1	GLS	NA	0.00180553	0.0368542	NA
2-Oxocarboxylic acid metabolism	kegg	NA	NA	NA	NA	NA	NA	NA	NA	NA	NA	NA	NA	-1	0.000601112	0.0154572	tyrosine#methionine#tryptophan#lysine#3-methyl-2-oxovalerate#aspartate	1	1	1	BCAT1	1	1	1	BCAT1	NA	0.00180553	0.0368542	NA
HALLMARK_INTERFERON_GAMMA_RESPONSE	hallmark	1	0.0936583	0.569731	SERPING1#CFB#ICAM1#C1S#CFH	1	0.188341	0.627804	B2M#CFB	1	1	1	CCL7	NA	NA	NA	NA	1	2.82997e-10	7.07493e-09	IFI44#IFI44L#CMPK2#HERC6#OAS3#PARP12#MX1#LY6E#RSAD2#OAS2#IFIT1	1	3.30835e-10	8.27088e-09	OAS2#IFI44L#PARP12#IFI44#DDX60#USP18#XAF1#IRF7#OASL#PARP14#SAMD9L#HELZ2#CMTR1#HERC6	NA	7.6263e-10	1.90658e-08	NA
HALLMARK_XENOBIOTIC_METABOLISM	hallmark	1	0.146268	0.569731	RBP4#CFB#PROS1#ITIH4#F10	1	0.000691428	0.0226282	PTGDS#PROS1#VTN#CFB#APOE#ITIH4#MAN1A1#PLG	NA	NA	NA	NA	NA	NA	NA	NA	-1	0.0250469	0.178906	PROS1	1	1	1	GCLC	NA	0.00268189	0.0335236	NA
HALLMARK_COAGULATION	hallmark	1	0.299684	0.629337	C9#F2#SERPING1#CFB#PROS1#FGA#F10#F12#C8G#KLKB1#FGG#SERPINC1#C1S#PROC#CFH	1	0.000905128	0.0226282	APOC2#APOC3#FN1#PROS1#C3#CFB#FGG#F2#C2#FGA#PLG	-1	0.210801	0.6766	SIRT2	NA	NA	NA	NA	-1	0.0158309	0.146088	PROS1	1	1	1	CFH	NA	0.00429208	0.0429208	NA
HALLMARK_INTERFERON_ALPHA_RESPONSE	hallmark	1	0.50974	0.76461	C1S	1	0.0708101	0.455004	B2M#CSF1	1	0.112849	0.592096	CSF1	NA	NA	NA	NA	1	2.59152e-10	7.07493e-09	IFI44#IFI44L#OAS1#CMPK2#HERC6#PARP12#MX1#LY6E#RSAD2#EIF2AK2#EPSTI1	1	2.39937e-10	8.27088e-09	NCOA7#IFI44L#PARP12#IFI44#DDX60#OAS1#USP18#IRF7#OASL#PARP14	NA	6.22938e-10	1.90658e-08	NA
HALLMARK_KRAS_SIGNALING_DN	hallmark	1	1	1	C5	1	0.68355	1	SERPINA10	-1	0.148024	0.592096	IL5	NA	NA	NA	NA	1	0.000228672	0.0038112	IFI44L#MX1#RSAD2	1	0.00274061	0.0456768	IFI44L#RSAD2#MX1	NA	0.00105437	0.0175728	NA
GOCC_IMMUNOGLOBULIN_COMPLEX	immglob	-1	1.56899e-09	2.03968e-08	IGLL5#IGHG1#IGHG2#IGHA2#IGHA1#IGHV3-49#IGKC#IGKV3D-15#IGKV1-5#IGKV3D-20#IGHG4#IGHM#IGLV3-19#IGHG3#IGKV4-1#IGKV2-24#IGHV6-1#IGLV8-61	-1	1.48285e-09	3.79454e-09	IGLL5#IGLC2#IGLC3#IGLV3-21#IGLV3-9#IGHV4-39#IGHV4-61#IGLV3-25#IGHV4-34#IGLC7#IGHV4-31#IGHA1#IGLV3-10#IGHA2#IGHV5-51#IGLV3-19	NA	NA	NA	NA	NA	NA	NA	NA	1	1	1	JCHAIN	1	1	1	CD79B	NA	3.0494e-09	2.09698e-08	NA
GOCC_IMMUNOGLOBULIN_COMPLEX_CIRCULATING	immglob	-1	2.10357e-06	1.36732e-05	IGLL5#IGHG1#IGHG2#IGHA2#IGHA1#IGHV3-49#IGKC#IGHG4#IGHM#IGHG3#IGHV6-1	-1	1.32175e-09	3.79454e-09	IGLL5#IGLC2#IGLC3#IGHV4-39#IGHV4-61#IGHV4-34#IGLC7#IGHV4-31#IGHA1#IGHA2#IGHV5-51#IGKC#IGHV1-24#IGHV5-10-1#IGHG1#IGHV3-15#IGHG4#IGHV3-21#IGHV3-43#IGHV3-11#IGHV3-20#IGKV3-20#IGHV1-18#IGHG2#IGHV1-69D#IGHV3-23#IGHV3-53#IGHV3-48#IGHV4-28#IGHG3#IGHV3-74#IGHV3-7#IGHV3-72#IGHV3-35#IGHV3-64D#IGHV1-69-2#IGHV1-69#IGHV4-4#JCHAIN#IGLL1#IGHV2-5#IGHV3-49#IGHV3-38#IGHV2-70D#IGHV2-70#IGHV2-26#IGHV1-58	NA	NA	NA	NA	NA	NA	NA	NA	1	1	1	JCHAIN	1	1	1	JCHAIN	NA	5.28369e-09	2.09698e-08	NA
GOMF_IMMUNOGLOBULIN_RECEPTOR_BINDING	immglob	-1	3.87016e-06	1.67707e-05	IGLL5#IGHG1#IGHG2#IGHA2#IGHA1#IGHV3-49#IGKC#IGHG4#IGHM#IGHG3#IGHV6-1	-1	1.28867e-09	3.79454e-09	IGLL5#IGLC2#IGLC3#IGHV4-39#IGHV4-61#IGHV4-34#IGLC7#IGHV4-31#IGHA1#IGHA2#IGHV5-51#IGKC#IGHV1-24#IGHV5-10-1#IGHG1#IGHV3-15#IGHG4#IGHV3-21#IGHV3-43#IGHV3-11#IGHV3-20#IGHV1-18#IGHG2#IGHV1-69D#IGHV3-23#IGHV3-53#IGHV3-48#IGHV4-28#IGHG3#IGHV3-74#IGHV3-7#IGHV3-72#IGHV3-35#IGHV3-64D#IGHV1-69-2#IGHV1-69#IGHV4-4#JCHAIN#IGLL1#IGHV2-5#IGHV3-49#IGHV3-38	NA	NA	NA	NA	NA	NA	NA	NA	1	1	1	FGR	1	1	1	FGR	NA	5.15296e-09	2.09698e-08	NA
IMMUNOGLOBULIN_HEAVY	immglob	-1	3.6214e-05	0.000117695	IGHG1#IGHG2#IGHA2#IGHA1#IGHV3-49#IGHG4#IGHM#IGHG3#IGHV6-1	-1	1.162e-09	3.79454e-09	IGHV4-39#IGHV4-61#IGHV4-34#IGHV4-31#IGHA1#IGHA2#IGHV5-51#IGHV1-24#IGHV5-10-1#IGHG1#IGHV3-15#IGHG4#IGHV3-21#IGHV3-43#IGHV3-11#IGHV3-20#IGHV1-18#IGHG2#IGHV1-69D	NA	NA	NA	NA	NA	NA	NA	NA	NA	NA	NA	NA	NA	NA	NA	NA	NA	2.32392e-09	2.09698e-08	NA
IMMUNOGLOBULIN_LIGHT	immglob	-1	0.000139988	0.000363968	IGLL5#IGKC#IGKV3D-15#IGKV1-5#IGKV3D-20#IGLV3-19#IGKV4-1#IGKV2-24#IGLV8-61	-1	1.27077e-09	3.79454e-09	IGLL5#IGLC2#IGLC3#IGLV3-21#IGLV3-9#IGLV3-25#IGLC7#IGLV3-10#IGLV3-19#IGKC#IGLV3-27#IGLV6-57#IGLV1-51#IGKV4-1#IGLV3-1#IGLV1-47#IGLV3-12#IGKV1D-33#IGKV2-29#IGKV2D-29#IGKV2-30#IGKV3D-20#IGKV3-20#IGKV1-27#IGLV2-11#IGKV1D-8#IGKV1-8#IGLV2-8#IGKV1-5#IGKV3D-15#IGKV1D-13#IGKV2-40#IGKV2-28#IGKV1-39#IGLV7-43#IGLV7-46#IGLV1-36#IGKV1-12#IGLL1#IGLV8-61#IGLV2-23#IGKV1-16	NA	NA	NA	NA	NA	NA	NA	NA	NA	NA	NA	NA	NA	NA	NA	NA	NA	2.54152e-09	2.09698e-08	NA
GOBP_IMMUNOGLOBULIN_PRODUCTION	immglob	-1	0.00340699	0.00636964	IGKC#IGKV3D-15#IGKV1-5#IGKV3D-20#IGLV3-19#IGKV4-1#IGKV2-24#IGLV8-61	-1	1.28867e-09	3.79454e-09	IGLV3-21#IGLV3-9#IGLV3-25#IGLV3-10#IGLV3-19#IGKC#IGLV3-27#IGLV6-57#IGLV1-51#IGKV4-1#IGLV3-1#IGLV1-47#IGLV3-12#IGKV1D-33#IGKV2-29#IGKV2D-29#IGKV2-30#IGKV3D-20#IGKV3-20#IGKV1-27#IGLV2-11#IGKV1D-8#IGKV1-8#IGLV2-8#IGKV1-5#IGKV3D-15#IGKV1D-13#IGKV2-40#IGKV2-28#IGKV1-39#PTPRC#IGLV7-43#IGLV7-46#IGLV1-36#IGKV1-12#IGLV8-61#IGLV2-23#IGKV1-16	-1	0.22498	0.531755	IL5#TGFB1	NA	NA	NA	NA	1	1	1	BTK	1	1	1	BTK	NA	6.44334e-09	2.09698e-08	NA
GOBP_HUMORAL_IMMUNE_RESPONSE_MEDIATED_BY_CIRCULATI	immglob	-1	0.00342981	0.00636964	IGLL5#IGHG1#IGHG2#IGHA2#IGHA1#IGHV3-49#IGKC	-1	1.47221e-09	3.79454e-09	IGLL5#IGLC2#IGLC3#IGHV4-39#IGHV4-61#IGHV4-34#IGLC7#IGHV4-31#IGHA1#IGHA2#IGHV5-51#IGKC#IGHV1-24#IGHV5-10-1#IGHG1#IGHV3-15#IGHG4#IGHV3-21#IGHV3-43#IGHV3-11#IGHV3-20#IGHV1-18#IGHG2#IGHV1-69D	1	1	1	TNF	NA	NA	NA	NA	1	1	1	C6	1	1	1	MASP2	NA	7.36103e-09	2.09698e-08	NA
GOBP_REGULATION_OF_IMMUNOGLOBULIN_PRODUCTION	immglob	1	0.00619731	0.00738442	RBP4#HPX	-1	0.434041	0.458154	PTPRC	-1	0.22498	0.531755	IL5#TGFB1	NA	NA	NA	NA	1	1	1	CD22	1	1	1	CD22	NA	0.03169	0.0554575	NA
GOBP_POSITIVE_REGULATION_OF_IMMUNOGLOBULIN_PRODUCT	immglob	1	0.00619731	0.00738442	RBP4#HPX	-1	0.434041	0.458154	PTPRC	-1	0.191019	0.531755	IL5#TGFB1	NA	NA	NA	NA	1	1	1	TP53BP1	1	1	1	TP53BP1	NA	0.0306049	0.0554575	NA
GOBP_REGULATION_OF_HUMORAL_IMMUNE_RESPONSE_MEDIATE	immglob	1	0.00619731	0.00738442	C4BPA#HPX	-1	0.310811	0.369088	PTPRC	1	1	1	TNF	NA	NA	NA	NA	1	1	1	FCGR2B	1	1	1	FCGR2B	NA	0.03169	0.0554575	NA
GOCC_IGA_IMMUNOGLOBULIN_COMPLEX	immglob	-1	0.00624836	0.00738442	IGHA2#IGHA1	-1	0.000496613	0.00104841	IGHA1#IGHA2#IGKV3-20#JCHAIN	NA	NA	NA	NA	NA	NA	NA	NA	1	1	1	JCHAIN	NA	NA	NA	NA	NA	0.0013808	0.00322187	NA
GOBP_ADAPTIVE_IMMUNE_RESPONSE_BASED_ON_SOMATIC_REC	immglob	-1	0.00683984	0.00740983	IGLL5#IGHG1#IGHG2#IGHA2#IGHA1#IGHV3-49#IGKC	-1	1.5977e-09	3.79454e-09	IGLL5#IGLC2#IGLC3#IGHV4-39#IGHV4-61#IGHV4-34#IGLC7#IGHV4-31#IGHA1#IGHA2#IGHV5-51#IGKC#IGHV1-24#IGHV5-10-1#IGHG1#IGHV3-15#IGHG4#SLAMF1#IGHV3-21#IGHV3-43#IGHV3-11#IGHV3-20#ICAM1#IGHV1-18#IGHG2#IGHV1-69D#IGHV3-23#IGHV3-53#IGHV3-48#IGHV4-28#IGHG3#IGHV3-74#PTPRC#IGHV3-7#IGHV3-72#IGHV3-35#IGHV3-64D#IGHV1-69-2#IGHV1-69#CRTAM#CEACAM1#IGHV4-4#IGLL1#FCGR3A#CD226#IL7R#IGHV2-5#IGHV3-49#C1QBP#IGHV3-38#IGHV2-7…	-1	0.287422	0.531755	SLAMF1	NA	NA	NA	NA	1	0.196311	1	RSAD2	1	0.0561471	1	IRF7#MR1#RSAD2	NA	7.98851e-09	2.09698e-08	NA
Acetylated Peptides	metaSub	NA	NA	NA	NA	NA	NA	NA	NA	NA	NA	NA	NA	1	0.00302295	0.080612	4-hydroxyphenylacetylglutamine#phenylacetylglutamate#phenylacetylglutamine	NA	NA	NA	NA	NA	NA	NA	NA	NA	0.00302295	0.080612	NA
Fatty Acid Metabolism (Acyl Glycine)	metaSub	NA	NA	NA	NA	NA	NA	NA	NA	NA	NA	NA	NA	1	0.00190563	0.0762253	cis-3,4-methyleneheptanoylglycine#3-hydroxybutyroylglycine**	NA	NA	NA	NA	NA	NA	NA	NA	NA	0.00190563	0.0762253	NA
Partially Characterized Molecules	metaSub	NA	NA	NA	NA	NA	NA	NA	NA	NA	NA	NA	NA	-1	1.16371e-08	9.30965e-07	bilirubin degradation product, C16H18N2O5 (2)**#bilirubin degradation product, C16H18N2O5 (4)**#bilirubin degradation product, C17H18N2O4 (3)**#bilirubin degradation product, C17H20N2O5 (2)**#bilirubin degradation product, C16H18N2O5 (1)**#bilirubin degradation product, C17H20N2O5 (1)**#bilirubin degradation product, C17H18N2O4 (2)**#bilirubin degradation product, C16H18N2O5 (3)**	NA	NA	NA	NA	NA	NA	NA	NA	NA	1.16371e-08	9.30965e-07	NA
Sphingomyelins	metaSub	NA	NA	NA	NA	NA	NA	NA	NA	NA	NA	NA	NA	1	9.19791e-10	7.35833e-08	sphingomyelin (d18:2/18:1)*#sphingomyelin (d18:1/22:1, d18:2/22:0, d16:1/24:1)*#sphingomyelin (d18:2/16:0, d18:1/16:1)*#sphingomyelin (d18:1/18:1, d18:2/18:0)#sphingomyelin (d18:1/20:1, d18:2/20:0)*#sphingomyelin (d18:2/21:0, d16:2/23:0)*#sphingomyelin (d17:1/16:0, d18:1/15:0, d16:1/17:0)*#sphingomyelin (d18:1/17:0, d17:1/18:0, d19:1/16:0)#sphingomyelin (d18:2/23:0, d18:1/23:1, d17:1/24:1)*#sphin…	NA	NA	NA	NA	NA	NA	NA	NA	NA	9.19791e-10	7.35833e-08	NA
