# Supplementary material for: Integrated longitudinal multiomics study identifies immune programs associated with acute COVID-19 severity and mortality
Source: J Clin Invest. 2024 May 1;134(9):e176640. doi: 10.1172/JCI176640 (PMC11060740; doi:10.1172/JCI176640)
Supplement: Supplemental table 9 [file jci-134-176640-s101.xlsx]

## Sheet: Sheet 1
TableS9
	sympt_date_week	admit_month	sex	event_date_week	discretized_admit_age_quantile	trajectory_group	bmi	event_type	enrollment_site	respiratory_status	ethnicity	race	phase	event_location	percent_missing	plate	participant_id	resid	core_site
plasma_proteomics_targeted_final	0.0020622	0.00241256	0.00278449	0.00300514	0.00345907	0.00395251	0.00467039	0.00921456	0.00925259	0.00941372	0.0105555	0.0195023	0.0368246	0.0543537	0.0554517	0.112965	0.258502	0.401618	NA
plasma_proteomics_global_dda_final	0.00329935	0.00375759	0.00597228	0.00403099	0.0119716	0.0240575	0.00375985	0.00549829	0.0274823	0.0150169	0.00560672	0.00853268	0.0914858	0.071208	0.0456325	0.0488759	0.201229	0.422582	NA
serum_olink_final	0.0138221	0.00747802	0.0160054	0.013888	0.0189617	0.0504345	0.00651603	0.0376905	0.0287394	0.0442106	0.00205778	0.0288763	0.00953513	0.0828098	0.00240283	0.00758437	0.271503	0.329307	0.0281777
nasal_transcriptomics_final	0.00308375	0.00397884	0.0224754	0.00369414	0.00275631	0.00741691	0.0150792	0.00478528	0.0390496	0.0382089	0.000939324	0.00252023	0.00115825	0.0183601	NA	0.043138	0.140718	0.652638	NA
nasal_transcriptomics_beforeBatchCorr	0.00322006	0.00577199	0.0166608	0.00154065	0.00346983	0.00546736	0.0104023	0.00376514	0.0391337	0.0346428	0.000171202	0.00171383	0.00367064	0.0154361	NA	0.161438	0.128707	0.564788	NA
pbmc_transcriptomics_final	0.00742089	0.00266999	0.0319487	0.0233631	0.00914833	0.0185777	0.00556911	0.0119101	0.0441657	0.0232496	0.00296897	0.00989834	0.00140168	0.0957194	NA	0.0113465	0.212822	0.434266	0.0535536
pbmc_transcriptomics_beforeBatchCorr	0.0058924	0.00222827	0.0270039	0.0171884	0.00756251	0.0139642	0.0035627	0.010613	0.0393963	0.0199808	0.00193555	0.00648243	0.0292918	0.080513	NA	0.12505	0.149438	0.323436	0.136461
plasma_metabolomics_global_final	0.00429552	0.00255629	0.0258198	0.00767792	0.0405501	0.0220529	0.00583712	0.0269679	0.0272264	0.0369646	0.00527864	0.0153237	0.0519702	0.115632	NA	0.0337431	0.272739	0.305364	NA
