# Supplementary material for: Integrated longitudinal multiomics study identifies immune programs associated with acute COVID-19 severity and mortality
Source: J Clin Invest. 2024 May 1;134(9):e176640. doi: 10.1172/JCI176640 (PMC11060740; doi:10.1172/JCI176640)
Supplement: Supporting data values [file jci-134-176640-s102.xls]

## Sheet: Fig2B
X	Iteration	Model	Correlation.AUROC	Task
1	iter1	mcia	0.612466	TG1/23/45 vs. P(TG45) Spearman Corr.
2	iter2	mcia	0.587256	TG1/23/45 vs. P(TG45) Spearman Corr.
3	iter3	mcia	0.578566	TG1/23/45 vs. P(TG45) Spearman Corr.
4	iter4	mcia	0.598112	TG1/23/45 vs. P(TG45) Spearman Corr.
5	iter5	mcia	0.581546	TG1/23/45 vs. P(TG45) Spearman Corr.
6	iter6	mcia	0.567743	TG1/23/45 vs. P(TG45) Spearman Corr.
7	iter7	mcia	0.584576	TG1/23/45 vs. P(TG45) Spearman Corr.
8	iter8	mcia	0.599588	TG1/23/45 vs. P(TG45) Spearman Corr.
9	iter9	mcia	0.582817	TG1/23/45 vs. P(TG45) Spearman Corr.
10	iter10	mcia	0.569021	TG1/23/45 vs. P(TG45) Spearman Corr.
11	iter11	mcia	0.610692	TG1/23/45 vs. P(TG45) Spearman Corr.
12	iter12	mcia	0.59679	TG1/23/45 vs. P(TG45) Spearman Corr.
13	iter13	mcia	0.628233	TG1/23/45 vs. P(TG45) Spearman Corr.
14	iter14	mcia	0.545796	TG1/23/45 vs. P(TG45) Spearman Corr.
15	iter15	mcia	0.605569	TG1/23/45 vs. P(TG45) Spearman Corr.
16	iter16	mcia	0.555657	TG1/23/45 vs. P(TG45) Spearman Corr.
17	iter17	mcia	0.586528	TG1/23/45 vs. P(TG45) Spearman Corr.
18	iter18	mcia	0.578334	TG1/23/45 vs. P(TG45) Spearman Corr.
19	iter19	mcia	0.610696	TG1/23/45 vs. P(TG45) Spearman Corr.
20	iter20	mcia	0.556293	TG1/23/45 vs. P(TG45) Spearman Corr.
21	iter21	mcia	0.637656	TG1/23/45 vs. P(TG45) Spearman Corr.
22	iter22	mcia	0.567103	TG1/23/45 vs. P(TG45) Spearman Corr.
23	iter23	mcia	0.639441	TG1/23/45 vs. P(TG45) Spearman Corr.
24	iter24	mcia	0.583774	TG1/23/45 vs. P(TG45) Spearman Corr.
25	iter25	mcia	0.546964	TG1/23/45 vs. P(TG45) Spearman Corr.
26	iter26	mcia	0.600314	TG1/23/45 vs. P(TG45) Spearman Corr.
27	iter27	mcia	0.573467	TG1/23/45 vs. P(TG45) Spearman Corr.
28	iter28	mcia	0.553092	TG1/23/45 vs. P(TG45) Spearman Corr.
29	iter29	mcia	0.609815	TG1/23/45 vs. P(TG45) Spearman Corr.
30	iter30	mcia	0.569289	TG1/23/45 vs. P(TG45) Spearman Corr.
31	iter31	mcia	0.614142	TG1/23/45 vs. P(TG45) Spearman Corr.
32	iter32	mcia	0.571747	TG1/23/45 vs. P(TG45) Spearman Corr.
33	iter33	mcia	0.627423	TG1/23/45 vs. P(TG45) Spearman Corr.
34	iter34	mcia	0.548773	TG1/23/45 vs. P(TG45) Spearman Corr.
35	iter35	mcia	0.590334	TG1/23/45 vs. P(TG45) Spearman Corr.
36	iter36	mcia	0.584196	TG1/23/45 vs. P(TG45) Spearman Corr.
37	iter37	mcia	0.590048	TG1/23/45 vs. P(TG45) Spearman Corr.
38	iter38	mcia	0.604783	TG1/23/45 vs. P(TG45) Spearman Corr.
39	iter39	mcia	0.617142	TG1/23/45 vs. P(TG45) Spearman Corr.
40	iter40	mcia	0.579321	TG1/23/45 vs. P(TG45) Spearman Corr.
41	iter41	mcia	0.595202	TG1/23/45 vs. P(TG45) Spearman Corr.
42	iter42	mcia	0.576105	TG1/23/45 vs. P(TG45) Spearman Corr.
43	iter43	mcia	0.579552	TG1/23/45 vs. P(TG45) Spearman Corr.
44	iter44	mcia	0.577436	TG1/23/45 vs. P(TG45) Spearman Corr.
45	iter45	mcia	0.59851	TG1/23/45 vs. P(TG45) Spearman Corr.
46	iter46	mcia	0.547648	TG1/23/45 vs. P(TG45) Spearman Corr.
47	iter47	mcia	0.592223	TG1/23/45 vs. P(TG45) Spearman Corr.
48	iter48	mcia	0.530314	TG1/23/45 vs. P(TG45) Spearman Corr.
49	iter49	mcia	0.550855	TG1/23/45 vs. P(TG45) Spearman Corr.
50	iter50	mcia	0.586988	TG1/23/45 vs. P(TG45) Spearman Corr.
51	iter51	mcia	0.593734	TG1/23/45 vs. P(TG45) Spearman Corr.
52	iter52	mcia	0.593013	TG1/23/45 vs. P(TG45) Spearman Corr.
53	iter53	mcia	0.61016	TG1/23/45 vs. P(TG45) Spearman Corr.
54	iter54	mcia	0.624738	TG1/23/45 vs. P(TG45) Spearman Corr.
55	iter55	mcia	0.618276	TG1/23/45 vs. P(TG45) Spearman Corr.
56	iter56	mcia	0.603675	TG1/23/45 vs. P(TG45) Spearman Corr.
57	iter57	mcia	0.582357	TG1/23/45 vs. P(TG45) Spearman Corr.
58	iter58	mcia	0.617183	TG1/23/45 vs. P(TG45) Spearman Corr.
59	iter59	mcia	0.580722	TG1/23/45 vs. P(TG45) Spearman Corr.
60	iter60	mcia	0.602832	TG1/23/45 vs. P(TG45) Spearman Corr.
61	iter61	mcia	0.589763	TG1/23/45 vs. P(TG45) Spearman Corr.
62	iter62	mcia	0.601827	TG1/23/45 vs. P(TG45) Spearman Corr.
63	iter63	mcia	0.539885	TG1/23/45 vs. P(TG45) Spearman Corr.
64	iter64	mcia	0.599696	TG1/23/45 vs. P(TG45) Spearman Corr.
65	iter65	mcia	0.551528	TG1/23/45 vs. P(TG45) Spearman Corr.
66	iter66	mcia	0.536533	TG1/23/45 vs. P(TG45) Spearman Corr.
67	iter67	mcia	0.620607	TG1/23/45 vs. P(TG45) Spearman Corr.
68	iter68	mcia	0.553259	TG1/23/45 vs. P(TG45) Spearman Corr.
69	iter69	mcia	0.589173	TG1/23/45 vs. P(TG45) Spearman Corr.
70	iter70	mcia	0.604024	TG1/23/45 vs. P(TG45) Spearman Corr.
71	iter71	mcia	0.561524	TG1/23/45 vs. P(TG45) Spearman Corr.
72	iter72	mcia	0.593665	TG1/23/45 vs. P(TG45) Spearman Corr.
73	iter73	mcia	0.584694	TG1/23/45 vs. P(TG45) Spearman Corr.
74	iter74	mcia	0.579325	TG1/23/45 vs. P(TG45) Spearman Corr.
75	iter75	mcia	0.609383	TG1/23/45 vs. P(TG45) Spearman Corr.
76	iter76	mcia	0.571319	TG1/23/45 vs. P(TG45) Spearman Corr.
77	iter77	mcia	0.577267	TG1/23/45 vs. P(TG45) Spearman Corr.
78	iter78	mcia	0.580806	TG1/23/45 vs. P(TG45) Spearman Corr.
79	iter79	mcia	0.619967	TG1/23/45 vs. P(TG45) Spearman Corr.
80	iter80	mcia	0.570635	TG1/23/45 vs. P(TG45) Spearman Corr.
81	iter81	mcia	0.614085	TG1/23/45 vs. P(TG45) Spearman Corr.
82	iter82	mcia	0.572716	TG1/23/45 vs. P(TG45) Spearman Corr.
83	iter83	mcia	0.594337	TG1/23/45 vs. P(TG45) Spearman Corr.
84	iter84	mcia	0.54112	TG1/23/45 vs. P(TG45) Spearman Corr.
85	iter85	mcia	0.611826	TG1/23/45 vs. P(TG45) Spearman Corr.
86	iter86	mcia	0.542874	TG1/23/45 vs. P(TG45) Spearman Corr.
87	iter87	mcia	0.599254	TG1/23/45 vs. P(TG45) Spearman Corr.
88	iter88	mcia	0.588195	TG1/23/45 vs. P(TG45) Spearman Corr.
89	iter89	mcia	0.621294	TG1/23/45 vs. P(TG45) Spearman Corr.
90	iter90	mcia	0.581667	TG1/23/45 vs. P(TG45) Spearman Corr.
91	iter91	mcia	0.566103	TG1/23/45 vs. P(TG45) Spearman Corr.
92	iter92	mcia	0.562351	TG1/23/45 vs. P(TG45) Spearman Corr.
93	iter93	mcia	0.566164	TG1/23/45 vs. P(TG45) Spearman Corr.
94	iter94	mcia	0.61576	TG1/23/45 vs. P(TG45) Spearman Corr.
95	iter95	mcia	0.567861	TG1/23/45 vs. P(TG45) Spearman Corr.
96	iter96	mcia	0.588738	TG1/23/45 vs. P(TG45) Spearman Corr.
97	iter97	mcia	0.584288	TG1/23/45 vs. P(TG45) Spearman Corr.
98	iter98	mcia	0.569072	TG1/23/45 vs. P(TG45) Spearman Corr.
99	iter99	mcia	0.607104	TG1/23/45 vs. P(TG45) Spearman Corr.
100	iter100	mcia	0.634696	TG1/23/45 vs. P(TG45) Spearman Corr.
101	iter101	mcia	0.625755	TG1/23/45 vs. P(TG45) Spearman Corr.
102	iter102	mcia	0.559541	TG1/23/45 vs. P(TG45) Spearman Corr.
103	iter103	mcia	0.557591	TG1/23/45 vs. P(TG45) Spearman Corr.
104	iter104	mcia	0.640845	TG1/23/45 vs. P(TG45) Spearman Corr.
105	iter105	mcia	0.567593	TG1/23/45 vs. P(TG45) Spearman Corr.
106	iter106	mcia	0.588816	TG1/23/45 vs. P(TG45) Spearman Corr.
107	iter107	mcia	0.577521	TG1/23/45 vs. P(TG45) Spearman Corr.
108	iter108	mcia	0.594171	TG1/23/45 vs. P(TG45) Spearman Corr.
109	iter109	mcia	0.555564	TG1/23/45 vs. P(TG45) Spearman Corr.
110	iter110	mcia	0.615315	TG1/23/45 vs. P(TG45) Spearman Corr.
111	iter111	mcia	0.600881	TG1/23/45 vs. P(TG45) Spearman Corr.
112	iter112	mcia	0.622857	TG1/23/45 vs. P(TG45) Spearman Corr.
113	iter113	mcia	0.63049	TG1/23/45 vs. P(TG45) Spearman Corr.
114	iter114	mcia	0.592965	TG1/23/45 vs. P(TG45) Spearman Corr.
115	iter115	mcia	0.582031	TG1/23/45 vs. P(TG45) Spearman Corr.
116	iter116	mcia	0.546002	TG1/23/45 vs. P(TG45) Spearman Corr.
117	iter117	mcia	0.591199	TG1/23/45 vs. P(TG45) Spearman Corr.
118	iter118	mcia	0.536078	TG1/23/45 vs. P(TG45) Spearman Corr.
119	iter119	mcia	0.561235	TG1/23/45 vs. P(TG45) Spearman Corr.
120	iter120	mcia	0.601492	TG1/23/45 vs. P(TG45) Spearman Corr.
121	iter121	mcia	0.605602	TG1/23/45 vs. P(TG45) Spearman Corr.
122	iter122	mcia	0.622873	TG1/23/45 vs. P(TG45) Spearman Corr.
123	iter123	mcia	0.594488	TG1/23/45 vs. P(TG45) Spearman Corr.
124	iter124	mcia	0.598891	TG1/23/45 vs. P(TG45) Spearman Corr.
125	iter125	mcia	0.598937	TG1/23/45 vs. P(TG45) Spearman Corr.
126	iter126	mcia	0.581845	TG1/23/45 vs. P(TG45) Spearman Corr.
127	iter127	mcia	0.603677	TG1/23/45 vs. P(TG45) Spearman Corr.
128	iter128	mcia	0.579497	TG1/23/45 vs. P(TG45) Spearman Corr.
129	iter129	mcia	0.592576	TG1/23/45 vs. P(TG45) Spearman Corr.
130	iter130	mcia	0.603471	TG1/23/45 vs. P(TG45) Spearman Corr.
131	iter131	mcia	0.560866	TG1/23/45 vs. P(TG45) Spearman Corr.
132	iter132	mcia	0.600688	TG1/23/45 vs. P(TG45) Spearman Corr.
133	iter133	mcia	0.571673	TG1/23/45 vs. P(TG45) Spearman Corr.
134	iter134	mcia	0.594333	TG1/23/45 vs. P(TG45) Spearman Corr.
135	iter135	mcia	0.569236	TG1/23/45 vs. P(TG45) Spearman Corr.
136	iter136	mcia	0.572781	TG1/23/45 vs. P(TG45) Spearman Corr.
137	iter137	mcia	0.603814	TG1/23/45 vs. P(TG45) Spearman Corr.
138	iter138	mcia	0.615626	TG1/23/45 vs. P(TG45) Spearman Corr.
139	iter139	mcia	0.578306	TG1/23/45 vs. P(TG45) Spearman Corr.
140	iter140	mcia	0.616745	TG1/23/45 vs. P(TG45) Spearman Corr.
141	iter141	mcia	0.64523	TG1/23/45 vs. P(TG45) Spearman Corr.
142	iter142	mcia	0.610356	TG1/23/45 vs. P(TG45) Spearman Corr.
143	iter143	mcia	0.592315	TG1/23/45 vs. P(TG45) Spearman Corr.
144	iter144	mcia	0.562907	TG1/23/45 vs. P(TG45) Spearman Corr.
145	iter145	mcia	0.585843	TG1/23/45 vs. P(TG45) Spearman Corr.
146	iter146	mcia	0.569608	TG1/23/45 vs. P(TG45) Spearman Corr.
147	iter147	mcia	0.571097	TG1/23/45 vs. P(TG45) Spearman Corr.
148	iter148	mcia	0.64763	TG1/23/45 vs. P(TG45) Spearman Corr.
149	iter149	mcia	0.583915	TG1/23/45 vs. P(TG45) Spearman Corr.
150	iter150	mcia	0.556052	TG1/23/45 vs. P(TG45) Spearman Corr.
151	iter151	mcia	0.522307	TG1/23/45 vs. P(TG45) Spearman Corr.
152	iter152	mcia	0.55649	TG1/23/45 vs. P(TG45) Spearman Corr.
153	iter153	mcia	0.598101	TG1/23/45 vs. P(TG45) Spearman Corr.
154	iter154	mcia	0.576245	TG1/23/45 vs. P(TG45) Spearman Corr.
155	iter155	mcia	0.59294	TG1/23/45 vs. P(TG45) Spearman Corr.
156	iter156	mcia	0.588112	TG1/23/45 vs. P(TG45) Spearman Corr.
157	iter157	mcia	0.556437	TG1/23/45 vs. P(TG45) Spearman Corr.
158	iter158	mcia	0.559228	TG1/23/45 vs. P(TG45) Spearman Corr.
159	iter159	mcia	0.600941	TG1/23/45 vs. P(TG45) Spearman Corr.
160	iter160	mcia	0.560003	TG1/23/45 vs. P(TG45) Spearman Corr.
161	iter161	mcia	0.551949	TG1/23/45 vs. P(TG45) Spearman Corr.
162	iter162	mcia	0.57592	TG1/23/45 vs. P(TG45) Spearman Corr.
163	iter163	mcia	0.616282	TG1/23/45 vs. P(TG45) Spearman Corr.
164	iter164	mcia	0.580104	TG1/23/45 vs. P(TG45) Spearman Corr.
165	iter165	mcia	0.620167	TG1/23/45 vs. P(TG45) Spearman Corr.
166	iter166	mcia	0.560706	TG1/23/45 vs. P(TG45) Spearman Corr.
167	iter167	mcia	0.592223	TG1/23/45 vs. P(TG45) Spearman Corr.
168	iter168	mcia	0.566121	TG1/23/45 vs. P(TG45) Spearman Corr.
169	iter169	mcia	0.58678	TG1/23/45 vs. P(TG45) Spearman Corr.
170	iter170	mcia	0.551996	TG1/23/45 vs. P(TG45) Spearman Corr.
171	iter171	mcia	0.574979	TG1/23/45 vs. P(TG45) Spearman Corr.
172	iter172	mcia	0.572045	TG1/23/45 vs. P(TG45) Spearman Corr.
173	iter173	mcia	0.586283	TG1/23/45 vs. P(TG45) Spearman Corr.
174	iter174	mcia	0.600405	TG1/23/45 vs. P(TG45) Spearman Corr.
175	iter175	mcia	0.553707	TG1/23/45 vs. P(TG45) Spearman Corr.
176	iter176	mcia	0.600818	TG1/23/45 vs. P(TG45) Spearman Corr.
177	iter177	mcia	0.642863	TG1/23/45 vs. P(TG45) Spearman Corr.
178	iter178	mcia	0.556935	TG1/23/45 vs. P(TG45) Spearman Corr.
179	iter179	mcia	0.548694	TG1/23/45 vs. P(TG45) Spearman Corr.
180	iter180	mcia	0.593589	TG1/23/45 vs. P(TG45) Spearman Corr.
181	iter181	mcia	0.611326	TG1/23/45 vs. P(TG45) Spearman Corr.
182	iter182	mcia	0.610471	TG1/23/45 vs. P(TG45) Spearman Corr.
183	iter183	mcia	0.603898	TG1/23/45 vs. P(TG45) Spearman Corr.
184	iter184	mcia	0.600648	TG1/23/45 vs. P(TG45) Spearman Corr.
185	iter185	mcia	0.568359	TG1/23/45 vs. P(TG45) Spearman Corr.
186	iter186	mcia	0.626732	TG1/23/45 vs. P(TG45) Spearman Corr.
187	iter187	mcia	0.553289	TG1/23/45 vs. P(TG45) Spearman Corr.
188	iter188	mcia	0.565961	TG1/23/45 vs. P(TG45) Spearman Corr.
189	iter189	mcia	0.603726	TG1/23/45 vs. P(TG45) Spearman Corr.
190	iter190	mcia	0.600243	TG1/23/45 vs. P(TG45) Spearman Corr.
191	iter191	mcia	0.628466	TG1/23/45 vs. P(TG45) Spearman Corr.
192	iter192	mcia	0.645657	TG1/23/45 vs. P(TG45) Spearman Corr.
193	iter193	mcia	0.604497	TG1/23/45 vs. P(TG45) Spearman Corr.
194	iter194	mcia	0.565347	TG1/23/45 vs. P(TG45) Spearman Corr.
195	iter195	mcia	0.595871	TG1/23/45 vs. P(TG45) Spearman Corr.
196	iter196	mcia	0.613029	TG1/23/45 vs. P(TG45) Spearman Corr.
197	iter197	mcia	0.604326	TG1/23/45 vs. P(TG45) Spearman Corr.
198	iter198	mcia	0.582682	TG1/23/45 vs. P(TG45) Spearman Corr.
199	iter199	mcia	0.538318	TG1/23/45 vs. P(TG45) Spearman Corr.
200	iter200	mcia	0.575839	TG1/23/45 vs. P(TG45) Spearman Corr.
201	iter201	mcia	0.595365	TG1/23/45 vs. P(TG45) Spearman Corr.
202	iter202	mcia	0.615594	TG1/23/45 vs. P(TG45) Spearman Corr.
203	iter203	mcia	0.649638	TG1/23/45 vs. P(TG45) Spearman Corr.
204	iter204	mcia	0.577298	TG1/23/45 vs. P(TG45) Spearman Corr.
205	iter205	mcia	0.598429	TG1/23/45 vs. P(TG45) Spearman Corr.
206	iter206	mcia	0.588848	TG1/23/45 vs. P(TG45) Spearman Corr.
207	iter207	mcia	0.551748	TG1/23/45 vs. P(TG45) Spearman Corr.
208	iter208	mcia	0.581886	TG1/23/45 vs. P(TG45) Spearman Corr.
209	iter209	mcia	0.612398	TG1/23/45 vs. P(TG45) Spearman Corr.
210	iter210	mcia	0.538526	TG1/23/45 vs. P(TG45) Spearman Corr.
211	iter211	mcia	0.61952	TG1/23/45 vs. P(TG45) Spearman Corr.
212	iter212	mcia	0.613301	TG1/23/45 vs. P(TG45) Spearman Corr.
213	iter213	mcia	0.549316	TG1/23/45 vs. P(TG45) Spearman Corr.
214	iter214	mcia	0.637427	TG1/23/45 vs. P(TG45) Spearman Corr.
215	iter215	mcia	0.639448	TG1/23/45 vs. P(TG45) Spearman Corr.
216	iter216	mcia	0.531509	TG1/23/45 vs. P(TG45) Spearman Corr.
217	iter217	mcia	0.603443	TG1/23/45 vs. P(TG45) Spearman Corr.
218	iter218	mcia	0.588857	TG1/23/45 vs. P(TG45) Spearman Corr.
219	iter219	mcia	0.590696	TG1/23/45 vs. P(TG45) Spearman Corr.
220	iter220	mcia	0.613607	TG1/23/45 vs. P(TG45) Spearman Corr.
221	iter221	mcia	0.571893	TG1/23/45 vs. P(TG45) Spearman Corr.
222	iter222	mcia	0.584176	TG1/23/45 vs. P(TG45) Spearman Corr.
223	iter223	mcia	0.619082	TG1/23/45 vs. P(TG45) Spearman Corr.
224	iter224	mcia	0.569419	TG1/23/45 vs. P(TG45) Spearman Corr.
225	iter225	mcia	0.614347	TG1/23/45 vs. P(TG45) Spearman Corr.
226	iter226	mcia	0.588774	TG1/23/45 vs. P(TG45) Spearman Corr.
227	iter227	mcia	0.576237	TG1/23/45 vs. P(TG45) Spearman Corr.
228	iter228	mcia	0.577529	TG1/23/45 vs. P(TG45) Spearman Corr.
229	iter229	mcia	0.580705	TG1/23/45 vs. P(TG45) Spearman Corr.
230	iter230	mcia	0.545484	TG1/23/45 vs. P(TG45) Spearman Corr.
231	iter231	mcia	0.557588	TG1/23/45 vs. P(TG45) Spearman Corr.
232	iter232	mcia	0.603029	TG1/23/45 vs. P(TG45) Spearman Corr.
233	iter233	mcia	0.57701	TG1/23/45 vs. P(TG45) Spearman Corr.
234	iter234	mcia	0.60763	TG1/23/45 vs. P(TG45) Spearman Corr.
235	iter235	mcia	0.573378	TG1/23/45 vs. P(TG45) Spearman Corr.
236	iter236	mcia	0.598938	TG1/23/45 vs. P(TG45) Spearman Corr.
237	iter237	mcia	0.603696	TG1/23/45 vs. P(TG45) Spearman Corr.
238	iter238	mcia	0.560345	TG1/23/45 vs. P(TG45) Spearman Corr.
239	iter239	mcia	0.549199	TG1/23/45 vs. P(TG45) Spearman Corr.
240	iter240	mcia	0.566823	TG1/23/45 vs. P(TG45) Spearman Corr.
241	iter241	mcia	0.619876	TG1/23/45 vs. P(TG45) Spearman Corr.
242	iter242	mcia	0.579814	TG1/23/45 vs. P(TG45) Spearman Corr.
243	iter243	mcia	0.625992	TG1/23/45 vs. P(TG45) Spearman Corr.
244	iter244	mcia	0.654847	TG1/23/45 vs. P(TG45) Spearman Corr.
245	iter245	mcia	0.602257	TG1/23/45 vs. P(TG45) Spearman Corr.
246	iter246	mcia	0.612639	TG1/23/45 vs. P(TG45) Spearman Corr.
247	iter247	mcia	0.633391	TG1/23/45 vs. P(TG45) Spearman Corr.
248	iter248	mcia	0.564801	TG1/23/45 vs. P(TG45) Spearman Corr.
249	iter249	mcia	0.609182	TG1/23/45 vs. P(TG45) Spearman Corr.
250	iter250	mcia	0.572631	TG1/23/45 vs. P(TG45) Spearman Corr.
251	iter251	mcia	0.596671	TG1/23/45 vs. P(TG45) Spearman Corr.
252	iter252	mcia	0.613963	TG1/23/45 vs. P(TG45) Spearman Corr.
253	iter253	mcia	0.593439	TG1/23/45 vs. P(TG45) Spearman Corr.
254	iter254	mcia	0.623499	TG1/23/45 vs. P(TG45) Spearman Corr.
255	iter255	mcia	0.644209	TG1/23/45 vs. P(TG45) Spearman Corr.
256	iter256	mcia	0.605625	TG1/23/45 vs. P(TG45) Spearman Corr.
257	iter257	mcia	0.521663	TG1/23/45 vs. P(TG45) Spearman Corr.
258	iter258	mcia	0.624571	TG1/23/45 vs. P(TG45) Spearman Corr.
259	iter259	mcia	0.609399	TG1/23/45 vs. P(TG45) Spearman Corr.
260	iter260	mcia	0.61399	TG1/23/45 vs. P(TG45) Spearman Corr.
261	iter261	mcia	0.610208	TG1/23/45 vs. P(TG45) Spearman Corr.
262	iter262	mcia	0.589809	TG1/23/45 vs. P(TG45) Spearman Corr.
263	iter263	mcia	0.594029	TG1/23/45 vs. P(TG45) Spearman Corr.
264	iter264	mcia	0.543367	TG1/23/45 vs. P(TG45) Spearman Corr.
265	iter265	mcia	0.558944	TG1/23/45 vs. P(TG45) Spearman Corr.
266	iter266	mcia	0.596997	TG1/23/45 vs. P(TG45) Spearman Corr.
267	iter267	mcia	0.589423	TG1/23/45 vs. P(TG45) Spearman Corr.
268	iter268	mcia	0.574813	TG1/23/45 vs. P(TG45) Spearman Corr.
269	iter269	mcia	0.590382	TG1/23/45 vs. P(TG45) Spearman Corr.
270	iter270	mcia	0.618148	TG1/23/45 vs. P(TG45) Spearman Corr.
271	iter271	mcia	0.576802	TG1/23/45 vs. P(TG45) Spearman Corr.
272	iter272	mcia	0.570543	TG1/23/45 vs. P(TG45) Spearman Corr.
273	iter273	mcia	0.608572	TG1/23/45 vs. P(TG45) Spearman Corr.
274	iter274	mcia	0.61416	TG1/23/45 vs. P(TG45) Spearman Corr.
275	iter275	mcia	0.646159	TG1/23/45 vs. P(TG45) Spearman Corr.
276	iter276	mcia	0.592055	TG1/23/45 vs. P(TG45) Spearman Corr.
277	iter277	mcia	0.593719	TG1/23/45 vs. P(TG45) Spearman Corr.
278	iter278	mcia	0.569637	TG1/23/45 vs. P(TG45) Spearman Corr.
279	iter279	mcia	0.589024	TG1/23/45 vs. P(TG45) Spearman Corr.
280	iter280	mcia	0.65289	TG1/23/45 vs. P(TG45) Spearman Corr.
281	iter281	mcia	0.594652	TG1/23/45 vs. P(TG45) Spearman Corr.
282	iter282	mcia	0.561406	TG1/23/45 vs. P(TG45) Spearman Corr.
283	iter283	mcia	0.569343	TG1/23/45 vs. P(TG45) Spearman Corr.
284	iter284	mcia	0.640118	TG1/23/45 vs. P(TG45) Spearman Corr.
285	iter285	mcia	0.614899	TG1/23/45 vs. P(TG45) Spearman Corr.
286	iter286	mcia	0.584184	TG1/23/45 vs. P(TG45) Spearman Corr.
287	iter287	mcia	0.606464	TG1/23/45 vs. P(TG45) Spearman Corr.
288	iter288	mcia	0.582092	TG1/23/45 vs. P(TG45) Spearman Corr.
289	iter289	mcia	0.573405	TG1/23/45 vs. P(TG45) Spearman Corr.
290	iter290	mcia	0.57707	TG1/23/45 vs. P(TG45) Spearman Corr.
291	iter291	mcia	0.557197	TG1/23/45 vs. P(TG45) Spearman Corr.
292	iter292	mcia	0.646407	TG1/23/45 vs. P(TG45) Spearman Corr.
293	iter293	mcia	0.575389	TG1/23/45 vs. P(TG45) Spearman Corr.
294	iter294	mcia	0.583582	TG1/23/45 vs. P(TG45) Spearman Corr.
295	iter295	mcia	0.611164	TG1/23/45 vs. P(TG45) Spearman Corr.
296	iter296	mcia	0.597287	TG1/23/45 vs. P(TG45) Spearman Corr.
297	iter297	mcia	0.566777	TG1/23/45 vs. P(TG45) Spearman Corr.
298	iter298	mcia	0.63895	TG1/23/45 vs. P(TG45) Spearman Corr.
299	iter299	mcia	0.572878	TG1/23/45 vs. P(TG45) Spearman Corr.
300	iter300	mcia	0.55674	TG1/23/45 vs. P(TG45) Spearman Corr.
301	iter301	mcia	0.638055	TG1/23/45 vs. P(TG45) Spearman Corr.
302	iter302	mcia	0.558623	TG1/23/45 vs. P(TG45) Spearman Corr.
303	iter303	mcia	0.583053	TG1/23/45 vs. P(TG45) Spearman Corr.
304	iter304	mcia	0.532727	TG1/23/45 vs. P(TG45) Spearman Corr.
305	iter305	mcia	0.600202	TG1/23/45 vs. P(TG45) Spearman Corr.
306	iter306	mcia	0.574633	TG1/23/45 vs. P(TG45) Spearman Corr.
307	iter307	mcia	0.618388	TG1/23/45 vs. P(TG45) Spearman Corr.
308	iter308	mcia	0.554826	TG1/23/45 vs. P(TG45) Spearman Corr.
309	iter309	mcia	0.616332	TG1/23/45 vs. P(TG45) Spearman Corr.
310	iter310	mcia	0.591597	TG1/23/45 vs. P(TG45) Spearman Corr.
311	iter311	mcia	0.618537	TG1/23/45 vs. P(TG45) Spearman Corr.
312	iter312	mcia	0.598839	TG1/23/45 vs. P(TG45) Spearman Corr.
313	iter313	mcia	0.617565	TG1/23/45 vs. P(TG45) Spearman Corr.
314	iter314	mcia	0.605774	TG1/23/45 vs. P(TG45) Spearman Corr.
315	iter315	mcia	0.563619	TG1/23/45 vs. P(TG45) Spearman Corr.
316	iter316	mcia	0.615404	TG1/23/45 vs. P(TG45) Spearman Corr.
317	iter317	mcia	0.575681	TG1/23/45 vs. P(TG45) Spearman Corr.
318	iter318	mcia	0.589566	TG1/23/45 vs. P(TG45) Spearman Corr.
319	iter319	mcia	0.62904	TG1/23/45 vs. P(TG45) Spearman Corr.
320	iter320	mcia	0.618696	TG1/23/45 vs. P(TG45) Spearman Corr.
321	iter321	mcia	0.555835	TG1/23/45 vs. P(TG45) Spearman Corr.
322	iter322	mcia	0.613464	TG1/23/45 vs. P(TG45) Spearman Corr.
323	iter323	mcia	0.599181	TG1/23/45 vs. P(TG45) Spearman Corr.
324	iter324	mcia	0.583975	TG1/23/45 vs. P(TG45) Spearman Corr.
325	iter325	mcia	0.588987	TG1/23/45 vs. P(TG45) Spearman Corr.
326	iter326	mcia	0.594541	TG1/23/45 vs. P(TG45) Spearman Corr.
327	iter327	mcia	0.570886	TG1/23/45 vs. P(TG45) Spearman Corr.
328	iter328	mcia	0.585771	TG1/23/45 vs. P(TG45) Spearman Corr.
329	iter329	mcia	0.597797	TG1/23/45 vs. P(TG45) Spearman Corr.
330	iter330	mcia	0.578591	TG1/23/45 vs. P(TG45) Spearman Corr.
331	iter331	mcia	0.628779	TG1/23/45 vs. P(TG45) Spearman Corr.
332	iter332	mcia	0.601405	TG1/23/45 vs. P(TG45) Spearman Corr.
333	iter333	mcia	0.596405	TG1/23/45 vs. P(TG45) Spearman Corr.
334	iter334	mcia	0.606716	TG1/23/45 vs. P(TG45) Spearman Corr.
335	iter335	mcia	0.582531	TG1/23/45 vs. P(TG45) Spearman Corr.
336	iter336	mcia	0.593008	TG1/23/45 vs. P(TG45) Spearman Corr.
337	iter337	mcia	0.547256	TG1/23/45 vs. P(TG45) Spearman Corr.
338	iter338	mcia	0.575965	TG1/23/45 vs. P(TG45) Spearman Corr.
339	iter339	mcia	0.589179	TG1/23/45 vs. P(TG45) Spearman Corr.
340	iter340	mcia	0.54164	TG1/23/45 vs. P(TG45) Spearman Corr.
341	iter341	mcia	0.593788	TG1/23/45 vs. P(TG45) Spearman Corr.
342	iter342	mcia	0.544774	TG1/23/45 vs. P(TG45) Spearman Corr.
343	iter343	mcia	0.554577	TG1/23/45 vs. P(TG45) Spearman Corr.
344	iter344	mcia	0.549716	TG1/23/45 vs. P(TG45) Spearman Corr.
345	iter345	mcia	0.52218	TG1/23/45 vs. P(TG45) Spearman Corr.
346	iter346	mcia	0.594668	TG1/23/45 vs. P(TG45) Spearman Corr.
347	iter347	mcia	0.599787	TG1/23/45 vs. P(TG45) Spearman Corr.
348	iter348	mcia	0.61443	TG1/23/45 vs. P(TG45) Spearman Corr.
349	iter349	mcia	0.561819	TG1/23/45 vs. P(TG45) Spearman Corr.
350	iter350	mcia	0.602307	TG1/23/45 vs. P(TG45) Spearman Corr.
351	iter351	mcia	0.59884	TG1/23/45 vs. P(TG45) Spearman Corr.
352	iter352	mcia	0.562105	TG1/23/45 vs. P(TG45) Spearman Corr.
353	iter353	mcia	0.599626	TG1/23/45 vs. P(TG45) Spearman Corr.
354	iter354	mcia	0.54757	TG1/23/45 vs. P(TG45) Spearman Corr.
355	iter355	mcia	0.538746	TG1/23/45 vs. P(TG45) Spearman Corr.
356	iter356	mcia	0.588037	TG1/23/45 vs. P(TG45) Spearman Corr.
357	iter357	mcia	0.557002	TG1/23/45 vs. P(TG45) Spearman Corr.
358	iter358	mcia	0.584155	TG1/23/45 vs. P(TG45) Spearman Corr.
359	iter359	mcia	0.588431	TG1/23/45 vs. P(TG45) Spearman Corr.
360	iter360	mcia	0.570755	TG1/23/45 vs. P(TG45) Spearman Corr.
361	iter361	mcia	0.620048	TG1/23/45 vs. P(TG45) Spearman Corr.
362	iter362	mcia	0.59661	TG1/23/45 vs. P(TG45) Spearman Corr.
363	iter363	mcia	0.585533	TG1/23/45 vs. P(TG45) Spearman Corr.
364	iter364	mcia	0.628719	TG1/23/45 vs. P(TG45) Spearman Corr.
365	iter365	mcia	0.613732	TG1/23/45 vs. P(TG45) Spearman Corr.
366	iter366	mcia	0.575763	TG1/23/45 vs. P(TG45) Spearman Corr.
367	iter367	mcia	0.6218	TG1/23/45 vs. P(TG45) Spearman Corr.
368	iter368	mcia	0.591595	TG1/23/45 vs. P(TG45) Spearman Corr.
369	iter369	mcia	0.559502	TG1/23/45 vs. P(TG45) Spearman Corr.
370	iter370	mcia	0.573317	TG1/23/45 vs. P(TG45) Spearman Corr.
371	iter371	mcia	0.5635	TG1/23/45 vs. P(TG45) Spearman Corr.
372	iter372	mcia	0.575095	TG1/23/45 vs. P(TG45) Spearman Corr.
373	iter373	mcia	0.608884	TG1/23/45 vs. P(TG45) Spearman Corr.
374	iter374	mcia	0.593627	TG1/23/45 vs. P(TG45) Spearman Corr.
375	iter375	mcia	0.604912	TG1/23/45 vs. P(TG45) Spearman Corr.
376	iter376	mcia	0.58289	TG1/23/45 vs. P(TG45) Spearman Corr.
377	iter377	mcia	0.591529	TG1/23/45 vs. P(TG45) Spearman Corr.
378	iter378	mcia	0.571146	TG1/23/45 vs. P(TG45) Spearman Corr.
379	iter379	mcia	0.602252	TG1/23/45 vs. P(TG45) Spearman Corr.
380	iter380	mcia	0.579728	TG1/23/45 vs. P(TG45) Spearman Corr.
381	iter381	mcia	0.616913	TG1/23/45 vs. P(TG45) Spearman Corr.
382	iter382	mcia	0.562033	TG1/23/45 vs. P(TG45) Spearman Corr.
383	iter383	mcia	0.560096	TG1/23/45 vs. P(TG45) Spearman Corr.
384	iter384	mcia	0.571585	TG1/23/45 vs. P(TG45) Spearman Corr.
385	iter385	mcia	0.578008	TG1/23/45 vs. P(TG45) Spearman Corr.
386	iter386	mcia	0.613363	TG1/23/45 vs. P(TG45) Spearman Corr.
387	iter387	mcia	0.558893	TG1/23/45 vs. P(TG45) Spearman Corr.
388	iter388	mcia	0.602923	TG1/23/45 vs. P(TG45) Spearman Corr.
389	iter389	mcia	0.597144	TG1/23/45 vs. P(TG45) Spearman Corr.
390	iter390	mcia	0.550203	TG1/23/45 vs. P(TG45) Spearman Corr.
391	iter391	mcia	0.593289	TG1/23/45 vs. P(TG45) Spearman Corr.
392	iter392	mcia	0.53492	TG1/23/45 vs. P(TG45) Spearman Corr.
393	iter393	mcia	0.585574	TG1/23/45 vs. P(TG45) Spearman Corr.
394	iter394	mcia	0.573133	TG1/23/45 vs. P(TG45) Spearman Corr.
395	iter395	mcia	0.530248	TG1/23/45 vs. P(TG45) Spearman Corr.
396	iter396	mcia	0.58943	TG1/23/45 vs. P(TG45) Spearman Corr.
397	iter397	mcia	0.570011	TG1/23/45 vs. P(TG45) Spearman Corr.
398	iter398	mcia	0.600893	TG1/23/45 vs. P(TG45) Spearman Corr.
399	iter399	mcia	0.597198	TG1/23/45 vs. P(TG45) Spearman Corr.
400	iter400	mcia	0.628766	TG1/23/45 vs. P(TG45) Spearman Corr.
401	iter401	mcia	0.615429	TG1/23/45 vs. P(TG45) Spearman Corr.
402	iter402	mcia	0.596452	TG1/23/45 vs. P(TG45) Spearman Corr.
403	iter403	mcia	0.599469	TG1/23/45 vs. P(TG45) Spearman Corr.
404	iter404	mcia	0.59227	TG1/23/45 vs. P(TG45) Spearman Corr.
405	iter405	mcia	0.624135	TG1/23/45 vs. P(TG45) Spearman Corr.
406	iter406	mcia	0.5664	TG1/23/45 vs. P(TG45) Spearman Corr.
407	iter407	mcia	0.569321	TG1/23/45 vs. P(TG45) Spearman Corr.
408	iter408	mcia	0.535774	TG1/23/45 vs. P(TG45) Spearman Corr.
409	iter409	mcia	0.60523	TG1/23/45 vs. P(TG45) Spearman Corr.
410	iter410	mcia	0.586943	TG1/23/45 vs. P(TG45) Spearman Corr.
411	iter411	mcia	0.623533	TG1/23/45 vs. P(TG45) Spearman Corr.
412	iter412	mcia	0.550296	TG1/23/45 vs. P(TG45) Spearman Corr.
413	iter413	mcia	0.588984	TG1/23/45 vs. P(TG45) Spearman Corr.
414	iter414	mcia	0.59103	TG1/23/45 vs. P(TG45) Spearman Corr.
415	iter415	mcia	0.587185	TG1/23/45 vs. P(TG45) Spearman Corr.
416	iter416	mcia	0.573774	TG1/23/45 vs. P(TG45) Spearman Corr.
417	iter417	mcia	0.624069	TG1/23/45 vs. P(TG45) Spearman Corr.
418	iter418	mcia	0.589681	TG1/23/45 vs. P(TG45) Spearman Corr.
419	iter419	mcia	0.602059	TG1/23/45 vs. P(TG45) Spearman Corr.
420	iter420	mcia	0.599121	TG1/23/45 vs. P(TG45) Spearman Corr.
421	iter421	mcia	0.567726	TG1/23/45 vs. P(TG45) Spearman Corr.
422	iter422	mcia	0.566136	TG1/23/45 vs. P(TG45) Spearman Corr.
423	iter423	mcia	0.562135	TG1/23/45 vs. P(TG45) Spearman Corr.
424	iter424	mcia	0.573154	TG1/23/45 vs. P(TG45) Spearman Corr.
425	iter425	mcia	0.562423	TG1/23/45 vs. P(TG45) Spearman Corr.
426	iter426	mcia	0.603576	TG1/23/45 vs. P(TG45) Spearman Corr.
427	iter427	mcia	0.564877	TG1/23/45 vs. P(TG45) Spearman Corr.
428	iter428	mcia	0.608024	TG1/23/45 vs. P(TG45) Spearman Corr.
429	iter429	mcia	0.6109	TG1/23/45 vs. P(TG45) Spearman Corr.
430	iter430	mcia	0.533369	TG1/23/45 vs. P(TG45) Spearman Corr.
431	iter431	mcia	0.59645	TG1/23/45 vs. P(TG45) Spearman Corr.
432	iter432	mcia	0.547736	TG1/23/45 vs. P(TG45) Spearman Corr.
433	iter433	mcia	0.59201	TG1/23/45 vs. P(TG45) Spearman Corr.
434	iter434	mcia	0.560664	TG1/23/45 vs. P(TG45) Spearman Corr.
435	iter435	mcia	0.561212	TG1/23/45 vs. P(TG45) Spearman Corr.
436	iter436	mcia	0.635671	TG1/23/45 vs. P(TG45) Spearman Corr.
437	iter437	mcia	0.596142	TG1/23/45 vs. P(TG45) Spearman Corr.
438	iter438	mcia	0.589646	TG1/23/45 vs. P(TG45) Spearman Corr.
439	iter439	mcia	0.581785	TG1/23/45 vs. P(TG45) Spearman Corr.
440	iter440	mcia	0.556566	TG1/23/45 vs. P(TG45) Spearman Corr.
441	iter441	mcia	0.625688	TG1/23/45 vs. P(TG45) Spearman Corr.
442	iter442	mcia	0.599594	TG1/23/45 vs. P(TG45) Spearman Corr.
443	iter443	mcia	0.585967	TG1/23/45 vs. P(TG45) Spearman Corr.
444	iter444	mcia	0.583051	TG1/23/45 vs. P(TG45) Spearman Corr.
445	iter445	mcia	0.575364	TG1/23/45 vs. P(TG45) Spearman Corr.
446	iter446	mcia	0.58034	TG1/23/45 vs. P(TG45) Spearman Corr.
447	iter447	mcia	0.593179	TG1/23/45 vs. P(TG45) Spearman Corr.
448	iter448	mcia	0.571957	TG1/23/45 vs. P(TG45) Spearman Corr.
449	iter449	mcia	0.583803	TG1/23/45 vs. P(TG45) Spearman Corr.
450	iter450	mcia	0.523253	TG1/23/45 vs. P(TG45) Spearman Corr.
451	iter451	mcia	0.636826	TG1/23/45 vs. P(TG45) Spearman Corr.
452	iter452	mcia	0.596567	TG1/23/45 vs. P(TG45) Spearman Corr.
453	iter453	mcia	0.613355	TG1/23/45 vs. P(TG45) Spearman Corr.
454	iter454	mcia	0.628455	TG1/23/45 vs. P(TG45) Spearman Corr.
455	iter455	mcia	0.630783	TG1/23/45 vs. P(TG45) Spearman Corr.
456	iter456	mcia	0.616263	TG1/23/45 vs. P(TG45) Spearman Corr.
457	iter457	mcia	0.595063	TG1/23/45 vs. P(TG45) Spearman Corr.
458	iter458	mcia	0.581468	TG1/23/45 vs. P(TG45) Spearman Corr.
459	iter459	mcia	0.599614	TG1/23/45 vs. P(TG45) Spearman Corr.
460	iter460	mcia	0.496566	TG1/23/45 vs. P(TG45) Spearman Corr.
461	iter461	mcia	0.557809	TG1/23/45 vs. P(TG45) Spearman Corr.
462	iter462	mcia	0.585899	TG1/23/45 vs. P(TG45) Spearman Corr.
463	iter463	mcia	0.568484	TG1/23/45 vs. P(TG45) Spearman Corr.
464	iter464	mcia	0.598181	TG1/23/45 vs. P(TG45) Spearman Corr.
465	iter465	mcia	0.559753	TG1/23/45 vs. P(TG45) Spearman Corr.
466	iter466	mcia	0.58042	TG1/23/45 vs. P(TG45) Spearman Corr.
467	iter467	mcia	0.558912	TG1/23/45 vs. P(TG45) Spearman Corr.
468	iter468	mcia	0.624955	TG1/23/45 vs. P(TG45) Spearman Corr.
469	iter469	mcia	0.568992	TG1/23/45 vs. P(TG45) Spearman Corr.
470	iter470	mcia	0.608807	TG1/23/45 vs. P(TG45) Spearman Corr.
471	iter471	mcia	0.56794	TG1/23/45 vs. P(TG45) Spearman Corr.
472	iter472	mcia	0.607201	TG1/23/45 vs. P(TG45) Spearman Corr.
473	iter473	mcia	0.57843	TG1/23/45 vs. P(TG45) Spearman Corr.
474	iter474	mcia	0.613839	TG1/23/45 vs. P(TG45) Spearman Corr.
475	iter475	mcia	0.537301	TG1/23/45 vs. P(TG45) Spearman Corr.
476	iter476	mcia	0.572757	TG1/23/45 vs. P(TG45) Spearman Corr.
477	iter477	mcia	0.58835	TG1/23/45 vs. P(TG45) Spearman Corr.
478	iter478	mcia	0.514434	TG1/23/45 vs. P(TG45) Spearman Corr.
479	iter479	mcia	0.571845	TG1/23/45 vs. P(TG45) Spearman Corr.
480	iter480	mcia	0.605274	TG1/23/45 vs. P(TG45) Spearman Corr.
481	iter481	mcia	0.608672	TG1/23/45 vs. P(TG45) Spearman Corr.
482	iter482	mcia	0.617712	TG1/23/45 vs. P(TG45) Spearman Corr.
483	iter483	mcia	0.569157	TG1/23/45 vs. P(TG45) Spearman Corr.
484	iter484	mcia	0.655751	TG1/23/45 vs. P(TG45) Spearman Corr.
485	iter485	mcia	0.556717	TG1/23/45 vs. P(TG45) Spearman Corr.
486	iter486	mcia	0.595097	TG1/23/45 vs. P(TG45) Spearman Corr.
487	iter487	mcia	0.568981	TG1/23/45 vs. P(TG45) Spearman Corr.
488	iter488	mcia	0.566309	TG1/23/45 vs. P(TG45) Spearman Corr.
489	iter489	mcia	0.594198	TG1/23/45 vs. P(TG45) Spearman Corr.
490	iter490	mcia	0.632721	TG1/23/45 vs. P(TG45) Spearman Corr.
491	iter491	mcia	0.556972	TG1/23/45 vs. P(TG45) Spearman Corr.
492	iter492	mcia	0.558628	TG1/23/45 vs. P(TG45) Spearman Corr.
493	iter493	mcia	0.54477	TG1/23/45 vs. P(TG45) Spearman Corr.
494	iter494	mcia	0.621703	TG1/23/45 vs. P(TG45) Spearman Corr.
495	iter495	mcia	0.563927	TG1/23/45 vs. P(TG45) Spearman Corr.
496	iter496	mcia	0.587003	TG1/23/45 vs. P(TG45) Spearman Corr.
497	iter497	mcia	0.591685	TG1/23/45 vs. P(TG45) Spearman Corr.
498	iter498	mcia	0.620458	TG1/23/45 vs. P(TG45) Spearman Corr.
499	iter499	mcia	0.543471	TG1/23/45 vs. P(TG45) Spearman Corr.
500	iter500	mcia	0.599457	TG1/23/45 vs. P(TG45) Spearman Corr.
501	iter501	mcia	0.599046	TG1/23/45 vs. P(TG45) Spearman Corr.
502	iter502	mcia	0.597944	TG1/23/45 vs. P(TG45) Spearman Corr.
503	iter503	mcia	0.600416	TG1/23/45 vs. P(TG45) Spearman Corr.
504	iter504	mcia	0.58077	TG1/23/45 vs. P(TG45) Spearman Corr.
505	iter505	mcia	0.566223	TG1/23/45 vs. P(TG45) Spearman Corr.
506	iter506	mcia	0.623125	TG1/23/45 vs. P(TG45) Spearman Corr.
507	iter507	mcia	0.585963	TG1/23/45 vs. P(TG45) Spearman Corr.
508	iter508	mcia	0.581179	TG1/23/45 vs. P(TG45) Spearman Corr.
509	iter509	mcia	0.578149	TG1/23/45 vs. P(TG45) Spearman Corr.
510	iter510	mcia	0.522547	TG1/23/45 vs. P(TG45) Spearman Corr.
511	iter511	mcia	0.630262	TG1/23/45 vs. P(TG45) Spearman Corr.
512	iter512	mcia	0.554093	TG1/23/45 vs. P(TG45) Spearman Corr.
513	iter513	mcia	0.567881	TG1/23/45 vs. P(TG45) Spearman Corr.
514	iter514	mcia	0.532069	TG1/23/45 vs. P(TG45) Spearman Corr.
515	iter515	mcia	0.575952	TG1/23/45 vs. P(TG45) Spearman Corr.
516	iter516	mcia	0.624044	TG1/23/45 vs. P(TG45) Spearman Corr.
517	iter517	mcia	0.590642	TG1/23/45 vs. P(TG45) Spearman Corr.
518	iter518	mcia	0.573743	TG1/23/45 vs. P(TG45) Spearman Corr.
519	iter519	mcia	0.594184	TG1/23/45 vs. P(TG45) Spearman Corr.
520	iter520	mcia	0.597924	TG1/23/45 vs. P(TG45) Spearman Corr.
521	iter521	mcia	0.605592	TG1/23/45 vs. P(TG45) Spearman Corr.
522	iter522	mcia	0.538916	TG1/23/45 vs. P(TG45) Spearman Corr.
523	iter523	mcia	0.563079	TG1/23/45 vs. P(TG45) Spearman Corr.
524	iter524	mcia	0.587688	TG1/23/45 vs. P(TG45) Spearman Corr.
525	iter525	mcia	0.591537	TG1/23/45 vs. P(TG45) Spearman Corr.
526	iter526	mcia	0.583832	TG1/23/45 vs. P(TG45) Spearman Corr.
527	iter527	mcia	0.608024	TG1/23/45 vs. P(TG45) Spearman Corr.
528	iter528	mcia	0.57618	TG1/23/45 vs. P(TG45) Spearman Corr.
529	iter529	mcia	0.644036	TG1/23/45 vs. P(TG45) Spearman Corr.
530	iter530	mcia	0.598083	TG1/23/45 vs. P(TG45) Spearman Corr.
531	iter531	mcia	0.567082	TG1/23/45 vs. P(TG45) Spearman Corr.
532	iter532	mcia	0.540569	TG1/23/45 vs. P(TG45) Spearman Corr.
533	iter533	mcia	0.655133	TG1/23/45 vs. P(TG45) Spearman Corr.
534	iter534	mcia	0.593121	TG1/23/45 vs. P(TG45) Spearman Corr.
535	iter535	mcia	0.615229	TG1/23/45 vs. P(TG45) Spearman Corr.
536	iter536	mcia	0.602689	TG1/23/45 vs. P(TG45) Spearman Corr.
537	iter537	mcia	0.618258	TG1/23/45 vs. P(TG45) Spearman Corr.
538	iter538	mcia	0.607904	TG1/23/45 vs. P(TG45) Spearman Corr.
539	iter539	mcia	0.606403	TG1/23/45 vs. P(TG45) Spearman Corr.
540	iter540	mcia	0.555666	TG1/23/45 vs. P(TG45) Spearman Corr.
541	iter541	mcia	0.595573	TG1/23/45 vs. P(TG45) Spearman Corr.
542	iter542	mcia	0.600601	TG1/23/45 vs. P(TG45) Spearman Corr.
543	iter543	mcia	0.576949	TG1/23/45 vs. P(TG45) Spearman Corr.
544	iter544	mcia	0.631276	TG1/23/45 vs. P(TG45) Spearman Corr.
545	iter545	mcia	0.578959	TG1/23/45 vs. P(TG45) Spearman Corr.
546	iter546	mcia	0.594223	TG1/23/45 vs. P(TG45) Spearman Corr.
547	iter547	mcia	0.59612	TG1/23/45 vs. P(TG45) Spearman Corr.
548	iter548	mcia	0.580503	TG1/23/45 vs. P(TG45) Spearman Corr.
549	iter549	mcia	0.557727	TG1/23/45 vs. P(TG45) Spearman Corr.
550	iter550	mcia	0.576554	TG1/23/45 vs. P(TG45) Spearman Corr.
551	iter551	mcia	0.615611	TG1/23/45 vs. P(TG45) Spearman Corr.
552	iter552	mcia	0.628259	TG1/23/45 vs. P(TG45) Spearman Corr.
553	iter553	mcia	0.512291	TG1/23/45 vs. P(TG45) Spearman Corr.
554	iter554	mcia	0.594655	TG1/23/45 vs. P(TG45) Spearman Corr.
555	iter555	mcia	0.582602	TG1/23/45 vs. P(TG45) Spearman Corr.
556	iter556	mcia	0.606196	TG1/23/45 vs. P(TG45) Spearman Corr.
557	iter557	mcia	0.569368	TG1/23/45 vs. P(TG45) Spearman Corr.
558	iter558	mcia	0.571287	TG1/23/45 vs. P(TG45) Spearman Corr.
559	iter559	mcia	0.584559	TG1/23/45 vs. P(TG45) Spearman Corr.
560	iter560	mcia	0.654222	TG1/23/45 vs. P(TG45) Spearman Corr.
561	iter561	mcia	0.499919	TG1/23/45 vs. P(TG45) Spearman Corr.
562	iter562	mcia	0.601927	TG1/23/45 vs. P(TG45) Spearman Corr.
563	iter563	mcia	0.558831	TG1/23/45 vs. P(TG45) Spearman Corr.
564	iter564	mcia	0.642625	TG1/23/45 vs. P(TG45) Spearman Corr.
565	iter565	mcia	0.599662	TG1/23/45 vs. P(TG45) Spearman Corr.
566	iter566	mcia	0.574826	TG1/23/45 vs. P(TG45) Spearman Corr.
567	iter567	mcia	0.546212	TG1/23/45 vs. P(TG45) Spearman Corr.
568	iter568	mcia	0.563657	TG1/23/45 vs. P(TG45) Spearman Corr.
569	iter569	mcia	0.59957	TG1/23/45 vs. P(TG45) Spearman Corr.
570	iter570	mcia	0.618832	TG1/23/45 vs. P(TG45) Spearman Corr.
571	iter571	mcia	0.586235	TG1/23/45 vs. P(TG45) Spearman Corr.
572	iter572	mcia	0.623462	TG1/23/45 vs. P(TG45) Spearman Corr.
573	iter573	mcia	0.636066	TG1/23/45 vs. P(TG45) Spearman Corr.
574	iter574	mcia	0.607505	TG1/23/45 vs. P(TG45) Spearman Corr.
575	iter575	mcia	0.587097	TG1/23/45 vs. P(TG45) Spearman Corr.
576	iter576	mcia	0.575974	TG1/23/45 vs. P(TG45) Spearman Corr.
577	iter577	mcia	0.576473	TG1/23/45 vs. P(TG45) Spearman Corr.
578	iter578	mcia	0.643258	TG1/23/45 vs. P(TG45) Spearman Corr.
579	iter579	mcia	0.590852	TG1/23/45 vs. P(TG45) Spearman Corr.
580	iter580	mcia	0.58629	TG1/23/45 vs. P(TG45) Spearman Corr.
581	iter581	mcia	0.585571	TG1/23/45 vs. P(TG45) Spearman Corr.
582	iter582	mcia	0.576314	TG1/23/45 vs. P(TG45) Spearman Corr.
583	iter583	mcia	0.64175	TG1/23/45 vs. P(TG45) Spearman Corr.
584	iter584	mcia	0.595502	TG1/23/45 vs. P(TG45) Spearman Corr.
585	iter585	mcia	0.614402	TG1/23/45 vs. P(TG45) Spearman Corr.
586	iter586	mcia	0.560482	TG1/23/45 vs. P(TG45) Spearman Corr.
587	iter587	mcia	0.589378	TG1/23/45 vs. P(TG45) Spearman Corr.
588	iter588	mcia	0.617241	TG1/23/45 vs. P(TG45) Spearman Corr.
589	iter589	mcia	0.612938	TG1/23/45 vs. P(TG45) Spearman Corr.
590	iter590	mcia	0.562796	TG1/23/45 vs. P(TG45) Spearman Corr.
591	iter591	mcia	0.560144	TG1/23/45 vs. P(TG45) Spearman Corr.
592	iter592	mcia	0.559719	TG1/23/45 vs. P(TG45) Spearman Corr.
593	iter593	mcia	0.594764	TG1/23/45 vs. P(TG45) Spearman Corr.
594	iter594	mcia	0.601332	TG1/23/45 vs. P(TG45) Spearman Corr.
595	iter595	mcia	0.595298	TG1/23/45 vs. P(TG45) Spearman Corr.
596	iter596	mcia	0.577288	TG1/23/45 vs. P(TG45) Spearman Corr.
597	iter597	mcia	0.576369	TG1/23/45 vs. P(TG45) Spearman Corr.
598	iter598	mcia	0.601819	TG1/23/45 vs. P(TG45) Spearman Corr.
599	iter599	mcia	0.61035	TG1/23/45 vs. P(TG45) Spearman Corr.
600	iter600	mcia	0.55284	TG1/23/45 vs. P(TG45) Spearman Corr.
601	iter601	mcia	0.583181	TG1/23/45 vs. P(TG45) Spearman Corr.
602	iter602	mcia	0.625634	TG1/23/45 vs. P(TG45) Spearman Corr.
603	iter603	mcia	0.606276	TG1/23/45 vs. P(TG45) Spearman Corr.
604	iter604	mcia	0.650097	TG1/23/45 vs. P(TG45) Spearman Corr.
605	iter605	mcia	0.607827	TG1/23/45 vs. P(TG45) Spearman Corr.
606	iter606	mcia	0.580835	TG1/23/45 vs. P(TG45) Spearman Corr.
607	iter607	mcia	0.587638	TG1/23/45 vs. P(TG45) Spearman Corr.
608	iter608	mcia	0.602286	TG1/23/45 vs. P(TG45) Spearman Corr.
609	iter609	mcia	0.57786	TG1/23/45 vs. P(TG45) Spearman Corr.
610	iter610	mcia	0.596161	TG1/23/45 vs. P(TG45) Spearman Corr.
611	iter611	mcia	0.575096	TG1/23/45 vs. P(TG45) Spearman Corr.
612	iter612	mcia	0.609349	TG1/23/45 vs. P(TG45) Spearman Corr.
613	iter613	mcia	0.562087	TG1/23/45 vs. P(TG45) Spearman Corr.
614	iter614	mcia	0.579442	TG1/23/45 vs. P(TG45) Spearman Corr.
615	iter615	mcia	0.561245	TG1/23/45 vs. P(TG45) Spearman Corr.
616	iter616	mcia	0.582452	TG1/23/45 vs. P(TG45) Spearman Corr.
617	iter617	mcia	0.611092	TG1/23/45 vs. P(TG45) Spearman Corr.
618	iter618	mcia	0.594481	TG1/23/45 vs. P(TG45) Spearman Corr.
619	iter619	mcia	0.623451	TG1/23/45 vs. P(TG45) Spearman Corr.
620	iter620	mcia	0.520438	TG1/23/45 vs. P(TG45) Spearman Corr.
621	iter621	mcia	0.633886	TG1/23/45 vs. P(TG45) Spearman Corr.
622	iter622	mcia	0.564785	TG1/23/45 vs. P(TG45) Spearman Corr.
623	iter623	mcia	0.596718	TG1/23/45 vs. P(TG45) Spearman Corr.
624	iter624	mcia	0.594919	TG1/23/45 vs. P(TG45) Spearman Corr.
625	iter625	mcia	0.614225	TG1/23/45 vs. P(TG45) Spearman Corr.
626	iter626	mcia	0.584454	TG1/23/45 vs. P(TG45) Spearman Corr.
627	iter627	mcia	0.58737	TG1/23/45 vs. P(TG45) Spearman Corr.
628	iter628	mcia	0.504664	TG1/23/45 vs. P(TG45) Spearman Corr.
629	iter629	mcia	0.537464	TG1/23/45 vs. P(TG45) Spearman Corr.
630	iter630	mcia	0.596722	TG1/23/45 vs. P(TG45) Spearman Corr.
631	iter631	mcia	0.569602	TG1/23/45 vs. P(TG45) Spearman Corr.
632	iter632	mcia	0.536	TG1/23/45 vs. P(TG45) Spearman Corr.
633	iter633	mcia	0.522321	TG1/23/45 vs. P(TG45) Spearman Corr.
634	iter634	mcia	0.602428	TG1/23/45 vs. P(TG45) Spearman Corr.
635	iter635	mcia	0.626099	TG1/23/45 vs. P(TG45) Spearman Corr.
636	iter636	mcia	0.593047	TG1/23/45 vs. P(TG45) Spearman Corr.
637	iter637	mcia	0.601288	TG1/23/45 vs. P(TG45) Spearman Corr.
638	iter638	mcia	0.612294	TG1/23/45 vs. P(TG45) Spearman Corr.
639	iter639	mcia	0.589341	TG1/23/45 vs. P(TG45) Spearman Corr.
640	iter640	mcia	0.542595	TG1/23/45 vs. P(TG45) Spearman Corr.
641	iter641	mcia	0.614841	TG1/23/45 vs. P(TG45) Spearman Corr.
642	iter642	mcia	0.627747	TG1/23/45 vs. P(TG45) Spearman Corr.
643	iter643	mcia	0.578417	TG1/23/45 vs. P(TG45) Spearman Corr.
644	iter644	mcia	0.596908	TG1/23/45 vs. P(TG45) Spearman Corr.
645	iter645	mcia	0.565624	TG1/23/45 vs. P(TG45) Spearman Corr.
646	iter646	mcia	0.561679	TG1/23/45 vs. P(TG45) Spearman Corr.
647	iter647	mcia	0.54976	TG1/23/45 vs. P(TG45) Spearman Corr.
648	iter648	mcia	0.594748	TG1/23/45 vs. P(TG45) Spearman Corr.
649	iter649	mcia	0.5653	TG1/23/45 vs. P(TG45) Spearman Corr.
650	iter650	mcia	0.5274	TG1/23/45 vs. P(TG45) Spearman Corr.
651	iter651	mcia	0.601101	TG1/23/45 vs. P(TG45) Spearman Corr.
652	iter652	mcia	0.554206	TG1/23/45 vs. P(TG45) Spearman Corr.
653	iter653	mcia	0.551043	TG1/23/45 vs. P(TG45) Spearman Corr.
654	iter654	mcia	0.625048	TG1/23/45 vs. P(TG45) Spearman Corr.
655	iter655	mcia	0.565265	TG1/23/45 vs. P(TG45) Spearman Corr.
656	iter656	mcia	0.603327	TG1/23/45 vs. P(TG45) Spearman Corr.
657	iter657	mcia	0.606978	TG1/23/45 vs. P(TG45) Spearman Corr.
658	iter658	mcia	0.547172	TG1/23/45 vs. P(TG45) Spearman Corr.
659	iter659	mcia	0.581902	TG1/23/45 vs. P(TG45) Spearman Corr.
660	iter660	mcia	0.588893	TG1/23/45 vs. P(TG45) Spearman Corr.
661	iter661	mcia	0.643427	TG1/23/45 vs. P(TG45) Spearman Corr.
662	iter662	mcia	0.586195	TG1/23/45 vs. P(TG45) Spearman Corr.
663	iter663	mcia	0.561973	TG1/23/45 vs. P(TG45) Spearman Corr.
664	iter664	mcia	0.572839	TG1/23/45 vs. P(TG45) Spearman Corr.
665	iter665	mcia	0.536824	TG1/23/45 vs. P(TG45) Spearman Corr.
666	iter666	mcia	0.583832	TG1/23/45 vs. P(TG45) Spearman Corr.
667	iter667	mcia	0.549418	TG1/23/45 vs. P(TG45) Spearman Corr.
668	iter668	mcia	0.614871	TG1/23/45 vs. P(TG45) Spearman Corr.
669	iter669	mcia	0.581773	TG1/23/45 vs. P(TG45) Spearman Corr.
670	iter670	mcia	0.613051	TG1/23/45 vs. P(TG45) Spearman Corr.
671	iter671	mcia	0.541025	TG1/23/45 vs. P(TG45) Spearman Corr.
672	iter672	mcia	0.587256	TG1/23/45 vs. P(TG45) Spearman Corr.
673	iter673	mcia	0.598152	TG1/23/45 vs. P(TG45) Spearman Corr.
674	iter674	mcia	0.604814	TG1/23/45 vs. P(TG45) Spearman Corr.
675	iter675	mcia	0.591121	TG1/23/45 vs. P(TG45) Spearman Corr.
676	iter676	mcia	0.631758	TG1/23/45 vs. P(TG45) Spearman Corr.
677	iter677	mcia	0.573896	TG1/23/45 vs. P(TG45) Spearman Corr.
678	iter678	mcia	0.582464	TG1/23/45 vs. P(TG45) Spearman Corr.
679	iter679	mcia	0.587239	TG1/23/45 vs. P(TG45) Spearman Corr.
680	iter680	mcia	0.612394	TG1/23/45 vs. P(TG45) Spearman Corr.
681	iter681	mcia	0.612011	TG1/23/45 vs. P(TG45) Spearman Corr.
682	iter682	mcia	0.607017	TG1/23/45 vs. P(TG45) Spearman Corr.
683	iter683	mcia	0.574548	TG1/23/45 vs. P(TG45) Spearman Corr.
684	iter684	mcia	0.573078	TG1/23/45 vs. P(TG45) Spearman Corr.
685	iter685	mcia	0.622689	TG1/23/45 vs. P(TG45) Spearman Corr.
686	iter686	mcia	0.614556	TG1/23/45 vs. P(TG45) Spearman Corr.
687	iter687	mcia	0.621727	TG1/23/45 vs. P(TG45) Spearman Corr.
688	iter688	mcia	0.573576	TG1/23/45 vs. P(TG45) Spearman Corr.
689	iter689	mcia	0.596533	TG1/23/45 vs. P(TG45) Spearman Corr.
690	iter690	mcia	0.549864	TG1/23/45 vs. P(TG45) Spearman Corr.
691	iter691	mcia	0.606641	TG1/23/45 vs. P(TG45) Spearman Corr.
692	iter692	mcia	0.639982	TG1/23/45 vs. P(TG45) Spearman Corr.
693	iter693	mcia	0.567048	TG1/23/45 vs. P(TG45) Spearman Corr.
694	iter694	mcia	0.594098	TG1/23/45 vs. P(TG45) Spearman Corr.
695	iter695	mcia	0.568141	TG1/23/45 vs. P(TG45) Spearman Corr.
696	iter696	mcia	0.5656	TG1/23/45 vs. P(TG45) Spearman Corr.
697	iter697	mcia	0.570482	TG1/23/45 vs. P(TG45) Spearman Corr.
698	iter698	mcia	0.652447	TG1/23/45 vs. P(TG45) Spearman Corr.
699	iter699	mcia	0.616053	TG1/23/45 vs. P(TG45) Spearman Corr.
700	iter700	mcia	0.570092	TG1/23/45 vs. P(TG45) Spearman Corr.
701	iter701	mcia	0.613081	TG1/23/45 vs. P(TG45) Spearman Corr.
702	iter702	mcia	0.604681	TG1/23/45 vs. P(TG45) Spearman Corr.
703	iter703	mcia	0.593957	TG1/23/45 vs. P(TG45) Spearman Corr.
704	iter704	mcia	0.615069	TG1/23/45 vs. P(TG45) Spearman Corr.
705	iter705	mcia	0.56408	TG1/23/45 vs. P(TG45) Spearman Corr.
706	iter706	mcia	0.578868	TG1/23/45 vs. P(TG45) Spearman Corr.
707	iter707	mcia	0.596876	TG1/23/45 vs. P(TG45) Spearman Corr.
708	iter708	mcia	0.608841	TG1/23/45 vs. P(TG45) Spearman Corr.
709	iter709	mcia	0.565535	TG1/23/45 vs. P(TG45) Spearman Corr.
710	iter710	mcia	0.622512	TG1/23/45 vs. P(TG45) Spearman Corr.
711	iter711	mcia	0.600459	TG1/23/45 vs. P(TG45) Spearman Corr.
712	iter712	mcia	0.577269	TG1/23/45 vs. P(TG45) Spearman Corr.
713	iter713	mcia	0.617353	TG1/23/45 vs. P(TG45) Spearman Corr.
714	iter714	mcia	0.570259	TG1/23/45 vs. P(TG45) Spearman Corr.
715	iter715	mcia	0.586166	TG1/23/45 vs. P(TG45) Spearman Corr.
716	iter716	mcia	0.651227	TG1/23/45 vs. P(TG45) Spearman Corr.
717	iter717	mcia	0.594313	TG1/23/45 vs. P(TG45) Spearman Corr.
718	iter718	mcia	0.611207	TG1/23/45 vs. P(TG45) Spearman Corr.
719	iter719	mcia	0.561102	TG1/23/45 vs. P(TG45) Spearman Corr.
720	iter720	mcia	0.578981	TG1/23/45 vs. P(TG45) Spearman Corr.
721	iter721	mcia	0.57487	TG1/23/45 vs. P(TG45) Spearman Corr.
722	iter722	mcia	0.585112	TG1/23/45 vs. P(TG45) Spearman Corr.
723	iter723	mcia	0.59738	TG1/23/45 vs. P(TG45) Spearman Corr.
724	iter724	mcia	0.553112	TG1/23/45 vs. P(TG45) Spearman Corr.
725	iter725	mcia	0.641077	TG1/23/45 vs. P(TG45) Spearman Corr.
726	iter726	mcia	0.599909	TG1/23/45 vs. P(TG45) Spearman Corr.
727	iter727	mcia	0.667229	TG1/23/45 vs. P(TG45) Spearman Corr.
728	iter728	mcia	0.578548	TG1/23/45 vs. P(TG45) Spearman Corr.
729	iter729	mcia	0.578145	TG1/23/45 vs. P(TG45) Spearman Corr.
730	iter730	mcia	0.536274	TG1/23/45 vs. P(TG45) Spearman Corr.
731	iter731	mcia	0.607104	TG1/23/45 vs. P(TG45) Spearman Corr.
732	iter732	mcia	0.568047	TG1/23/45 vs. P(TG45) Spearman Corr.
733	iter733	mcia	0.599295	TG1/23/45 vs. P(TG45) Spearman Corr.
734	iter734	mcia	0.581424	TG1/23/45 vs. P(TG45) Spearman Corr.
735	iter735	mcia	0.605983	TG1/23/45 vs. P(TG45) Spearman Corr.
736	iter736	mcia	0.570005	TG1/23/45 vs. P(TG45) Spearman Corr.
737	iter737	mcia	0.614646	TG1/23/45 vs. P(TG45) Spearman Corr.
738	iter738	mcia	0.629638	TG1/23/45 vs. P(TG45) Spearman Corr.
739	iter739	mcia	0.605711	TG1/23/45 vs. P(TG45) Spearman Corr.
740	iter740	mcia	0.622159	TG1/23/45 vs. P(TG45) Spearman Corr.
741	iter741	mcia	0.608355	TG1/23/45 vs. P(TG45) Spearman Corr.
742	iter742	mcia	0.618322	TG1/23/45 vs. P(TG45) Spearman Corr.
743	iter743	mcia	0.574473	TG1/23/45 vs. P(TG45) Spearman Corr.
744	iter744	mcia	0.600452	TG1/23/45 vs. P(TG45) Spearman Corr.
745	iter745	mcia	0.585281	TG1/23/45 vs. P(TG45) Spearman Corr.
746	iter746	mcia	0.616619	TG1/23/45 vs. P(TG45) Spearman Corr.
747	iter747	mcia	0.582428	TG1/23/45 vs. P(TG45) Spearman Corr.
748	iter748	mcia	0.621729	TG1/23/45 vs. P(TG45) Spearman Corr.
749	iter749	mcia	0.576391	TG1/23/45 vs. P(TG45) Spearman Corr.
750	iter750	mcia	0.614095	TG1/23/45 vs. P(TG45) Spearman Corr.
751	iter751	mcia	0.572975	TG1/23/45 vs. P(TG45) Spearman Corr.
752	iter752	mcia	0.618278	TG1/23/45 vs. P(TG45) Spearman Corr.
753	iter753	mcia	0.58588	TG1/23/45 vs. P(TG45) Spearman Corr.
754	iter754	mcia	0.571793	TG1/23/45 vs. P(TG45) Spearman Corr.
755	iter755	mcia	0.616822	TG1/23/45 vs. P(TG45) Spearman Corr.
756	iter756	mcia	0.606482	TG1/23/45 vs. P(TG45) Spearman Corr.
757	iter757	mcia	0.585077	TG1/23/45 vs. P(TG45) Spearman Corr.
758	iter758	mcia	0.499906	TG1/23/45 vs. P(TG45) Spearman Corr.
759	iter759	mcia	0.588729	TG1/23/45 vs. P(TG45) Spearman Corr.
760	iter760	mcia	0.566791	TG1/23/45 vs. P(TG45) Spearman Corr.
761	iter761	mcia	0.587199	TG1/23/45 vs. P(TG45) Spearman Corr.
762	iter762	mcia	0.592541	TG1/23/45 vs. P(TG45) Spearman Corr.
763	iter763	mcia	0.563333	TG1/23/45 vs. P(TG45) Spearman Corr.
764	iter764	mcia	0.573685	TG1/23/45 vs. P(TG45) Spearman Corr.
765	iter765	mcia	0.572824	TG1/23/45 vs. P(TG45) Spearman Corr.
766	iter766	mcia	0.602253	TG1/23/45 vs. P(TG45) Spearman Corr.
767	iter767	mcia	0.588267	TG1/23/45 vs. P(TG45) Spearman Corr.
768	iter768	mcia	0.564205	TG1/23/45 vs. P(TG45) Spearman Corr.
769	iter769	mcia	0.576533	TG1/23/45 vs. P(TG45) Spearman Corr.
770	iter770	mcia	0.57676	TG1/23/45 vs. P(TG45) Spearman Corr.
771	iter771	mcia	0.589965	TG1/23/45 vs. P(TG45) Spearman Corr.
772	iter772	mcia	0.612798	TG1/23/45 vs. P(TG45) Spearman Corr.
773	iter773	mcia	0.596467	TG1/23/45 vs. P(TG45) Spearman Corr.
774	iter774	mcia	0.594627	TG1/23/45 vs. P(TG45) Spearman Corr.
775	iter775	mcia	0.568624	TG1/23/45 vs. P(TG45) Spearman Corr.
776	iter776	mcia	0.576997	TG1/23/45 vs. P(TG45) Spearman Corr.
777	iter777	mcia	0.58912	TG1/23/45 vs. P(TG45) Spearman Corr.
778	iter778	mcia	0.594946	TG1/23/45 vs. P(TG45) Spearman Corr.
779	iter779	mcia	0.516747	TG1/23/45 vs. P(TG45) Spearman Corr.
780	iter780	mcia	0.584534	TG1/23/45 vs. P(TG45) Spearman Corr.
781	iter781	mcia	0.602107	TG1/23/45 vs. P(TG45) Spearman Corr.
782	iter782	mcia	0.642594	TG1/23/45 vs. P(TG45) Spearman Corr.
783	iter783	mcia	0.592592	TG1/23/45 vs. P(TG45) Spearman Corr.
784	iter784	mcia	0.661389	TG1/23/45 vs. P(TG45) Spearman Corr.
785	iter785	mcia	0.558588	TG1/23/45 vs. P(TG45) Spearman Corr.
786	iter786	mcia	0.566336	TG1/23/45 vs. P(TG45) Spearman Corr.
787	iter787	mcia	0.591274	TG1/23/45 vs. P(TG45) Spearman Corr.
788	iter788	mcia	0.591204	TG1/23/45 vs. P(TG45) Spearman Corr.
789	iter789	mcia	0.55006	TG1/23/45 vs. P(TG45) Spearman Corr.
790	iter790	mcia	0.651321	TG1/23/45 vs. P(TG45) Spearman Corr.
791	iter791	mcia	0.579816	TG1/23/45 vs. P(TG45) Spearman Corr.
792	iter792	mcia	0.659561	TG1/23/45 vs. P(TG45) Spearman Corr.
793	iter793	mcia	0.582134	TG1/23/45 vs. P(TG45) Spearman Corr.
794	iter794	mcia	0.583624	TG1/23/45 vs. P(TG45) Spearman Corr.
795	iter795	mcia	0.599386	TG1/23/45 vs. P(TG45) Spearman Corr.
796	iter796	mcia	0.595545	TG1/23/45 vs. P(TG45) Spearman Corr.
797	iter797	mcia	0.52471	TG1/23/45 vs. P(TG45) Spearman Corr.
798	iter798	mcia	0.635724	TG1/23/45 vs. P(TG45) Spearman Corr.
799	iter799	mcia	0.637106	TG1/23/45 vs. P(TG45) Spearman Corr.
800	iter800	mcia	0.607854	TG1/23/45 vs. P(TG45) Spearman Corr.
801	iter801	mcia	0.563203	TG1/23/45 vs. P(TG45) Spearman Corr.
802	iter802	mcia	0.598003	TG1/23/45 vs. P(TG45) Spearman Corr.
803	iter803	mcia	0.610721	TG1/23/45 vs. P(TG45) Spearman Corr.
804	iter804	mcia	0.582914	TG1/23/45 vs. P(TG45) Spearman Corr.
805	iter805	mcia	0.596023	TG1/23/45 vs. P(TG45) Spearman Corr.
806	iter806	mcia	0.568901	TG1/23/45 vs. P(TG45) Spearman Corr.
807	iter807	mcia	0.517723	TG1/23/45 vs. P(TG45) Spearman Corr.
808	iter808	mcia	0.64635	TG1/23/45 vs. P(TG45) Spearman Corr.
809	iter809	mcia	0.549299	TG1/23/45 vs. P(TG45) Spearman Corr.
810	iter810	mcia	0.571617	TG1/23/45 vs. P(TG45) Spearman Corr.
811	iter811	mcia	0.564	TG1/23/45 vs. P(TG45) Spearman Corr.
812	iter812	mcia	0.600331	TG1/23/45 vs. P(TG45) Spearman Corr.
813	iter813	mcia	0.604701	TG1/23/45 vs. P(TG45) Spearman Corr.
814	iter814	mcia	0.611918	TG1/23/45 vs. P(TG45) Spearman Corr.
815	iter815	mcia	0.580051	TG1/23/45 vs. P(TG45) Spearman Corr.
816	iter816	mcia	0.568073	TG1/23/45 vs. P(TG45) Spearman Corr.
817	iter817	mcia	0.584457	TG1/23/45 vs. P(TG45) Spearman Corr.
818	iter818	mcia	0.6124	TG1/23/45 vs. P(TG45) Spearman Corr.
819	iter819	mcia	0.623725	TG1/23/45 vs. P(TG45) Spearman Corr.
820	iter820	mcia	0.598016	TG1/23/45 vs. P(TG45) Spearman Corr.
821	iter821	mcia	0.597962	TG1/23/45 vs. P(TG45) Spearman Corr.
822	iter822	mcia	0.56719	TG1/23/45 vs. P(TG45) Spearman Corr.
823	iter823	mcia	0.555143	TG1/23/45 vs. P(TG45) Spearman Corr.
824	iter824	mcia	0.611663	TG1/23/45 vs. P(TG45) Spearman Corr.
825	iter825	mcia	0.57471	TG1/23/45 vs. P(TG45) Spearman Corr.
826	iter826	mcia	0.567395	TG1/23/45 vs. P(TG45) Spearman Corr.
827	iter827	mcia	0.560785	TG1/23/45 vs. P(TG45) Spearman Corr.
828	iter828	mcia	0.616585	TG1/23/45 vs. P(TG45) Spearman Corr.
829	iter829	mcia	0.584953	TG1/23/45 vs. P(TG45) Spearman Corr.
830	iter830	mcia	0.570016	TG1/23/45 vs. P(TG45) Spearman Corr.
831	iter831	mcia	0.570966	TG1/23/45 vs. P(TG45) Spearman Corr.
832	iter832	mcia	0.574072	TG1/23/45 vs. P(TG45) Spearman Corr.
833	iter833	mcia	0.604711	TG1/23/45 vs. P(TG45) Spearman Corr.
834	iter834	mcia	0.600389	TG1/23/45 vs. P(TG45) Spearman Corr.
835	iter835	mcia	0.505497	TG1/23/45 vs. P(TG45) Spearman Corr.
836	iter836	mcia	0.565368	TG1/23/45 vs. P(TG45) Spearman Corr.
837	iter837	mcia	0.581354	TG1/23/45 vs. P(TG45) Spearman Corr.
838	iter838	mcia	0.577839	TG1/23/45 vs. P(TG45) Spearman Corr.
839	iter839	mcia	0.621474	TG1/23/45 vs. P(TG45) Spearman Corr.
840	iter840	mcia	0.594151	TG1/23/45 vs. P(TG45) Spearman Corr.
841	iter841	mcia	0.609873	TG1/23/45 vs. P(TG45) Spearman Corr.
842	iter842	mcia	0.600225	TG1/23/45 vs. P(TG45) Spearman Corr.
843	iter843	mcia	0.590502	TG1/23/45 vs. P(TG45) Spearman Corr.
844	iter844	mcia	0.549718	TG1/23/45 vs. P(TG45) Spearman Corr.
845	iter845	mcia	0.614002	TG1/23/45 vs. P(TG45) Spearman Corr.
846	iter846	mcia	0.578483	TG1/23/45 vs. P(TG45) Spearman Corr.
847	iter847	mcia	0.566662	TG1/23/45 vs. P(TG45) Spearman Corr.
848	iter848	mcia	0.58761	TG1/23/45 vs. P(TG45) Spearman Corr.
849	iter849	mcia	0.581359	TG1/23/45 vs. P(TG45) Spearman Corr.
850	iter850	mcia	0.566157	TG1/23/45 vs. P(TG45) Spearman Corr.
851	iter851	mcia	0.592922	TG1/23/45 vs. P(TG45) Spearman Corr.
852	iter852	mcia	0.602374	TG1/23/45 vs. P(TG45) Spearman Corr.
853	iter853	mcia	0.570724	TG1/23/45 vs. P(TG45) Spearman Corr.
854	iter854	mcia	0.603033	TG1/23/45 vs. P(TG45) Spearman Corr.
855	iter855	mcia	0.558619	TG1/23/45 vs. P(TG45) Spearman Corr.
856	iter856	mcia	0.522287	TG1/23/45 vs. P(TG45) Spearman Corr.
857	iter857	mcia	0.61355	TG1/23/45 vs. P(TG45) Spearman Corr.
858	iter858	mcia	0.620906	TG1/23/45 vs. P(TG45) Spearman Corr.
859	iter859	mcia	0.566684	TG1/23/45 vs. P(TG45) Spearman Corr.
860	iter860	mcia	0.573072	TG1/23/45 vs. P(TG45) Spearman Corr.
861	iter861	mcia	0.611943	TG1/23/45 vs. P(TG45) Spearman Corr.
862	iter862	mcia	0.547278	TG1/23/45 vs. P(TG45) Spearman Corr.
863	iter863	mcia	0.592846	TG1/23/45 vs. P(TG45) Spearman Corr.
864	iter864	mcia	0.604741	TG1/23/45 vs. P(TG45) Spearman Corr.
865	iter865	mcia	0.613684	TG1/23/45 vs. P(TG45) Spearman Corr.
866	iter866	mcia	0.589808	TG1/23/45 vs. P(TG45) Spearman Corr.
867	iter867	mcia	0.618025	TG1/23/45 vs. P(TG45) Spearman Corr.
868	iter868	mcia	0.573765	TG1/23/45 vs. P(TG45) Spearman Corr.
869	iter869	mcia	0.572495	TG1/23/45 vs. P(TG45) Spearman Corr.
870	iter870	mcia	0.572935	TG1/23/45 vs. P(TG45) Spearman Corr.
871	iter871	mcia	0.595949	TG1/23/45 vs. P(TG45) Spearman Corr.
872	iter872	mcia	0.652545	TG1/23/45 vs. P(TG45) Spearman Corr.
873	iter873	mcia	0.600126	TG1/23/45 vs. P(TG45) Spearman Corr.
874	iter874	mcia	0.576909	TG1/23/45 vs. P(TG45) Spearman Corr.
875	iter875	mcia	0.576674	TG1/23/45 vs. P(TG45) Spearman Corr.
876	iter876	mcia	0.544437	TG1/23/45 vs. P(TG45) Spearman Corr.
877	iter877	mcia	0.546613	TG1/23/45 vs. P(TG45) Spearman Corr.
878	iter878	mcia	0.5996	TG1/23/45 vs. P(TG45) Spearman Corr.
879	iter879	mcia	0.63749	TG1/23/45 vs. P(TG45) Spearman Corr.
880	iter880	mcia	0.585227	TG1/23/45 vs. P(TG45) Spearman Corr.
881	iter881	mcia	0.632083	TG1/23/45 vs. P(TG45) Spearman Corr.
882	iter882	mcia	0.557944	TG1/23/45 vs. P(TG45) Spearman Corr.
883	iter883	mcia	0.563246	TG1/23/45 vs. P(TG45) Spearman Corr.
884	iter884	mcia	0.599467	TG1/23/45 vs. P(TG45) Spearman Corr.
885	iter885	mcia	0.595249	TG1/23/45 vs. P(TG45) Spearman Corr.
886	iter886	mcia	0.604607	TG1/23/45 vs. P(TG45) Spearman Corr.
887	iter887	mcia	0.597067	TG1/23/45 vs. P(TG45) Spearman Corr.
888	iter888	mcia	0.598852	TG1/23/45 vs. P(TG45) Spearman Corr.
889	iter889	mcia	0.606162	TG1/23/45 vs. P(TG45) Spearman Corr.
890	iter890	mcia	0.574048	TG1/23/45 vs. P(TG45) Spearman Corr.
891	iter891	mcia	0.557167	TG1/23/45 vs. P(TG45) Spearman Corr.
892	iter892	mcia	0.579301	TG1/23/45 vs. P(TG45) Spearman Corr.
893	iter893	mcia	0.581269	TG1/23/45 vs. P(TG45) Spearman Corr.
894	iter894	mcia	0.513085	TG1/23/45 vs. P(TG45) Spearman Corr.
895	iter895	mcia	0.514622	TG1/23/45 vs. P(TG45) Spearman Corr.
896	iter896	mcia	0.59157	TG1/23/45 vs. P(TG45) Spearman Corr.
897	iter897	mcia	0.498826	TG1/23/45 vs. P(TG45) Spearman Corr.
898	iter898	mcia	0.550168	TG1/23/45 vs. P(TG45) Spearman Corr.
899	iter899	mcia	0.581741	TG1/23/45 vs. P(TG45) Spearman Corr.
900	iter900	mcia	0.605428	TG1/23/45 vs. P(TG45) Spearman Corr.
901	iter901	mcia	0.55757	TG1/23/45 vs. P(TG45) Spearman Corr.
902	iter902	mcia	0.566678	TG1/23/45 vs. P(TG45) Spearman Corr.
903	iter903	mcia	0.633691	TG1/23/45 vs. P(TG45) Spearman Corr.
904	iter904	mcia	0.518348	TG1/23/45 vs. P(TG45) Spearman Corr.
905	iter905	mcia	0.571282	TG1/23/45 vs. P(TG45) Spearman Corr.
906	iter906	mcia	0.619384	TG1/23/45 vs. P(TG45) Spearman Corr.
907	iter907	mcia	0.595427	TG1/23/45 vs. P(TG45) Spearman Corr.
908	iter908	mcia	0.606435	TG1/23/45 vs. P(TG45) Spearman Corr.
909	iter909	mcia	0.576271	TG1/23/45 vs. P(TG45) Spearman Corr.
910	iter910	mcia	0.573462	TG1/23/45 vs. P(TG45) Spearman Corr.
911	iter911	mcia	0.625218	TG1/23/45 vs. P(TG45) Spearman Corr.
912	iter912	mcia	0.558826	TG1/23/45 vs. P(TG45) Spearman Corr.
913	iter913	mcia	0.552421	TG1/23/45 vs. P(TG45) Spearman Corr.
914	iter914	mcia	0.568747	TG1/23/45 vs. P(TG45) Spearman Corr.
915	iter915	mcia	0.59026	TG1/23/45 vs. P(TG45) Spearman Corr.
916	iter916	mcia	0.60714	TG1/23/45 vs. P(TG45) Spearman Corr.
917	iter917	mcia	0.599755	TG1/23/45 vs. P(TG45) Spearman Corr.
918	iter918	mcia	0.611846	TG1/23/45 vs. P(TG45) Spearman Corr.
919	iter919	mcia	0.604168	TG1/23/45 vs. P(TG45) Spearman Corr.
920	iter920	mcia	0.559048	TG1/23/45 vs. P(TG45) Spearman Corr.
921	iter921	mcia	0.619902	TG1/23/45 vs. P(TG45) Spearman Corr.
922	iter922	mcia	0.533825	TG1/23/45 vs. P(TG45) Spearman Corr.
923	iter923	mcia	0.562596	TG1/23/45 vs. P(TG45) Spearman Corr.
924	iter924	mcia	0.558941	TG1/23/45 vs. P(TG45) Spearman Corr.
925	iter925	mcia	0.59801	TG1/23/45 vs. P(TG45) Spearman Corr.
926	iter926	mcia	0.619548	TG1/23/45 vs. P(TG45) Spearman Corr.
927	iter927	mcia	0.552561	TG1/23/45 vs. P(TG45) Spearman Corr.
928	iter928	mcia	0.591039	TG1/23/45 vs. P(TG45) Spearman Corr.
929	iter929	mcia	0.592612	TG1/23/45 vs. P(TG45) Spearman Corr.
930	iter930	mcia	0.609291	TG1/23/45 vs. P(TG45) Spearman Corr.
931	iter931	mcia	0.596989	TG1/23/45 vs. P(TG45) Spearman Corr.
932	iter932	mcia	0.552368	TG1/23/45 vs. P(TG45) Spearman Corr.
933	iter933	mcia	0.554479	TG1/23/45 vs. P(TG45) Spearman Corr.
934	iter934	mcia	0.587083	TG1/23/45 vs. P(TG45) Spearman Corr.
935	iter935	mcia	0.609658	TG1/23/45 vs. P(TG45) Spearman Corr.
936	iter936	mcia	0.568619	TG1/23/45 vs. P(TG45) Spearman Corr.
937	iter937	mcia	0.597727	TG1/23/45 vs. P(TG45) Spearman Corr.
938	iter938	mcia	0.561025	TG1/23/45 vs. P(TG45) Spearman Corr.
939	iter939	mcia	0.602664	TG1/23/45 vs. P(TG45) Spearman Corr.
940	iter940	mcia	0.634901	TG1/23/45 vs. P(TG45) Spearman Corr.
941	iter941	mcia	0.583799	TG1/23/45 vs. P(TG45) Spearman Corr.
942	iter942	mcia	0.597976	TG1/23/45 vs. P(TG45) Spearman Corr.
943	iter943	mcia	0.586399	TG1/23/45 vs. P(TG45) Spearman Corr.
944	iter944	mcia	0.564076	TG1/23/45 vs. P(TG45) Spearman Corr.
945	iter945	mcia	0.550231	TG1/23/45 vs. P(TG45) Spearman Corr.
946	iter946	mcia	0.599747	TG1/23/45 vs. P(TG45) Spearman Corr.
947	iter947	mcia	0.532819	TG1/23/45 vs. P(TG45) Spearman Corr.
948	iter948	mcia	0.588008	TG1/23/45 vs. P(TG45) Spearman Corr.
949	iter949	mcia	0.563136	TG1/23/45 vs. P(TG45) Spearman Corr.
950	iter950	mcia	0.54634	TG1/23/45 vs. P(TG45) Spearman Corr.
951	iter951	mcia	0.648278	TG1/23/45 vs. P(TG45) Spearman Corr.
952	iter952	mcia	0.574531	TG1/23/45 vs. P(TG45) Spearman Corr.
953	iter953	mcia	0.594029	TG1/23/45 vs. P(TG45) Spearman Corr.
954	iter954	mcia	0.617383	TG1/23/45 vs. P(TG45) Spearman Corr.
955	iter955	mcia	0.555244	TG1/23/45 vs. P(TG45) Spearman Corr.
956	iter956	mcia	0.590107	TG1/23/45 vs. P(TG45) Spearman Corr.
957	iter957	mcia	0.636563	TG1/23/45 vs. P(TG45) Spearman Corr.
958	iter958	mcia	0.604813	TG1/23/45 vs. P(TG45) Spearman Corr.
959	iter959	mcia	0.577502	TG1/23/45 vs. P(TG45) Spearman Corr.
960	iter960	mcia	0.571869	TG1/23/45 vs. P(TG45) Spearman Corr.
961	iter961	mcia	0.60165	TG1/23/45 vs. P(TG45) Spearman Corr.
962	iter962	mcia	0.559898	TG1/23/45 vs. P(TG45) Spearman Corr.
963	iter963	mcia	0.601395	TG1/23/45 vs. P(TG45) Spearman Corr.
964	iter964	mcia	0.588667	TG1/23/45 vs. P(TG45) Spearman Corr.
965	iter965	mcia	0.568693	TG1/23/45 vs. P(TG45) Spearman Corr.
966	iter966	mcia	0.600431	TG1/23/45 vs. P(TG45) Spearman Corr.
967	iter967	mcia	0.651479	TG1/23/45 vs. P(TG45) Spearman Corr.
968	iter968	mcia	0.566112	TG1/23/45 vs. P(TG45) Spearman Corr.
969	iter969	mcia	0.603266	TG1/23/45 vs. P(TG45) Spearman Corr.
970	iter970	mcia	0.619212	TG1/23/45 vs. P(TG45) Spearman Corr.
971	iter971	mcia	0.559275	TG1/23/45 vs. P(TG45) Spearman Corr.
972	iter972	mcia	0.583733	TG1/23/45 vs. P(TG45) Spearman Corr.
973	iter973	mcia	0.571224	TG1/23/45 vs. P(TG45) Spearman Corr.
974	iter974	mcia	0.609043	TG1/23/45 vs. P(TG45) Spearman Corr.
975	iter975	mcia	0.57161	TG1/23/45 vs. P(TG45) Spearman Corr.
976	iter976	mcia	0.614781	TG1/23/45 vs. P(TG45) Spearman Corr.
977	iter977	mcia	0.574496	TG1/23/45 vs. P(TG45) Spearman Corr.
978	iter978	mcia	0.620866	TG1/23/45 vs. P(TG45) Spearman Corr.
979	iter979	mcia	0.621982	TG1/23/45 vs. P(TG45) Spearman Corr.
980	iter980	mcia	0.589089	TG1/23/45 vs. P(TG45) Spearman Corr.
981	iter981	mcia	0.573931	TG1/23/45 vs. P(TG45) Spearman Corr.
982	iter982	mcia	0.60051	TG1/23/45 vs. P(TG45) Spearman Corr.
983	iter983	mcia	0.535342	TG1/23/45 vs. P(TG45) Spearman Corr.
984	iter984	mcia	0.595325	TG1/23/45 vs. P(TG45) Spearman Corr.
985	iter985	mcia	0.595547	TG1/23/45 vs. P(TG45) Spearman Corr.
986	iter986	mcia	0.575261	TG1/23/45 vs. P(TG45) Spearman Corr.
987	iter987	mcia	0.593531	TG1/23/45 vs. P(TG45) Spearman Corr.
988	iter988	mcia	0.582346	TG1/23/45 vs. P(TG45) Spearman Corr.
989	iter989	mcia	0.519803	TG1/23/45 vs. P(TG45) Spearman Corr.
990	iter990	mcia	0.604253	TG1/23/45 vs. P(TG45) Spearman Corr.
991	iter991	mcia	0.58596	TG1/23/45 vs. P(TG45) Spearman Corr.
992	iter992	mcia	0.600232	TG1/23/45 vs. P(TG45) Spearman Corr.
993	iter993	mcia	0.552417	TG1/23/45 vs. P(TG45) Spearman Corr.
994	iter994	mcia	0.584119	TG1/23/45 vs. P(TG45) Spearman Corr.
995	iter995	mcia	0.614204	TG1/23/45 vs. P(TG45) Spearman Corr.
996	iter996	mcia	0.601017	TG1/23/45 vs. P(TG45) Spearman Corr.
997	iter997	mcia	0.565826	TG1/23/45 vs. P(TG45) Spearman Corr.
998	iter998	mcia	0.572104	TG1/23/45 vs. P(TG45) Spearman Corr.
999	iter999	mcia	0.603871	TG1/23/45 vs. P(TG45) Spearman Corr.
1000	iter1000	mcia	0.593759	TG1/23/45 vs. P(TG45) Spearman Corr.
1001	iter1	clin	0.391116	TG1/23/45 vs. P(TG45) Spearman Corr.
1002	iter2	clin	0.321828	TG1/23/45 vs. P(TG45) Spearman Corr.
1003	iter3	clin	0.392951	TG1/23/45 vs. P(TG45) Spearman Corr.
1004	iter4	clin	0.430279	TG1/23/45 vs. P(TG45) Spearman Corr.
1005	iter5	clin	0.334491	TG1/23/45 vs. P(TG45) Spearman Corr.
1006	iter6	clin	0.398912	TG1/23/45 vs. P(TG45) Spearman Corr.
1007	iter7	clin	0.34778	TG1/23/45 vs. P(TG45) Spearman Corr.
1008	iter8	clin	0.364105	TG1/23/45 vs. P(TG45) Spearman Corr.
1009	iter9	clin	0.395973	TG1/23/45 vs. P(TG45) Spearman Corr.
1010	iter10	clin	0.323026	TG1/23/45 vs. P(TG45) Spearman Corr.
1011	iter11	clin	0.363769	TG1/23/45 vs. P(TG45) Spearman Corr.
1012	iter12	clin	0.373337	TG1/23/45 vs. P(TG45) Spearman Corr.
1013	iter13	clin	0.409942	TG1/23/45 vs. P(TG45) Spearman Corr.
1014	iter14	clin	0.356127	TG1/23/45 vs. P(TG45) Spearman Corr.
1015	iter15	clin	0.399106	TG1/23/45 vs. P(TG45) Spearman Corr.
1016	iter16	clin	0.392411	TG1/23/45 vs. P(TG45) Spearman Corr.
1017	iter17	clin	0.365365	TG1/23/45 vs. P(TG45) Spearman Corr.
1018	iter18	clin	0.315947	TG1/23/45 vs. P(TG45) Spearman Corr.
1019	iter19	clin	0.388612	TG1/23/45 vs. P(TG45) Spearman Corr.
1020	iter20	clin	0.399697	TG1/23/45 vs. P(TG45) Spearman Corr.
1021	iter21	clin	0.36398	TG1/23/45 vs. P(TG45) Spearman Corr.
1022	iter22	clin	0.404078	TG1/23/45 vs. P(TG45) Spearman Corr.
1023	iter23	clin	0.364525	TG1/23/45 vs. P(TG45) Spearman Corr.
1024	iter24	clin	0.331335	TG1/23/45 vs. P(TG45) Spearman Corr.
1025	iter25	clin	0.34028	TG1/23/45 vs. P(TG45) Spearman Corr.
1026	iter26	clin	0.415564	TG1/23/45 vs. P(TG45) Spearman Corr.
1027	iter27	clin	0.383646	TG1/23/45 vs. P(TG45) Spearman Corr.
1028	iter28	clin	0.405902	TG1/23/45 vs. P(TG45) Spearman Corr.
1029	iter29	clin	0.355527	TG1/23/45 vs. P(TG45) Spearman Corr.
1030	iter30	clin	0.375473	TG1/23/45 vs. P(TG45) Spearman Corr.
1031	iter31	clin	0.36951	TG1/23/45 vs. P(TG45) Spearman Corr.
1032	iter32	clin	0.349561	TG1/23/45 vs. P(TG45) Spearman Corr.
1033	iter33	clin	0.364523	TG1/23/45 vs. P(TG45) Spearman Corr.
1034	iter34	clin	0.315422	TG1/23/45 vs. P(TG45) Spearman Corr.
1035	iter35	clin	0.320244	TG1/23/45 vs. P(TG45) Spearman Corr.
1036	iter36	clin	0.319417	TG1/23/45 vs. P(TG45) Spearman Corr.
1037	iter37	clin	0.419912	TG1/23/45 vs. P(TG45) Spearman Corr.
1038	iter38	clin	0.361375	TG1/23/45 vs. P(TG45) Spearman Corr.
1039	iter39	clin	0.385336	TG1/23/45 vs. P(TG45) Spearman Corr.
1040	iter40	clin	0.398291	TG1/23/45 vs. P(TG45) Spearman Corr.
1041	iter41	clin	0.301114	TG1/23/45 vs. P(TG45) Spearman Corr.
1042	iter42	clin	0.381534	TG1/23/45 vs. P(TG45) Spearman Corr.
1043	iter43	clin	0.416211	TG1/23/45 vs. P(TG45) Spearman Corr.
1044	iter44	clin	0.356082	TG1/23/45 vs. P(TG45) Spearman Corr.
1045	iter45	clin	0.376411	TG1/23/45 vs. P(TG45) Spearman Corr.
1046	iter46	clin	0.422899	TG1/23/45 vs. P(TG45) Spearman Corr.
1047	iter47	clin	0.413482	TG1/23/45 vs. P(TG45) Spearman Corr.
1048	iter48	clin	0.304125	TG1/23/45 vs. P(TG45) Spearman Corr.
1049	iter49	clin	0.349538	TG1/23/45 vs. P(TG45) Spearman Corr.
1050	iter50	clin	0.375355	TG1/23/45 vs. P(TG45) Spearman Corr.
1051	iter51	clin	0.384095	TG1/23/45 vs. P(TG45) Spearman Corr.
1052	iter52	clin	0.401214	TG1/23/45 vs. P(TG45) Spearman Corr.
1053	iter53	clin	0.35776	TG1/23/45 vs. P(TG45) Spearman Corr.
1054	iter54	clin	0.37036	TG1/23/45 vs. P(TG45) Spearman Corr.
1055	iter55	clin	0.36412	TG1/23/45 vs. P(TG45) Spearman Corr.
1056	iter56	clin	0.382775	TG1/23/45 vs. P(TG45) Spearman Corr.
1057	iter57	clin	0.363969	TG1/23/45 vs. P(TG45) Spearman Corr.
1058	iter58	clin	0.354919	TG1/23/45 vs. P(TG45) Spearman Corr.
1059	iter59	clin	0.401079	TG1/23/45 vs. P(TG45) Spearman Corr.
1060	iter60	clin	0.392013	TG1/23/45 vs. P(TG45) Spearman Corr.
1061	iter61	clin	0.385949	TG1/23/45 vs. P(TG45) Spearman Corr.
1062	iter62	clin	0.356168	TG1/23/45 vs. P(TG45) Spearman Corr.
1063	iter63	clin	0.33509	TG1/23/45 vs. P(TG45) Spearman Corr.
1064	iter64	clin	0.35787	TG1/23/45 vs. P(TG45) Spearman Corr.
1065	iter65	clin	0.339372	TG1/23/45 vs. P(TG45) Spearman Corr.
1066	iter66	clin	0.39081	TG1/23/45 vs. P(TG45) Spearman Corr.
1067	iter67	clin	0.398483	TG1/23/45 vs. P(TG45) Spearman Corr.
1068	iter68	clin	0.287101	TG1/23/45 vs. P(TG45) Spearman Corr.
1069	iter69	clin	0.373996	TG1/23/45 vs. P(TG45) Spearman Corr.
1070	iter70	clin	0.380557	TG1/23/45 vs. P(TG45) Spearman Corr.
1071	iter71	clin	0.339431	TG1/23/45 vs. P(TG45) Spearman Corr.
1072	iter72	clin	0.357333	TG1/23/45 vs. P(TG45) Spearman Corr.
1073	iter73	clin	0.339713	TG1/23/45 vs. P(TG45) Spearman Corr.
1074	iter74	clin	0.419965	TG1/23/45 vs. P(TG45) Spearman Corr.
1075	iter75	clin	0.368668	TG1/23/45 vs. P(TG45) Spearman Corr.
1076	iter76	clin	0.357921	TG1/23/45 vs. P(TG45) Spearman Corr.
1077	iter77	clin	0.418366	TG1/23/45 vs. P(TG45) Spearman Corr.
1078	iter78	clin	0.363964	TG1/23/45 vs. P(TG45) Spearman Corr.
1079	iter79	clin	0.334779	TG1/23/45 vs. P(TG45) Spearman Corr.
1080	iter80	clin	0.458725	TG1/23/45 vs. P(TG45) Spearman Corr.
1081	iter81	clin	0.405635	TG1/23/45 vs. P(TG45) Spearman Corr.
1082	iter82	clin	0.383513	TG1/23/45 vs. P(TG45) Spearman Corr.
1083	iter83	clin	0.335384	TG1/23/45 vs. P(TG45) Spearman Corr.
1084	iter84	clin	0.390115	TG1/23/45 vs. P(TG45) Spearman Corr.
1085	iter85	clin	0.360947	TG1/23/45 vs. P(TG45) Spearman Corr.
1086	iter86	clin	0.315933	TG1/23/45 vs. P(TG45) Spearman Corr.
1087	iter87	clin	0.31894	TG1/23/45 vs. P(TG45) Spearman Corr.
1088	iter88	clin	0.393066	TG1/23/45 vs. P(TG45) Spearman Corr.
1089	iter89	clin	0.402594	TG1/23/45 vs. P(TG45) Spearman Corr.
1090	iter90	clin	0.444798	TG1/23/45 vs. P(TG45) Spearman Corr.
1091	iter91	clin	0.362396	TG1/23/45 vs. P(TG45) Spearman Corr.
1092	iter92	clin	0.310763	TG1/23/45 vs. P(TG45) Spearman Corr.
1093	iter93	clin	0.36195	TG1/23/45 vs. P(TG45) Spearman Corr.
1094	iter94	clin	0.413762	TG1/23/45 vs. P(TG45) Spearman Corr.
1095	iter95	clin	0.328561	TG1/23/45 vs. P(TG45) Spearman Corr.
1096	iter96	clin	0.44146	TG1/23/45 vs. P(TG45) Spearman Corr.
1097	iter97	clin	0.404964	TG1/23/45 vs. P(TG45) Spearman Corr.
1098	iter98	clin	0.396144	TG1/23/45 vs. P(TG45) Spearman Corr.
1099	iter99	clin	0.323074	TG1/23/45 vs. P(TG45) Spearman Corr.
1100	iter100	clin	0.361292	TG1/23/45 vs. P(TG45) Spearman Corr.
1101	iter101	clin	0.446421	TG1/23/45 vs. P(TG45) Spearman Corr.
1102	iter102	clin	0.312726	TG1/23/45 vs. P(TG45) Spearman Corr.
1103	iter103	clin	0.358164	TG1/23/45 vs. P(TG45) Spearman Corr.
1104	iter104	clin	0.399432	TG1/23/45 vs. P(TG45) Spearman Corr.
1105	iter105	clin	0.367794	TG1/23/45 vs. P(TG45) Spearman Corr.
1106	iter106	clin	0.373452	TG1/23/45 vs. P(TG45) Spearman Corr.
1107	iter107	clin	0.375766	TG1/23/45 vs. P(TG45) Spearman Corr.
1108	iter108	clin	0.346744	TG1/23/45 vs. P(TG45) Spearman Corr.
1109	iter109	clin	0.394338	TG1/23/45 vs. P(TG45) Spearman Corr.
1110	iter110	clin	0.362286	TG1/23/45 vs. P(TG45) Spearman Corr.
1111	iter111	clin	0.441989	TG1/23/45 vs. P(TG45) Spearman Corr.
1112	iter112	clin	0.365668	TG1/23/45 vs. P(TG45) Spearman Corr.
1113	iter113	clin	0.403127	TG1/23/45 vs. P(TG45) Spearman Corr.
1114	iter114	clin	0.357618	TG1/23/45 vs. P(TG45) Spearman Corr.
1115	iter115	clin	0.411609	TG1/23/45 vs. P(TG45) Spearman Corr.
1116	iter116	clin	0.420131	TG1/23/45 vs. P(TG45) Spearman Corr.
1117	iter117	clin	0.386608	TG1/23/45 vs. P(TG45) Spearman Corr.
1118	iter118	clin	0.452842	TG1/23/45 vs. P(TG45) Spearman Corr.
1119	iter119	clin	0.350277	TG1/23/45 vs. P(TG45) Spearman Corr.
1120	iter120	clin	0.362955	TG1/23/45 vs. P(TG45) Spearman Corr.
1121	iter121	clin	0.407872	TG1/23/45 vs. P(TG45) Spearman Corr.
1122	iter122	clin	0.365031	TG1/23/45 vs. P(TG45) Spearman Corr.
1123	iter123	clin	0.430684	TG1/23/45 vs. P(TG45) Spearman Corr.
1124	iter124	clin	0.386172	TG1/23/45 vs. P(TG45) Spearman Corr.
1125	iter125	clin	0.390041	TG1/23/45 vs. P(TG45) Spearman Corr.
1126	iter126	clin	0.430913	TG1/23/45 vs. P(TG45) Spearman Corr.
1127	iter127	clin	0.358582	TG1/23/45 vs. P(TG45) Spearman Corr.
1128	iter128	clin	0.411774	TG1/23/45 vs. P(TG45) Spearman Corr.
1129	iter129	clin	0.42863	TG1/23/45 vs. P(TG45) Spearman Corr.
1130	iter130	clin	0.355939	TG1/23/45 vs. P(TG45) Spearman Corr.
1131	iter131	clin	0.397105	TG1/23/45 vs. P(TG45) Spearman Corr.
1132	iter132	clin	0.386646	TG1/23/45 vs. P(TG45) Spearman Corr.
1133	iter133	clin	0.383921	TG1/23/45 vs. P(TG45) Spearman Corr.
1134	iter134	clin	0.421992	TG1/23/45 vs. P(TG45) Spearman Corr.
1135	iter135	clin	0.361533	TG1/23/45 vs. P(TG45) Spearman Corr.
1136	iter136	clin	0.375808	TG1/23/45 vs. P(TG45) Spearman Corr.
1137	iter137	clin	0.349034	TG1/23/45 vs. P(TG45) Spearman Corr.
1138	iter138	clin	0.362839	TG1/23/45 vs. P(TG45) Spearman Corr.
1139	iter139	clin	0.304254	TG1/23/45 vs. P(TG45) Spearman Corr.
1140	iter140	clin	0.35919	TG1/23/45 vs. P(TG45) Spearman Corr.
1141	iter141	clin	0.364993	TG1/23/45 vs. P(TG45) Spearman Corr.
1142	iter142	clin	0.372709	TG1/23/45 vs. P(TG45) Spearman Corr.
1143	iter143	clin	0.353721	TG1/23/45 vs. P(TG45) Spearman Corr.
1144	iter144	clin	0.330966	TG1/23/45 vs. P(TG45) Spearman Corr.
1145	iter145	clin	0.356893	TG1/23/45 vs. P(TG45) Spearman Corr.
1146	iter146	clin	0.294147	TG1/23/45 vs. P(TG45) Spearman Corr.
1147	iter147	clin	0.33898	TG1/23/45 vs. P(TG45) Spearman Corr.
1148	iter148	clin	0.345731	TG1/23/45 vs. P(TG45) Spearman Corr.
1149	iter149	clin	0.339608	TG1/23/45 vs. P(TG45) Spearman Corr.
1150	iter150	clin	0.364438	TG1/23/45 vs. P(TG45) Spearman Corr.
1151	iter151	clin	0.381589	TG1/23/45 vs. P(TG45) Spearman Corr.
1152	iter152	clin	0.375151	TG1/23/45 vs. P(TG45) Spearman Corr.
1153	iter153	clin	0.334554	TG1/23/45 vs. P(TG45) Spearman Corr.
1154	iter154	clin	0.356386	TG1/23/45 vs. P(TG45) Spearman Corr.
1155	iter155	clin	0.377311	TG1/23/45 vs. P(TG45) Spearman Corr.
1156	iter156	clin	0.434876	TG1/23/45 vs. P(TG45) Spearman Corr.
1157	iter157	clin	0.410855	TG1/23/45 vs. P(TG45) Spearman Corr.
1158	iter158	clin	0.362004	TG1/23/45 vs. P(TG45) Spearman Corr.
1159	iter159	clin	0.387351	TG1/23/45 vs. P(TG45) Spearman Corr.
1160	iter160	clin	0.34279	TG1/23/45 vs. P(TG45) Spearman Corr.
1161	iter161	clin	0.325276	TG1/23/45 vs. P(TG45) Spearman Corr.
1162	iter162	clin	0.341133	TG1/23/45 vs. P(TG45) Spearman Corr.
1163	iter163	clin	0.311891	TG1/23/45 vs. P(TG45) Spearman Corr.
1164	iter164	clin	0.389898	TG1/23/45 vs. P(TG45) Spearman Corr.
1165	iter165	clin	0.447243	TG1/23/45 vs. P(TG45) Spearman Corr.
1166	iter166	clin	0.379767	TG1/23/45 vs. P(TG45) Spearman Corr.
1167	iter167	clin	0.379698	TG1/23/45 vs. P(TG45) Spearman Corr.
1168	iter168	clin	0.361771	TG1/23/45 vs. P(TG45) Spearman Corr.
1169	iter169	clin	0.435803	TG1/23/45 vs. P(TG45) Spearman Corr.
1170	iter170	clin	0.393115	TG1/23/45 vs. P(TG45) Spearman Corr.
1171	iter171	clin	0.39579	TG1/23/45 vs. P(TG45) Spearman Corr.
1172	iter172	clin	0.393066	TG1/23/45 vs. P(TG45) Spearman Corr.
1173	iter173	clin	0.33376	TG1/23/45 vs. P(TG45) Spearman Corr.
1174	iter174	clin	0.326703	TG1/23/45 vs. P(TG45) Spearman Corr.
1175	iter175	clin	0.356892	TG1/23/45 vs. P(TG45) Spearman Corr.
1176	iter176	clin	0.364482	TG1/23/45 vs. P(TG45) Spearman Corr.
1177	iter177	clin	0.376479	TG1/23/45 vs. P(TG45) Spearman Corr.
1178	iter178	clin	0.43234	TG1/23/45 vs. P(TG45) Spearman Corr.
1179	iter179	clin	0.438865	TG1/23/45 vs. P(TG45) Spearman Corr.
1180	iter180	clin	0.352018	TG1/23/45 vs. P(TG45) Spearman Corr.
1181	iter181	clin	0.37892	TG1/23/45 vs. P(TG45) Spearman Corr.
1182	iter182	clin	0.417908	TG1/23/45 vs. P(TG45) Spearman Corr.
1183	iter183	clin	0.370031	TG1/23/45 vs. P(TG45) Spearman Corr.
1184	iter184	clin	0.455468	TG1/23/45 vs. P(TG45) Spearman Corr.
1185	iter185	clin	0.388645	TG1/23/45 vs. P(TG45) Spearman Corr.
1186	iter186	clin	0.378666	TG1/23/45 vs. P(TG45) Spearman Corr.
1187	iter187	clin	0.354717	TG1/23/45 vs. P(TG45) Spearman Corr.
1188	iter188	clin	0.332311	TG1/23/45 vs. P(TG45) Spearman Corr.
1189	iter189	clin	0.361972	TG1/23/45 vs. P(TG45) Spearman Corr.
1190	iter190	clin	0.361149	TG1/23/45 vs. P(TG45) Spearman Corr.
1191	iter191	clin	0.379861	TG1/23/45 vs. P(TG45) Spearman Corr.
1192	iter192	clin	0.377386	TG1/23/45 vs. P(TG45) Spearman Corr.
1193	iter193	clin	0.36422	TG1/23/45 vs. P(TG45) Spearman Corr.
1194	iter194	clin	0.400976	TG1/23/45 vs. P(TG45) Spearman Corr.
1195	iter195	clin	0.348409	TG1/23/45 vs. P(TG45) Spearman Corr.
1196	iter196	clin	0.445524	TG1/23/45 vs. P(TG45) Spearman Corr.
1197	iter197	clin	0.351238	TG1/23/45 vs. P(TG45) Spearman Corr.
1198	iter198	clin	0.335353	TG1/23/45 vs. P(TG45) Spearman Corr.
1199	iter199	clin	0.380219	TG1/23/45 vs. P(TG45) Spearman Corr.
1200	iter200	clin	0.351862	TG1/23/45 vs. P(TG45) Spearman Corr.
1201	iter201	clin	0.401953	TG1/23/45 vs. P(TG45) Spearman Corr.
1202	iter202	clin	0.391873	TG1/23/45 vs. P(TG45) Spearman Corr.
1203	iter203	clin	0.337339	TG1/23/45 vs. P(TG45) Spearman Corr.
1204	iter204	clin	0.41375	TG1/23/45 vs. P(TG45) Spearman Corr.
1205	iter205	clin	0.364355	TG1/23/45 vs. P(TG45) Spearman Corr.
1206	iter206	clin	0.401391	TG1/23/45 vs. P(TG45) Spearman Corr.
1207	iter207	clin	0.359247	TG1/23/45 vs. P(TG45) Spearman Corr.
1208	iter208	clin	0.326998	TG1/23/45 vs. P(TG45) Spearman Corr.
1209	iter209	clin	0.423998	TG1/23/45 vs. P(TG45) Spearman Corr.
1210	iter210	clin	0.370482	TG1/23/45 vs. P(TG45) Spearman Corr.
1211	iter211	clin	0.395056	TG1/23/45 vs. P(TG45) Spearman Corr.
1212	iter212	clin	0.38137	TG1/23/45 vs. P(TG45) Spearman Corr.
1213	iter213	clin	0.337537	TG1/23/45 vs. P(TG45) Spearman Corr.
1214	iter214	clin	0.398502	TG1/23/45 vs. P(TG45) Spearman Corr.
1215	iter215	clin	0.384118	TG1/23/45 vs. P(TG45) Spearman Corr.
1216	iter216	clin	0.39228	TG1/23/45 vs. P(TG45) Spearman Corr.
1217	iter217	clin	0.365893	TG1/23/45 vs. P(TG45) Spearman Corr.
1218	iter218	clin	0.387099	TG1/23/45 vs. P(TG45) Spearman Corr.
1219	iter219	clin	0.300905	TG1/23/45 vs. P(TG45) Spearman Corr.
1220	iter220	clin	0.330004	TG1/23/45 vs. P(TG45) Spearman Corr.
1221	iter221	clin	0.373251	TG1/23/45 vs. P(TG45) Spearman Corr.
1222	iter222	clin	0.395745	TG1/23/45 vs. P(TG45) Spearman Corr.
1223	iter223	clin	0.3553	TG1/23/45 vs. P(TG45) Spearman Corr.
1224	iter224	clin	0.386275	TG1/23/45 vs. P(TG45) Spearman Corr.
1225	iter225	clin	0.366012	TG1/23/45 vs. P(TG45) Spearman Corr.
1226	iter226	clin	0.383844	TG1/23/45 vs. P(TG45) Spearman Corr.
1227	iter227	clin	0.362517	TG1/23/45 vs. P(TG45) Spearman Corr.
1228	iter228	clin	0.377421	TG1/23/45 vs. P(TG45) Spearman Corr.
1229	iter229	clin	0.37645	TG1/23/45 vs. P(TG45) Spearman Corr.
1230	iter230	clin	0.371619	TG1/23/45 vs. P(TG45) Spearman Corr.
1231	iter231	clin	0.364678	TG1/23/45 vs. P(TG45) Spearman Corr.
1232	iter232	clin	0.359645	TG1/23/45 vs. P(TG45) Spearman Corr.
1233	iter233	clin	0.355085	TG1/23/45 vs. P(TG45) Spearman Corr.
1234	iter234	clin	0.363299	TG1/23/45 vs. P(TG45) Spearman Corr.
1235	iter235	clin	0.379321	TG1/23/45 vs. P(TG45) Spearman Corr.
1236	iter236	clin	0.338494	TG1/23/45 vs. P(TG45) Spearman Corr.
1237	iter237	clin	0.329716	TG1/23/45 vs. P(TG45) Spearman Corr.
1238	iter238	clin	0.376789	TG1/23/45 vs. P(TG45) Spearman Corr.
1239	iter239	clin	0.370752	TG1/23/45 vs. P(TG45) Spearman Corr.
1240	iter240	clin	0.42882	TG1/23/45 vs. P(TG45) Spearman Corr.
1241	iter241	clin	0.390885	TG1/23/45 vs. P(TG45) Spearman Corr.
1242	iter242	clin	0.433371	TG1/23/45 vs. P(TG45) Spearman Corr.
1243	iter243	clin	0.386555	TG1/23/45 vs. P(TG45) Spearman Corr.
1244	iter244	clin	0.34379	TG1/23/45 vs. P(TG45) Spearman Corr.
1245	iter245	clin	0.322871	TG1/23/45 vs. P(TG45) Spearman Corr.
1246	iter246	clin	0.372628	TG1/23/45 vs. P(TG45) Spearman Corr.
1247	iter247	clin	0.350782	TG1/23/45 vs. P(TG45) Spearman Corr.
1248	iter248	clin	0.319415	TG1/23/45 vs. P(TG45) Spearman Corr.
1249	iter249	clin	0.328308	TG1/23/45 vs. P(TG45) Spearman Corr.
1250	iter250	clin	0.373896	TG1/23/45 vs. P(TG45) Spearman Corr.
1251	iter251	clin	0.369711	TG1/23/45 vs. P(TG45) Spearman Corr.
1252	iter252	clin	0.369901	TG1/23/45 vs. P(TG45) Spearman Corr.
1253	iter253	clin	0.446663	TG1/23/45 vs. P(TG45) Spearman Corr.
1254	iter254	clin	0.311382	TG1/23/45 vs. P(TG45) Spearman Corr.
1255	iter255	clin	0.378289	TG1/23/45 vs. P(TG45) Spearman Corr.
1256	iter256	clin	0.428157	TG1/23/45 vs. P(TG45) Spearman Corr.
1257	iter257	clin	0.383933	TG1/23/45 vs. P(TG45) Spearman Corr.
1258	iter258	clin	0.340804	TG1/23/45 vs. P(TG45) Spearman Corr.
1259	iter259	clin	0.346612	TG1/23/45 vs. P(TG45) Spearman Corr.
1260	iter260	clin	0.367249	TG1/23/45 vs. P(TG45) Spearman Corr.
1261	iter261	clin	0.318738	TG1/23/45 vs. P(TG45) Spearman Corr.
1262	iter262	clin	0.340484	TG1/23/45 vs. P(TG45) Spearman Corr.
1263	iter263	clin	0.40607	TG1/23/45 vs. P(TG45) Spearman Corr.
1264	iter264	clin	0.402721	TG1/23/45 vs. P(TG45) Spearman Corr.
1265	iter265	clin	0.393038	TG1/23/45 vs. P(TG45) Spearman Corr.
1266	iter266	clin	0.365698	TG1/23/45 vs. P(TG45) Spearman Corr.
1267	iter267	clin	0.341929	TG1/23/45 vs. P(TG45) Spearman Corr.
1268	iter268	clin	0.431576	TG1/23/45 vs. P(TG45) Spearman Corr.
1269	iter269	clin	0.352049	TG1/23/45 vs. P(TG45) Spearman Corr.
1270	iter270	clin	0.42276	TG1/23/45 vs. P(TG45) Spearman Corr.
1271	iter271	clin	0.285573	TG1/23/45 vs. P(TG45) Spearman Corr.
1272	iter272	clin	0.27106	TG1/23/45 vs. P(TG45) Spearman Corr.
1273	iter273	clin	0.377505	TG1/23/45 vs. P(TG45) Spearman Corr.
1274	iter274	clin	0.312139	TG1/23/45 vs. P(TG45) Spearman Corr.
1275	iter275	clin	0.433749	TG1/23/45 vs. P(TG45) Spearman Corr.
1276	iter276	clin	0.363212	TG1/23/45 vs. P(TG45) Spearman Corr.
1277	iter277	clin	0.350847	TG1/23/45 vs. P(TG45) Spearman Corr.
1278	iter278	clin	0.361067	TG1/23/45 vs. P(TG45) Spearman Corr.
1279	iter279	clin	0.314717	TG1/23/45 vs. P(TG45) Spearman Corr.
1280	iter280	clin	0.380294	TG1/23/45 vs. P(TG45) Spearman Corr.
1281	iter281	clin	0.36389	TG1/23/45 vs. P(TG45) Spearman Corr.
1282	iter282	clin	0.370995	TG1/23/45 vs. P(TG45) Spearman Corr.
1283	iter283	clin	0.390388	TG1/23/45 vs. P(TG45) Spearman Corr.
1284	iter284	clin	0.344157	TG1/23/45 vs. P(TG45) Spearman Corr.
1285	iter285	clin	0.391912	TG1/23/45 vs. P(TG45) Spearman Corr.
1286	iter286	clin	0.357928	TG1/23/45 vs. P(TG45) Spearman Corr.
1287	iter287	clin	0.386675	TG1/23/45 vs. P(TG45) Spearman Corr.
1288	iter288	clin	0.416666	TG1/23/45 vs. P(TG45) Spearman Corr.
1289	iter289	clin	0.439164	TG1/23/45 vs. P(TG45) Spearman Corr.
1290	iter290	clin	0.418534	TG1/23/45 vs. P(TG45) Spearman Corr.
1291	iter291	clin	0.355786	TG1/23/45 vs. P(TG45) Spearman Corr.
1292	iter292	clin	0.34313	TG1/23/45 vs. P(TG45) Spearman Corr.
1293	iter293	clin	0.394977	TG1/23/45 vs. P(TG45) Spearman Corr.
1294	iter294	clin	0.393985	TG1/23/45 vs. P(TG45) Spearman Corr.
1295	iter295	clin	0.331512	TG1/23/45 vs. P(TG45) Spearman Corr.
1296	iter296	clin	0.372371	TG1/23/45 vs. P(TG45) Spearman Corr.
1297	iter297	clin	0.385301	TG1/23/45 vs. P(TG45) Spearman Corr.
1298	iter298	clin	0.346663	TG1/23/45 vs. P(TG45) Spearman Corr.
1299	iter299	clin	0.40465	TG1/23/45 vs. P(TG45) Spearman Corr.
1300	iter300	clin	0.366144	TG1/23/45 vs. P(TG45) Spearman Corr.
1301	iter301	clin	0.362849	TG1/23/45 vs. P(TG45) Spearman Corr.
1302	iter302	clin	0.374471	TG1/23/45 vs. P(TG45) Spearman Corr.
1303	iter303	clin	0.377649	TG1/23/45 vs. P(TG45) Spearman Corr.
1304	iter304	clin	0.319788	TG1/23/45 vs. P(TG45) Spearman Corr.
1305	iter305	clin	0.384206	TG1/23/45 vs. P(TG45) Spearman Corr.
1306	iter306	clin	0.380524	TG1/23/45 vs. P(TG45) Spearman Corr.
1307	iter307	clin	0.469779	TG1/23/45 vs. P(TG45) Spearman Corr.
1308	iter308	clin	0.401902	TG1/23/45 vs. P(TG45) Spearman Corr.
1309	iter309	clin	0.414479	TG1/23/45 vs. P(TG45) Spearman Corr.
1310	iter310	clin	0.354548	TG1/23/45 vs. P(TG45) Spearman Corr.
1311	iter311	clin	0.361915	TG1/23/45 vs. P(TG45) Spearman Corr.
1312	iter312	clin	0.373893	TG1/23/45 vs. P(TG45) Spearman Corr.
1313	iter313	clin	0.342411	TG1/23/45 vs. P(TG45) Spearman Corr.
1314	iter314	clin	0.41234	TG1/23/45 vs. P(TG45) Spearman Corr.
1315	iter315	clin	0.389902	TG1/23/45 vs. P(TG45) Spearman Corr.
1316	iter316	clin	0.403034	TG1/23/45 vs. P(TG45) Spearman Corr.
1317	iter317	clin	0.395208	TG1/23/45 vs. P(TG45) Spearman Corr.
1318	iter318	clin	0.372038	TG1/23/45 vs. P(TG45) Spearman Corr.
1319	iter319	clin	0.344415	TG1/23/45 vs. P(TG45) Spearman Corr.
1320	iter320	clin	0.354594	TG1/23/45 vs. P(TG45) Spearman Corr.
1321	iter321	clin	0.338374	TG1/23/45 vs. P(TG45) Spearman Corr.
1322	iter322	clin	0.385911	TG1/23/45 vs. P(TG45) Spearman Corr.
1323	iter323	clin	0.351613	TG1/23/45 vs. P(TG45) Spearman Corr.
1324	iter324	clin	0.3959	TG1/23/45 vs. P(TG45) Spearman Corr.
1325	iter325	clin	0.406743	TG1/23/45 vs. P(TG45) Spearman Corr.
1326	iter326	clin	0.320464	TG1/23/45 vs. P(TG45) Spearman Corr.
1327	iter327	clin	0.408776	TG1/23/45 vs. P(TG45) Spearman Corr.
1328	iter328	clin	0.321429	TG1/23/45 vs. P(TG45) Spearman Corr.
1329	iter329	clin	0.433971	TG1/23/45 vs. P(TG45) Spearman Corr.
1330	iter330	clin	0.321588	TG1/23/45 vs. P(TG45) Spearman Corr.
1331	iter331	clin	0.400815	TG1/23/45 vs. P(TG45) Spearman Corr.
1332	iter332	clin	0.416429	TG1/23/45 vs. P(TG45) Spearman Corr.
1333	iter333	clin	0.358859	TG1/23/45 vs. P(TG45) Spearman Corr.
1334	iter334	clin	0.380583	TG1/23/45 vs. P(TG45) Spearman Corr.
1335	iter335	clin	0.351152	TG1/23/45 vs. P(TG45) Spearman Corr.
1336	iter336	clin	0.33349	TG1/23/45 vs. P(TG45) Spearman Corr.
1337	iter337	clin	0.398864	TG1/23/45 vs. P(TG45) Spearman Corr.
1338	iter338	clin	0.319792	TG1/23/45 vs. P(TG45) Spearman Corr.
1339	iter339	clin	0.335983	TG1/23/45 vs. P(TG45) Spearman Corr.
1340	iter340	clin	0.399486	TG1/23/45 vs. P(TG45) Spearman Corr.
1341	iter341	clin	0.378277	TG1/23/45 vs. P(TG45) Spearman Corr.
1342	iter342	clin	0.421915	TG1/23/45 vs. P(TG45) Spearman Corr.
1343	iter343	clin	0.417077	TG1/23/45 vs. P(TG45) Spearman Corr.
1344	iter344	clin	0.336531	TG1/23/45 vs. P(TG45) Spearman Corr.
1345	iter345	clin	0.311784	TG1/23/45 vs. P(TG45) Spearman Corr.
1346	iter346	clin	0.412161	TG1/23/45 vs. P(TG45) Spearman Corr.
1347	iter347	clin	0.345168	TG1/23/45 vs. P(TG45) Spearman Corr.
1348	iter348	clin	0.394065	TG1/23/45 vs. P(TG45) Spearman Corr.
1349	iter349	clin	0.331976	TG1/23/45 vs. P(TG45) Spearman Corr.
1350	iter350	clin	0.398929	TG1/23/45 vs. P(TG45) Spearman Corr.
1351	iter351	clin	0.366196	TG1/23/45 vs. P(TG45) Spearman Corr.
1352	iter352	clin	0.34647	TG1/23/45 vs. P(TG45) Spearman Corr.
1353	iter353	clin	0.380215	TG1/23/45 vs. P(TG45) Spearman Corr.
1354	iter354	clin	0.377084	TG1/23/45 vs. P(TG45) Spearman Corr.
1355	iter355	clin	0.343066	TG1/23/45 vs. P(TG45) Spearman Corr.
1356	iter356	clin	0.385492	TG1/23/45 vs. P(TG45) Spearman Corr.
1357	iter357	clin	0.403678	TG1/23/45 vs. P(TG45) Spearman Corr.
1358	iter358	clin	0.372194	TG1/23/45 vs. P(TG45) Spearman Corr.
1359	iter359	clin	0.346233	TG1/23/45 vs. P(TG45) Spearman Corr.
1360	iter360	clin	0.445355	TG1/23/45 vs. P(TG45) Spearman Corr.
1361	iter361	clin	0.379465	TG1/23/45 vs. P(TG45) Spearman Corr.
1362	iter362	clin	0.383468	TG1/23/45 vs. P(TG45) Spearman Corr.
1363	iter363	clin	0.373415	TG1/23/45 vs. P(TG45) Spearman Corr.
1364	iter364	clin	0.361785	TG1/23/45 vs. P(TG45) Spearman Corr.
1365	iter365	clin	0.383382	TG1/23/45 vs. P(TG45) Spearman Corr.
1366	iter366	clin	0.334076	TG1/23/45 vs. P(TG45) Spearman Corr.
1367	iter367	clin	0.379164	TG1/23/45 vs. P(TG45) Spearman Corr.
1368	iter368	clin	0.389762	TG1/23/45 vs. P(TG45) Spearman Corr.
1369	iter369	clin	0.352698	TG1/23/45 vs. P(TG45) Spearman Corr.
1370	iter370	clin	0.368445	TG1/23/45 vs. P(TG45) Spearman Corr.
1371	iter371	clin	0.373635	TG1/23/45 vs. P(TG45) Spearman Corr.
1372	iter372	clin	0.376774	TG1/23/45 vs. P(TG45) Spearman Corr.
1373	iter373	clin	0.325457	TG1/23/45 vs. P(TG45) Spearman Corr.
1374	iter374	clin	0.321164	TG1/23/45 vs. P(TG45) Spearman Corr.
1375	iter375	clin	0.418499	TG1/23/45 vs. P(TG45) Spearman Corr.
1376	iter376	clin	0.376703	TG1/23/45 vs. P(TG45) Spearman Corr.
1377	iter377	clin	0.372441	TG1/23/45 vs. P(TG45) Spearman Corr.
1378	iter378	clin	0.33526	TG1/23/45 vs. P(TG45) Spearman Corr.
1379	iter379	clin	0.331383	TG1/23/45 vs. P(TG45) Spearman Corr.
1380	iter380	clin	0.312809	TG1/23/45 vs. P(TG45) Spearman Corr.
1381	iter381	clin	0.369605	TG1/23/45 vs. P(TG45) Spearman Corr.
1382	iter382	clin	0.323765	TG1/23/45 vs. P(TG45) Spearman Corr.
1383	iter383	clin	0.34821	TG1/23/45 vs. P(TG45) Spearman Corr.
1384	iter384	clin	0.377955	TG1/23/45 vs. P(TG45) Spearman Corr.
1385	iter385	clin	0.300004	TG1/23/45 vs. P(TG45) Spearman Corr.
1386	iter386	clin	0.443991	TG1/23/45 vs. P(TG45) Spearman Corr.
1387	iter387	clin	0.429353	TG1/23/45 vs. P(TG45) Spearman Corr.
1388	iter388	clin	0.320726	TG1/23/45 vs. P(TG45) Spearman Corr.
1389	iter389	clin	0.39583	TG1/23/45 vs. P(TG45) Spearman Corr.
1390	iter390	clin	0.335357	TG1/23/45 vs. P(TG45) Spearman Corr.
1391	iter391	clin	0.370406	TG1/23/45 vs. P(TG45) Spearman Corr.
1392	iter392	clin	0.362978	TG1/23/45 vs. P(TG45) Spearman Corr.
1393	iter393	clin	0.357766	TG1/23/45 vs. P(TG45) Spearman Corr.
1394	iter394	clin	0.352669	TG1/23/45 vs. P(TG45) Spearman Corr.
1395	iter395	clin	0.358556	TG1/23/45 vs. P(TG45) Spearman Corr.
1396	iter396	clin	0.362195	TG1/23/45 vs. P(TG45) Spearman Corr.
1397	iter397	clin	0.34368	TG1/23/45 vs. P(TG45) Spearman Corr.
1398	iter398	clin	0.300151	TG1/23/45 vs. P(TG45) Spearman Corr.
1399	iter399	clin	0.42944	TG1/23/45 vs. P(TG45) Spearman Corr.
1400	iter400	clin	0.367306	TG1/23/45 vs. P(TG45) Spearman Corr.
1401	iter401	clin	0.366214	TG1/23/45 vs. P(TG45) Spearman Corr.
1402	iter402	clin	0.368156	TG1/23/45 vs. P(TG45) Spearman Corr.
1403	iter403	clin	0.384611	TG1/23/45 vs. P(TG45) Spearman Corr.
1404	iter404	clin	0.399863	TG1/23/45 vs. P(TG45) Spearman Corr.
1405	iter405	clin	0.366896	TG1/23/45 vs. P(TG45) Spearman Corr.
1406	iter406	clin	0.460693	TG1/23/45 vs. P(TG45) Spearman Corr.
1407	iter407	clin	0.317849	TG1/23/45 vs. P(TG45) Spearman Corr.
1408	iter408	clin	0.362865	TG1/23/45 vs. P(TG45) Spearman Corr.
1409	iter409	clin	0.382682	TG1/23/45 vs. P(TG45) Spearman Corr.
1410	iter410	clin	0.322342	TG1/23/45 vs. P(TG45) Spearman Corr.
1411	iter411	clin	0.322534	TG1/23/45 vs. P(TG45) Spearman Corr.
1412	iter412	clin	0.370376	TG1/23/45 vs. P(TG45) Spearman Corr.
1413	iter413	clin	0.351521	TG1/23/45 vs. P(TG45) Spearman Corr.
1414	iter414	clin	0.388625	TG1/23/45 vs. P(TG45) Spearman Corr.
1415	iter415	clin	0.360493	TG1/23/45 vs. P(TG45) Spearman Corr.
1416	iter416	clin	0.348082	TG1/23/45 vs. P(TG45) Spearman Corr.
1417	iter417	clin	0.375675	TG1/23/45 vs. P(TG45) Spearman Corr.
1418	iter418	clin	0.336826	TG1/23/45 vs. P(TG45) Spearman Corr.
1419	iter419	clin	0.323559	TG1/23/45 vs. P(TG45) Spearman Corr.
1420	iter420	clin	0.329605	TG1/23/45 vs. P(TG45) Spearman Corr.
1421	iter421	clin	0.375428	TG1/23/45 vs. P(TG45) Spearman Corr.
1422	iter422	clin	0.339691	TG1/23/45 vs. P(TG45) Spearman Corr.
1423	iter423	clin	0.38252	TG1/23/45 vs. P(TG45) Spearman Corr.
1424	iter424	clin	0.378194	TG1/23/45 vs. P(TG45) Spearman Corr.
1425	iter425	clin	0.375841	TG1/23/45 vs. P(TG45) Spearman Corr.
1426	iter426	clin	0.413521	TG1/23/45 vs. P(TG45) Spearman Corr.
1427	iter427	clin	0.371548	TG1/23/45 vs. P(TG45) Spearman Corr.
1428	iter428	clin	0.385498	TG1/23/45 vs. P(TG45) Spearman Corr.
1429	iter429	clin	0.427047	TG1/23/45 vs. P(TG45) Spearman Corr.
1430	iter430	clin	0.425584	TG1/23/45 vs. P(TG45) Spearman Corr.
1431	iter431	clin	0.38745	TG1/23/45 vs. P(TG45) Spearman Corr.
1432	iter432	clin	0.379192	TG1/23/45 vs. P(TG45) Spearman Corr.
1433	iter433	clin	0.344676	TG1/23/45 vs. P(TG45) Spearman Corr.
1434	iter434	clin	0.271452	TG1/23/45 vs. P(TG45) Spearman Corr.
1435	iter435	clin	0.390775	TG1/23/45 vs. P(TG45) Spearman Corr.
1436	iter436	clin	0.371248	TG1/23/45 vs. P(TG45) Spearman Corr.
1437	iter437	clin	0.315303	TG1/23/45 vs. P(TG45) Spearman Corr.
1438	iter438	clin	0.375085	TG1/23/45 vs. P(TG45) Spearman Corr.
1439	iter439	clin	0.427114	TG1/23/45 vs. P(TG45) Spearman Corr.
1440	iter440	clin	0.356852	TG1/23/45 vs. P(TG45) Spearman Corr.
1441	iter441	clin	0.412912	TG1/23/45 vs. P(TG45) Spearman Corr.
1442	iter442	clin	0.389824	TG1/23/45 vs. P(TG45) Spearman Corr.
1443	iter443	clin	0.392008	TG1/23/45 vs. P(TG45) Spearman Corr.
1444	iter444	clin	0.342845	TG1/23/45 vs. P(TG45) Spearman Corr.
1445	iter445	clin	0.391073	TG1/23/45 vs. P(TG45) Spearman Corr.
1446	iter446	clin	0.406958	TG1/23/45 vs. P(TG45) Spearman Corr.
1447	iter447	clin	0.364133	TG1/23/45 vs. P(TG45) Spearman Corr.
1448	iter448	clin	0.321606	TG1/23/45 vs. P(TG45) Spearman Corr.
1449	iter449	clin	0.365792	TG1/23/45 vs. P(TG45) Spearman Corr.
1450	iter450	clin	0.382607	TG1/23/45 vs. P(TG45) Spearman Corr.
1451	iter451	clin	0.361453	TG1/23/45 vs. P(TG45) Spearman Corr.
1452	iter452	clin	0.380594	TG1/23/45 vs. P(TG45) Spearman Corr.
1453	iter453	clin	0.380203	TG1/23/45 vs. P(TG45) Spearman Corr.
1454	iter454	clin	0.351538	TG1/23/45 vs. P(TG45) Spearman Corr.
1455	iter455	clin	0.38183	TG1/23/45 vs. P(TG45) Spearman Corr.
1456	iter456	clin	0.354759	TG1/23/45 vs. P(TG45) Spearman Corr.
1457	iter457	clin	0.381525	TG1/23/45 vs. P(TG45) Spearman Corr.
1458	iter458	clin	0.407659	TG1/23/45 vs. P(TG45) Spearman Corr.
1459	iter459	clin	0.293934	TG1/23/45 vs. P(TG45) Spearman Corr.
1460	iter460	clin	0.400511	TG1/23/45 vs. P(TG45) Spearman Corr.
1461	iter461	clin	0.410312	TG1/23/45 vs. P(TG45) Spearman Corr.
1462	iter462	clin	0.312274	TG1/23/45 vs. P(TG45) Spearman Corr.
1463	iter463	clin	0.305522	TG1/23/45 vs. P(TG45) Spearman Corr.
1464	iter464	clin	0.417775	TG1/23/45 vs. P(TG45) Spearman Corr.
1465	iter465	clin	0.34431	TG1/23/45 vs. P(TG45) Spearman Corr.
1466	iter466	clin	0.339654	TG1/23/45 vs. P(TG45) Spearman Corr.
1467	iter467	clin	0.303854	TG1/23/45 vs. P(TG45) Spearman Corr.
1468	iter468	clin	0.414143	TG1/23/45 vs. P(TG45) Spearman Corr.
1469	iter469	clin	0.329561	TG1/23/45 vs. P(TG45) Spearman Corr.
1470	iter470	clin	0.392994	TG1/23/45 vs. P(TG45) Spearman Corr.
1471	iter471	clin	0.380428	TG1/23/45 vs. P(TG45) Spearman Corr.
1472	iter472	clin	0.379616	TG1/23/45 vs. P(TG45) Spearman Corr.
1473	iter473	clin	0.375187	TG1/23/45 vs. P(TG45) Spearman Corr.
1474	iter474	clin	0.383852	TG1/23/45 vs. P(TG45) Spearman Corr.
1475	iter475	clin	0.424848	TG1/23/45 vs. P(TG45) Spearman Corr.
1476	iter476	clin	0.404996	TG1/23/45 vs. P(TG45) Spearman Corr.
1477	iter477	clin	0.354467	TG1/23/45 vs. P(TG45) Spearman Corr.
1478	iter478	clin	0.372019	TG1/23/45 vs. P(TG45) Spearman Corr.
1479	iter479	clin	0.390313	TG1/23/45 vs. P(TG45) Spearman Corr.
1480	iter480	clin	0.303717	TG1/23/45 vs. P(TG45) Spearman Corr.
1481	iter481	clin	0.341648	TG1/23/45 vs. P(TG45) Spearman Corr.
1482	iter482	clin	0.402252	TG1/23/45 vs. P(TG45) Spearman Corr.
1483	iter483	clin	0.379056	TG1/23/45 vs. P(TG45) Spearman Corr.
1484	iter484	clin	0.381872	TG1/23/45 vs. P(TG45) Spearman Corr.
1485	iter485	clin	0.336758	TG1/23/45 vs. P(TG45) Spearman Corr.
1486	iter486	clin	0.267368	TG1/23/45 vs. P(TG45) Spearman Corr.
1487	iter487	clin	0.397156	TG1/23/45 vs. P(TG45) Spearman Corr.
1488	iter488	clin	0.383644	TG1/23/45 vs. P(TG45) Spearman Corr.
1489	iter489	clin	0.363167	TG1/23/45 vs. P(TG45) Spearman Corr.
1490	iter490	clin	0.384907	TG1/23/45 vs. P(TG45) Spearman Corr.
1491	iter491	clin	0.401604	TG1/23/45 vs. P(TG45) Spearman Corr.
1492	iter492	clin	0.335656	TG1/23/45 vs. P(TG45) Spearman Corr.
1493	iter493	clin	0.36165	TG1/23/45 vs. P(TG45) Spearman Corr.
1494	iter494	clin	0.382246	TG1/23/45 vs. P(TG45) Spearman Corr.
1495	iter495	clin	0.349002	TG1/23/45 vs. P(TG45) Spearman Corr.
1496	iter496	clin	0.413225	TG1/23/45 vs. P(TG45) Spearman Corr.
1497	iter497	clin	0.420572	TG1/23/45 vs. P(TG45) Spearman Corr.
1498	iter498	clin	0.396666	TG1/23/45 vs. P(TG45) Spearman Corr.
1499	iter499	clin	0.389901	TG1/23/45 vs. P(TG45) Spearman Corr.
1500	iter500	clin	0.393711	TG1/23/45 vs. P(TG45) Spearman Corr.
1501	iter501	clin	0.359482	TG1/23/45 vs. P(TG45) Spearman Corr.
1502	iter502	clin	0.423142	TG1/23/45 vs. P(TG45) Spearman Corr.
1503	iter503	clin	0.32312	TG1/23/45 vs. P(TG45) Spearman Corr.
1504	iter504	clin	0.386015	TG1/23/45 vs. P(TG45) Spearman Corr.
1505	iter505	clin	0.40423	TG1/23/45 vs. P(TG45) Spearman Corr.
1506	iter506	clin	0.411492	TG1/23/45 vs. P(TG45) Spearman Corr.
1507	iter507	clin	0.373324	TG1/23/45 vs. P(TG45) Spearman Corr.
1508	iter508	clin	0.335308	TG1/23/45 vs. P(TG45) Spearman Corr.
1509	iter509	clin	0.338148	TG1/23/45 vs. P(TG45) Spearman Corr.
1510	iter510	clin	0.370974	TG1/23/45 vs. P(TG45) Spearman Corr.
1511	iter511	clin	0.393077	TG1/23/45 vs. P(TG45) Spearman Corr.
1512	iter512	clin	0.371557	TG1/23/45 vs. P(TG45) Spearman Corr.
1513	iter513	clin	0.37985	TG1/23/45 vs. P(TG45) Spearman Corr.
1514	iter514	clin	0.343185	TG1/23/45 vs. P(TG45) Spearman Corr.
1515	iter515	clin	0.440271	TG1/23/45 vs. P(TG45) Spearman Corr.
1516	iter516	clin	0.389663	TG1/23/45 vs. P(TG45) Spearman Corr.
1517	iter517	clin	0.414704	TG1/23/45 vs. P(TG45) Spearman Corr.
1518	iter518	clin	0.379659	TG1/23/45 vs. P(TG45) Spearman Corr.
1519	iter519	clin	0.334437	TG1/23/45 vs. P(TG45) Spearman Corr.
1520	iter520	clin	0.354098	TG1/23/45 vs. P(TG45) Spearman Corr.
1521	iter521	clin	0.400012	TG1/23/45 vs. P(TG45) Spearman Corr.
1522	iter522	clin	0.387124	TG1/23/45 vs. P(TG45) Spearman Corr.
1523	iter523	clin	0.396746	TG1/23/45 vs. P(TG45) Spearman Corr.
1524	iter524	clin	0.359538	TG1/23/45 vs. P(TG45) Spearman Corr.
1525	iter525	clin	0.368523	TG1/23/45 vs. P(TG45) Spearman Corr.
1526	iter526	clin	0.367892	TG1/23/45 vs. P(TG45) Spearman Corr.
1527	iter527	clin	0.351565	TG1/23/45 vs. P(TG45) Spearman Corr.
1528	iter528	clin	0.34845	TG1/23/45 vs. P(TG45) Spearman Corr.
1529	iter529	clin	0.329102	TG1/23/45 vs. P(TG45) Spearman Corr.
1530	iter530	clin	0.366382	TG1/23/45 vs. P(TG45) Spearman Corr.
1531	iter531	clin	0.341608	TG1/23/45 vs. P(TG45) Spearman Corr.
1532	iter532	clin	0.408898	TG1/23/45 vs. P(TG45) Spearman Corr.
1533	iter533	clin	0.330978	TG1/23/45 vs. P(TG45) Spearman Corr.
1534	iter534	clin	0.322903	TG1/23/45 vs. P(TG45) Spearman Corr.
1535	iter535	clin	0.324473	TG1/23/45 vs. P(TG45) Spearman Corr.
1536	iter536	clin	0.339038	TG1/23/45 vs. P(TG45) Spearman Corr.
1537	iter537	clin	0.427498	TG1/23/45 vs. P(TG45) Spearman Corr.
1538	iter538	clin	0.325703	TG1/23/45 vs. P(TG45) Spearman Corr.
1539	iter539	clin	0.383844	TG1/23/45 vs. P(TG45) Spearman Corr.
1540	iter540	clin	0.365478	TG1/23/45 vs. P(TG45) Spearman Corr.
1541	iter541	clin	0.363485	TG1/23/45 vs. P(TG45) Spearman Corr.
1542	iter542	clin	0.388669	TG1/23/45 vs. P(TG45) Spearman Corr.
1543	iter543	clin	0.38438	TG1/23/45 vs. P(TG45) Spearman Corr.
1544	iter544	clin	0.323331	TG1/23/45 vs. P(TG45) Spearman Corr.
1545	iter545	clin	0.383859	TG1/23/45 vs. P(TG45) Spearman Corr.
1546	iter546	clin	0.35622	TG1/23/45 vs. P(TG45) Spearman Corr.
1547	iter547	clin	0.356488	TG1/23/45 vs. P(TG45) Spearman Corr.
1548	iter548	clin	0.459581	TG1/23/45 vs. P(TG45) Spearman Corr.
1549	iter549	clin	0.397276	TG1/23/45 vs. P(TG45) Spearman Corr.
1550	iter550	clin	0.386462	TG1/23/45 vs. P(TG45) Spearman Corr.
1551	iter551	clin	0.238775	TG1/23/45 vs. P(TG45) Spearman Corr.
1552	iter552	clin	0.351681	TG1/23/45 vs. P(TG45) Spearman Corr.
1553	iter553	clin	0.388016	TG1/23/45 vs. P(TG45) Spearman Corr.
1554	iter554	clin	0.41321	TG1/23/45 vs. P(TG45) Spearman Corr.
1555	iter555	clin	0.396754	TG1/23/45 vs. P(TG45) Spearman Corr.
1556	iter556	clin	0.371668	TG1/23/45 vs. P(TG45) Spearman Corr.
1557	iter557	clin	0.35565	TG1/23/45 vs. P(TG45) Spearman Corr.
1558	iter558	clin	0.349379	TG1/23/45 vs. P(TG45) Spearman Corr.
1559	iter559	clin	0.37947	TG1/23/45 vs. P(TG45) Spearman Corr.
1560	iter560	clin	0.406695	TG1/23/45 vs. P(TG45) Spearman Corr.
1561	iter561	clin	0.379295	TG1/23/45 vs. P(TG45) Spearman Corr.
1562	iter562	clin	0.365384	TG1/23/45 vs. P(TG45) Spearman Corr.
1563	iter563	clin	0.355603	TG1/23/45 vs. P(TG45) Spearman Corr.
1564	iter564	clin	0.360974	TG1/23/45 vs. P(TG45) Spearman Corr.
1565	iter565	clin	0.343286	TG1/23/45 vs. P(TG45) Spearman Corr.
1566	iter566	clin	0.328721	TG1/23/45 vs. P(TG45) Spearman Corr.
1567	iter567	clin	0.376596	TG1/23/45 vs. P(TG45) Spearman Corr.
1568	iter568	clin	0.383202	TG1/23/45 vs. P(TG45) Spearman Corr.
1569	iter569	clin	0.353673	TG1/23/45 vs. P(TG45) Spearman Corr.
1570	iter570	clin	0.427664	TG1/23/45 vs. P(TG45) Spearman Corr.
1571	iter571	clin	0.295776	TG1/23/45 vs. P(TG45) Spearman Corr.
1572	iter572	clin	0.404652	TG1/23/45 vs. P(TG45) Spearman Corr.
1573	iter573	clin	0.416408	TG1/23/45 vs. P(TG45) Spearman Corr.
1574	iter574	clin	0.381954	TG1/23/45 vs. P(TG45) Spearman Corr.
1575	iter575	clin	0.316746	TG1/23/45 vs. P(TG45) Spearman Corr.
1576	iter576	clin	0.404462	TG1/23/45 vs. P(TG45) Spearman Corr.
1577	iter577	clin	0.386936	TG1/23/45 vs. P(TG45) Spearman Corr.
1578	iter578	clin	0.359542	TG1/23/45 vs. P(TG45) Spearman Corr.
1579	iter579	clin	0.364783	TG1/23/45 vs. P(TG45) Spearman Corr.
1580	iter580	clin	0.374728	TG1/23/45 vs. P(TG45) Spearman Corr.
1581	iter581	clin	0.40922	TG1/23/45 vs. P(TG45) Spearman Corr.
1582	iter582	clin	0.336527	TG1/23/45 vs. P(TG45) Spearman Corr.
1583	iter583	clin	0.406829	TG1/23/45 vs. P(TG45) Spearman Corr.
1584	iter584	clin	0.440783	TG1/23/45 vs. P(TG45) Spearman Corr.
1585	iter585	clin	0.397333	TG1/23/45 vs. P(TG45) Spearman Corr.
1586	iter586	clin	0.381267	TG1/23/45 vs. P(TG45) Spearman Corr.
1587	iter587	clin	0.342391	TG1/23/45 vs. P(TG45) Spearman Corr.
1588	iter588	clin	0.4049	TG1/23/45 vs. P(TG45) Spearman Corr.
1589	iter589	clin	0.378583	TG1/23/45 vs. P(TG45) Spearman Corr.
1590	iter590	clin	0.360683	TG1/23/45 vs. P(TG45) Spearman Corr.
1591	iter591	clin	0.350372	TG1/23/45 vs. P(TG45) Spearman Corr.
1592	iter592	clin	0.34863	TG1/23/45 vs. P(TG45) Spearman Corr.
1593	iter593	clin	0.453447	TG1/23/45 vs. P(TG45) Spearman Corr.
1594	iter594	clin	0.321025	TG1/23/45 vs. P(TG45) Spearman Corr.
1595	iter595	clin	0.309704	TG1/23/45 vs. P(TG45) Spearman Corr.
1596	iter596	clin	0.298937	TG1/23/45 vs. P(TG45) Spearman Corr.
1597	iter597	clin	0.415729	TG1/23/45 vs. P(TG45) Spearman Corr.
1598	iter598	clin	0.327826	TG1/23/45 vs. P(TG45) Spearman Corr.
1599	iter599	clin	0.329638	TG1/23/45 vs. P(TG45) Spearman Corr.
1600	iter600	clin	0.342621	TG1/23/45 vs. P(TG45) Spearman Corr.
1601	iter601	clin	0.359848	TG1/23/45 vs. P(TG45) Spearman Corr.
1602	iter602	clin	0.399771	TG1/23/45 vs. P(TG45) Spearman Corr.
1603	iter603	clin	0.366695	TG1/23/45 vs. P(TG45) Spearman Corr.
1604	iter604	clin	0.357881	TG1/23/45 vs. P(TG45) Spearman Corr.
1605	iter605	clin	0.388462	TG1/23/45 vs. P(TG45) Spearman Corr.
1606	iter606	clin	0.389384	TG1/23/45 vs. P(TG45) Spearman Corr.
1607	iter607	clin	0.316196	TG1/23/45 vs. P(TG45) Spearman Corr.
1608	iter608	clin	0.379398	TG1/23/45 vs. P(TG45) Spearman Corr.
1609	iter609	clin	0.366089	TG1/23/45 vs. P(TG45) Spearman Corr.
1610	iter610	clin	0.35637	TG1/23/45 vs. P(TG45) Spearman Corr.
1611	iter611	clin	0.372894	TG1/23/45 vs. P(TG45) Spearman Corr.
1612	iter612	clin	0.314339	TG1/23/45 vs. P(TG45) Spearman Corr.
1613	iter613	clin	0.377943	TG1/23/45 vs. P(TG45) Spearman Corr.
1614	iter614	clin	0.358264	TG1/23/45 vs. P(TG45) Spearman Corr.
1615	iter615	clin	0.393409	TG1/23/45 vs. P(TG45) Spearman Corr.
1616	iter616	clin	0.345888	TG1/23/45 vs. P(TG45) Spearman Corr.
1617	iter617	clin	0.357147	TG1/23/45 vs. P(TG45) Spearman Corr.
1618	iter618	clin	0.389521	TG1/23/45 vs. P(TG45) Spearman Corr.
1619	iter619	clin	0.361247	TG1/23/45 vs. P(TG45) Spearman Corr.
1620	iter620	clin	0.387993	TG1/23/45 vs. P(TG45) Spearman Corr.
1621	iter621	clin	0.293268	TG1/23/45 vs. P(TG45) Spearman Corr.
1622	iter622	clin	0.373715	TG1/23/45 vs. P(TG45) Spearman Corr.
1623	iter623	clin	0.342279	TG1/23/45 vs. P(TG45) Spearman Corr.
1624	iter624	clin	0.320192	TG1/23/45 vs. P(TG45) Spearman Corr.
1625	iter625	clin	0.402602	TG1/23/45 vs. P(TG45) Spearman Corr.
1626	iter626	clin	0.334657	TG1/23/45 vs. P(TG45) Spearman Corr.
1627	iter627	clin	0.345099	TG1/23/45 vs. P(TG45) Spearman Corr.
1628	iter628	clin	0.420108	TG1/23/45 vs. P(TG45) Spearman Corr.
1629	iter629	clin	0.326041	TG1/23/45 vs. P(TG45) Spearman Corr.
1630	iter630	clin	0.309554	TG1/23/45 vs. P(TG45) Spearman Corr.
1631	iter631	clin	0.367478	TG1/23/45 vs. P(TG45) Spearman Corr.
1632	iter632	clin	0.351173	TG1/23/45 vs. P(TG45) Spearman Corr.
1633	iter633	clin	0.36265	TG1/23/45 vs. P(TG45) Spearman Corr.
1634	iter634	clin	0.358523	TG1/23/45 vs. P(TG45) Spearman Corr.
1635	iter635	clin	0.318228	TG1/23/45 vs. P(TG45) Spearman Corr.
1636	iter636	clin	0.383469	TG1/23/45 vs. P(TG45) Spearman Corr.
1637	iter637	clin	0.356268	TG1/23/45 vs. P(TG45) Spearman Corr.
1638	iter638	clin	0.406013	TG1/23/45 vs. P(TG45) Spearman Corr.
1639	iter639	clin	0.370216	TG1/23/45 vs. P(TG45) Spearman Corr.
1640	iter640	clin	0.416838	TG1/23/45 vs. P(TG45) Spearman Corr.
1641	iter641	clin	0.370035	TG1/23/45 vs. P(TG45) Spearman Corr.
1642	iter642	clin	0.368826	TG1/23/45 vs. P(TG45) Spearman Corr.
1643	iter643	clin	0.396448	TG1/23/45 vs. P(TG45) Spearman Corr.
1644	iter644	clin	0.36293	TG1/23/45 vs. P(TG45) Spearman Corr.
1645	iter645	clin	0.374236	TG1/23/45 vs. P(TG45) Spearman Corr.
1646	iter646	clin	0.360397	TG1/23/45 vs. P(TG45) Spearman Corr.
1647	iter647	clin	0.405426	TG1/23/45 vs. P(TG45) Spearman Corr.
1648	iter648	clin	0.358574	TG1/23/45 vs. P(TG45) Spearman Corr.
1649	iter649	clin	0.36925	TG1/23/45 vs. P(TG45) Spearman Corr.
1650	iter650	clin	0.387409	TG1/23/45 vs. P(TG45) Spearman Corr.
1651	iter651	clin	0.3439	TG1/23/45 vs. P(TG45) Spearman Corr.
1652	iter652	clin	0.351777	TG1/23/45 vs. P(TG45) Spearman Corr.
1653	iter653	clin	0.37121	TG1/23/45 vs. P(TG45) Spearman Corr.
1654	iter654	clin	0.3881	TG1/23/45 vs. P(TG45) Spearman Corr.
1655	iter655	clin	0.329397	TG1/23/45 vs. P(TG45) Spearman Corr.
1656	iter656	clin	0.402427	TG1/23/45 vs. P(TG45) Spearman Corr.
1657	iter657	clin	0.319675	TG1/23/45 vs. P(TG45) Spearman Corr.
1658	iter658	clin	0.372585	TG1/23/45 vs. P(TG45) Spearman Corr.
1659	iter659	clin	0.382312	TG1/23/45 vs. P(TG45) Spearman Corr.
1660	iter660	clin	0.391207	TG1/23/45 vs. P(TG45) Spearman Corr.
1661	iter661	clin	0.435253	TG1/23/45 vs. P(TG45) Spearman Corr.
1662	iter662	clin	0.315082	TG1/23/45 vs. P(TG45) Spearman Corr.
1663	iter663	clin	0.321978	TG1/23/45 vs. P(TG45) Spearman Corr.
1664	iter664	clin	0.339225	TG1/23/45 vs. P(TG45) Spearman Corr.
1665	iter665	clin	0.403751	TG1/23/45 vs. P(TG45) Spearman Corr.
1666	iter666	clin	0.353734	TG1/23/45 vs. P(TG45) Spearman Corr.
1667	iter667	clin	0.371229	TG1/23/45 vs. P(TG45) Spearman Corr.
1668	iter668	clin	0.334027	TG1/23/45 vs. P(TG45) Spearman Corr.
1669	iter669	clin	0.380399	TG1/23/45 vs. P(TG45) Spearman Corr.
1670	iter670	clin	0.355329	TG1/23/45 vs. P(TG45) Spearman Corr.
1671	iter671	clin	0.365751	TG1/23/45 vs. P(TG45) Spearman Corr.
1672	iter672	clin	0.343588	TG1/23/45 vs. P(TG45) Spearman Corr.
1673	iter673	clin	0.362233	TG1/23/45 vs. P(TG45) Spearman Corr.
1674	iter674	clin	0.337688	TG1/23/45 vs. P(TG45) Spearman Corr.
1675	iter675	clin	0.389459	TG1/23/45 vs. P(TG45) Spearman Corr.
1676	iter676	clin	0.405673	TG1/23/45 vs. P(TG45) Spearman Corr.
1677	iter677	clin	0.34769	TG1/23/45 vs. P(TG45) Spearman Corr.
1678	iter678	clin	0.380113	TG1/23/45 vs. P(TG45) Spearman Corr.
1679	iter679	clin	0.272538	TG1/23/45 vs. P(TG45) Spearman Corr.
1680	iter680	clin	0.330049	TG1/23/45 vs. P(TG45) Spearman Corr.
1681	iter681	clin	0.382401	TG1/23/45 vs. P(TG45) Spearman Corr.
1682	iter682	clin	0.354054	TG1/23/45 vs. P(TG45) Spearman Corr.
1683	iter683	clin	0.355473	TG1/23/45 vs. P(TG45) Spearman Corr.
1684	iter684	clin	0.378933	TG1/23/45 vs. P(TG45) Spearman Corr.
1685	iter685	clin	0.414398	TG1/23/45 vs. P(TG45) Spearman Corr.
1686	iter686	clin	0.38094	TG1/23/45 vs. P(TG45) Spearman Corr.
1687	iter687	clin	0.382119	TG1/23/45 vs. P(TG45) Spearman Corr.
1688	iter688	clin	0.374503	TG1/23/45 vs. P(TG45) Spearman Corr.
1689	iter689	clin	0.375528	TG1/23/45 vs. P(TG45) Spearman Corr.
1690	iter690	clin	0.373034	TG1/23/45 vs. P(TG45) Spearman Corr.
1691	iter691	clin	0.370654	TG1/23/45 vs. P(TG45) Spearman Corr.
1692	iter692	clin	0.42917	TG1/23/45 vs. P(TG45) Spearman Corr.
1693	iter693	clin	0.402148	TG1/23/45 vs. P(TG45) Spearman Corr.
1694	iter694	clin	0.386972	TG1/23/45 vs. P(TG45) Spearman Corr.
1695	iter695	clin	0.394484	TG1/23/45 vs. P(TG45) Spearman Corr.
1696	iter696	clin	0.349282	TG1/23/45 vs. P(TG45) Spearman Corr.
1697	iter697	clin	0.403229	TG1/23/45 vs. P(TG45) Spearman Corr.
1698	iter698	clin	0.352803	TG1/23/45 vs. P(TG45) Spearman Corr.
1699	iter699	clin	0.407236	TG1/23/45 vs. P(TG45) Spearman Corr.
1700	iter700	clin	0.371411	TG1/23/45 vs. P(TG45) Spearman Corr.
1701	iter701	clin	0.28152	TG1/23/45 vs. P(TG45) Spearman Corr.
1702	iter702	clin	0.349105	TG1/23/45 vs. P(TG45) Spearman Corr.
1703	iter703	clin	0.33968	TG1/23/45 vs. P(TG45) Spearman Corr.
1704	iter704	clin	0.371102	TG1/23/45 vs. P(TG45) Spearman Corr.
1705	iter705	clin	0.323747	TG1/23/45 vs. P(TG45) Spearman Corr.
1706	iter706	clin	0.395765	TG1/23/45 vs. P(TG45) Spearman Corr.
1707	iter707	clin	0.449033	TG1/23/45 vs. P(TG45) Spearman Corr.
1708	iter708	clin	0.375278	TG1/23/45 vs. P(TG45) Spearman Corr.
1709	iter709	clin	0.323683	TG1/23/45 vs. P(TG45) Spearman Corr.
1710	iter710	clin	0.420113	TG1/23/45 vs. P(TG45) Spearman Corr.
1711	iter711	clin	0.379646	TG1/23/45 vs. P(TG45) Spearman Corr.
1712	iter712	clin	0.41999	TG1/23/45 vs. P(TG45) Spearman Corr.
1713	iter713	clin	0.313481	TG1/23/45 vs. P(TG45) Spearman Corr.
1714	iter714	clin	0.347206	TG1/23/45 vs. P(TG45) Spearman Corr.
1715	iter715	clin	0.343065	TG1/23/45 vs. P(TG45) Spearman Corr.
1716	iter716	clin	0.360334	TG1/23/45 vs. P(TG45) Spearman Corr.
1717	iter717	clin	0.319247	TG1/23/45 vs. P(TG45) Spearman Corr.
1718	iter718	clin	0.323585	TG1/23/45 vs. P(TG45) Spearman Corr.
1719	iter719	clin	0.376779	TG1/23/45 vs. P(TG45) Spearman Corr.
1720	iter720	clin	0.422509	TG1/23/45 vs. P(TG45) Spearman Corr.
1721	iter721	clin	0.397023	TG1/23/45 vs. P(TG45) Spearman Corr.
1722	iter722	clin	0.346684	TG1/23/45 vs. P(TG45) Spearman Corr.
1723	iter723	clin	0.366555	TG1/23/45 vs. P(TG45) Spearman Corr.
1724	iter724	clin	0.420929	TG1/23/45 vs. P(TG45) Spearman Corr.
1725	iter725	clin	0.421344	TG1/23/45 vs. P(TG45) Spearman Corr.
1726	iter726	clin	0.403797	TG1/23/45 vs. P(TG45) Spearman Corr.
1727	iter727	clin	0.354063	TG1/23/45 vs. P(TG45) Spearman Corr.
1728	iter728	clin	0.392483	TG1/23/45 vs. P(TG45) Spearman Corr.
1729	iter729	clin	0.355169	TG1/23/45 vs. P(TG45) Spearman Corr.
1730	iter730	clin	0.389463	TG1/23/45 vs. P(TG45) Spearman Corr.
1731	iter731	clin	0.373269	TG1/23/45 vs. P(TG45) Spearman Corr.
1732	iter732	clin	0.395718	TG1/23/45 vs. P(TG45) Spearman Corr.
1733	iter733	clin	0.435137	TG1/23/45 vs. P(TG45) Spearman Corr.
1734	iter734	clin	0.346739	TG1/23/45 vs. P(TG45) Spearman Corr.
1735	iter735	clin	0.453382	TG1/23/45 vs. P(TG45) Spearman Corr.
1736	iter736	clin	0.374166	TG1/23/45 vs. P(TG45) Spearman Corr.
1737	iter737	clin	0.313484	TG1/23/45 vs. P(TG45) Spearman Corr.
1738	iter738	clin	0.335416	TG1/23/45 vs. P(TG45) Spearman Corr.
1739	iter739	clin	0.384617	TG1/23/45 vs. P(TG45) Spearman Corr.
1740	iter740	clin	0.373135	TG1/23/45 vs. P(TG45) Spearman Corr.
1741	iter741	clin	0.371416	TG1/23/45 vs. P(TG45) Spearman Corr.
1742	iter742	clin	0.386635	TG1/23/45 vs. P(TG45) Spearman Corr.
1743	iter743	clin	0.342501	TG1/23/45 vs. P(TG45) Spearman Corr.
1744	iter744	clin	0.384732	TG1/23/45 vs. P(TG45) Spearman Corr.
1745	iter745	clin	0.400555	TG1/23/45 vs. P(TG45) Spearman Corr.
1746	iter746	clin	0.4039	TG1/23/45 vs. P(TG45) Spearman Corr.
1747	iter747	clin	0.425149	TG1/23/45 vs. P(TG45) Spearman Corr.
1748	iter748	clin	0.419208	TG1/23/45 vs. P(TG45) Spearman Corr.
1749	iter749	clin	0.394802	TG1/23/45 vs. P(TG45) Spearman Corr.
1750	iter750	clin	0.422791	TG1/23/45 vs. P(TG45) Spearman Corr.
1751	iter751	clin	0.371193	TG1/23/45 vs. P(TG45) Spearman Corr.
1752	iter752	clin	0.399878	TG1/23/45 vs. P(TG45) Spearman Corr.
1753	iter753	clin	0.383473	TG1/23/45 vs. P(TG45) Spearman Corr.
1754	iter754	clin	0.339253	TG1/23/45 vs. P(TG45) Spearman Corr.
1755	iter755	clin	0.413181	TG1/23/45 vs. P(TG45) Spearman Corr.
1756	iter756	clin	0.373648	TG1/23/45 vs. P(TG45) Spearman Corr.
1757	iter757	clin	0.437743	TG1/23/45 vs. P(TG45) Spearman Corr.
1758	iter758	clin	0.318436	TG1/23/45 vs. P(TG45) Spearman Corr.
1759	iter759	clin	0.354925	TG1/23/45 vs. P(TG45) Spearman Corr.
1760	iter760	clin	0.423134	TG1/23/45 vs. P(TG45) Spearman Corr.
1761	iter761	clin	0.362309	TG1/23/45 vs. P(TG45) Spearman Corr.
1762	iter762	clin	0.352496	TG1/23/45 vs. P(TG45) Spearman Corr.
1763	iter763	clin	0.418313	TG1/23/45 vs. P(TG45) Spearman Corr.
1764	iter764	clin	0.370781	TG1/23/45 vs. P(TG45) Spearman Corr.
1765	iter765	clin	0.356224	TG1/23/45 vs. P(TG45) Spearman Corr.
1766	iter766	clin	0.356806	TG1/23/45 vs. P(TG45) Spearman Corr.
1767	iter767	clin	0.378503	TG1/23/45 vs. P(TG45) Spearman Corr.
1768	iter768	clin	0.301926	TG1/23/45 vs. P(TG45) Spearman Corr.
1769	iter769	clin	0.419341	TG1/23/45 vs. P(TG45) Spearman Corr.
1770	iter770	clin	0.425351	TG1/23/45 vs. P(TG45) Spearman Corr.
1771	iter771	clin	0.353919	TG1/23/45 vs. P(TG45) Spearman Corr.
1772	iter772	clin	0.356605	TG1/23/45 vs. P(TG45) Spearman Corr.
1773	iter773	clin	0.307956	TG1/23/45 vs. P(TG45) Spearman Corr.
1774	iter774	clin	0.325682	TG1/23/45 vs. P(TG45) Spearman Corr.
1775	iter775	clin	0.353908	TG1/23/45 vs. P(TG45) Spearman Corr.
1776	iter776	clin	0.354913	TG1/23/45 vs. P(TG45) Spearman Corr.
1777	iter777	clin	0.347136	TG1/23/45 vs. P(TG45) Spearman Corr.
1778	iter778	clin	0.318253	TG1/23/45 vs. P(TG45) Spearman Corr.
1779	iter779	clin	0.418967	TG1/23/45 vs. P(TG45) Spearman Corr.
1780	iter780	clin	0.393904	TG1/23/45 vs. P(TG45) Spearman Corr.
1781	iter781	clin	0.410215	TG1/23/45 vs. P(TG45) Spearman Corr.
1782	iter782	clin	0.367876	TG1/23/45 vs. P(TG45) Spearman Corr.
1783	iter783	clin	0.358887	TG1/23/45 vs. P(TG45) Spearman Corr.
1784	iter784	clin	0.394498	TG1/23/45 vs. P(TG45) Spearman Corr.
1785	iter785	clin	0.391202	TG1/23/45 vs. P(TG45) Spearman Corr.
1786	iter786	clin	0.40792	TG1/23/45 vs. P(TG45) Spearman Corr.
1787	iter787	clin	0.356875	TG1/23/45 vs. P(TG45) Spearman Corr.
1788	iter788	clin	0.275351	TG1/23/45 vs. P(TG45) Spearman Corr.
1789	iter789	clin	0.410875	TG1/23/45 vs. P(TG45) Spearman Corr.
1790	iter790	clin	0.352757	TG1/23/45 vs. P(TG45) Spearman Corr.
1791	iter791	clin	0.39099	TG1/23/45 vs. P(TG45) Spearman Corr.
1792	iter792	clin	0.3875	TG1/23/45 vs. P(TG45) Spearman Corr.
1793	iter793	clin	0.372777	TG1/23/45 vs. P(TG45) Spearman Corr.
1794	iter794	clin	0.370286	TG1/23/45 vs. P(TG45) Spearman Corr.
1795	iter795	clin	0.330901	TG1/23/45 vs. P(TG45) Spearman Corr.
1796	iter796	clin	0.411211	TG1/23/45 vs. P(TG45) Spearman Corr.
1797	iter797	clin	0.383814	TG1/23/45 vs. P(TG45) Spearman Corr.
1798	iter798	clin	0.402839	TG1/23/45 vs. P(TG45) Spearman Corr.
1799	iter799	clin	0.339775	TG1/23/45 vs. P(TG45) Spearman Corr.
1800	iter800	clin	0.356225	TG1/23/45 vs. P(TG45) Spearman Corr.
1801	iter801	clin	0.341182	TG1/23/45 vs. P(TG45) Spearman Corr.
1802	iter802	clin	0.412707	TG1/23/45 vs. P(TG45) Spearman Corr.
1803	iter803	clin	0.388739	TG1/23/45 vs. P(TG45) Spearman Corr.
1804	iter804	clin	0.379499	TG1/23/45 vs. P(TG45) Spearman Corr.
1805	iter805	clin	0.358085	TG1/23/45 vs. P(TG45) Spearman Corr.
1806	iter806	clin	0.404008	TG1/23/45 vs. P(TG45) Spearman Corr.
1807	iter807	clin	0.460666	TG1/23/45 vs. P(TG45) Spearman Corr.
1808	iter808	clin	0.384929	TG1/23/45 vs. P(TG45) Spearman Corr.
1809	iter809	clin	0.304569	TG1/23/45 vs. P(TG45) Spearman Corr.
1810	iter810	clin	0.347768	TG1/23/45 vs. P(TG45) Spearman Corr.
1811	iter811	clin	0.357929	TG1/23/45 vs. P(TG45) Spearman Corr.
1812	iter812	clin	0.42572	TG1/23/45 vs. P(TG45) Spearman Corr.
1813	iter813	clin	0.358543	TG1/23/45 vs. P(TG45) Spearman Corr.
1814	iter814	clin	0.417092	TG1/23/45 vs. P(TG45) Spearman Corr.
1815	iter815	clin	0.30982	TG1/23/45 vs. P(TG45) Spearman Corr.
1816	iter816	clin	0.389355	TG1/23/45 vs. P(TG45) Spearman Corr.
1817	iter817	clin	0.381311	TG1/23/45 vs. P(TG45) Spearman Corr.
1818	iter818	clin	0.381693	TG1/23/45 vs. P(TG45) Spearman Corr.
1819	iter819	clin	0.411245	TG1/23/45 vs. P(TG45) Spearman Corr.
1820	iter820	clin	0.403927	TG1/23/45 vs. P(TG45) Spearman Corr.
1821	iter821	clin	0.406742	TG1/23/45 vs. P(TG45) Spearman Corr.
1822	iter822	clin	0.357056	TG1/23/45 vs. P(TG45) Spearman Corr.
1823	iter823	clin	0.449672	TG1/23/45 vs. P(TG45) Spearman Corr.
1824	iter824	clin	0.344656	TG1/23/45 vs. P(TG45) Spearman Corr.
1825	iter825	clin	0.374735	TG1/23/45 vs. P(TG45) Spearman Corr.
1826	iter826	clin	0.340287	TG1/23/45 vs. P(TG45) Spearman Corr.
1827	iter827	clin	0.341732	TG1/23/45 vs. P(TG45) Spearman Corr.
1828	iter828	clin	0.338566	TG1/23/45 vs. P(TG45) Spearman Corr.
1829	iter829	clin	0.440029	TG1/23/45 vs. P(TG45) Spearman Corr.
1830	iter830	clin	0.326957	TG1/23/45 vs. P(TG45) Spearman Corr.
1831	iter831	clin	0.414341	TG1/23/45 vs. P(TG45) Spearman Corr.
1832	iter832	clin	0.350922	TG1/23/45 vs. P(TG45) Spearman Corr.
1833	iter833	clin	0.338762	TG1/23/45 vs. P(TG45) Spearman Corr.
1834	iter834	clin	0.421867	TG1/23/45 vs. P(TG45) Spearman Corr.
1835	iter835	clin	0.389467	TG1/23/45 vs. P(TG45) Spearman Corr.
1836	iter836	clin	0.36162	TG1/23/45 vs. P(TG45) Spearman Corr.
1837	iter837	clin	0.366537	TG1/23/45 vs. P(TG45) Spearman Corr.
1838	iter838	clin	0.437605	TG1/23/45 vs. P(TG45) Spearman Corr.
1839	iter839	clin	0.333188	TG1/23/45 vs. P(TG45) Spearman Corr.
1840	iter840	clin	0.34596	TG1/23/45 vs. P(TG45) Spearman Corr.
1841	iter841	clin	0.371959	TG1/23/45 vs. P(TG45) Spearman Corr.
1842	iter842	clin	0.332052	TG1/23/45 vs. P(TG45) Spearman Corr.
1843	iter843	clin	0.349115	TG1/23/45 vs. P(TG45) Spearman Corr.
1844	iter844	clin	0.406227	TG1/23/45 vs. P(TG45) Spearman Corr.
1845	iter845	clin	0.321805	TG1/23/45 vs. P(TG45) Spearman Corr.
1846	iter846	clin	0.396567	TG1/23/45 vs. P(TG45) Spearman Corr.
1847	iter847	clin	0.351341	TG1/23/45 vs. P(TG45) Spearman Corr.
1848	iter848	clin	0.36111	TG1/23/45 vs. P(TG45) Spearman Corr.
1849	iter849	clin	0.336028	TG1/23/45 vs. P(TG45) Spearman Corr.
1850	iter850	clin	0.360152	TG1/23/45 vs. P(TG45) Spearman Corr.
1851	iter851	clin	0.343381	TG1/23/45 vs. P(TG45) Spearman Corr.
1852	iter852	clin	0.329099	TG1/23/45 vs. P(TG45) Spearman Corr.
1853	iter853	clin	0.396647	TG1/23/45 vs. P(TG45) Spearman Corr.
1854	iter854	clin	0.367411	TG1/23/45 vs. P(TG45) Spearman Corr.
1855	iter855	clin	0.305359	TG1/23/45 vs. P(TG45) Spearman Corr.
1856	iter856	clin	0.395366	TG1/23/45 vs. P(TG45) Spearman Corr.
1857	iter857	clin	0.326228	TG1/23/45 vs. P(TG45) Spearman Corr.
1858	iter858	clin	0.401542	TG1/23/45 vs. P(TG45) Spearman Corr.
1859	iter859	clin	0.372809	TG1/23/45 vs. P(TG45) Spearman Corr.
1860	iter860	clin	0.292933	TG1/23/45 vs. P(TG45) Spearman Corr.
1861	iter861	clin	0.410364	TG1/23/45 vs. P(TG45) Spearman Corr.
1862	iter862	clin	0.380456	TG1/23/45 vs. P(TG45) Spearman Corr.
1863	iter863	clin	0.447556	TG1/23/45 vs. P(TG45) Spearman Corr.
1864	iter864	clin	0.38888	TG1/23/45 vs. P(TG45) Spearman Corr.
1865	iter865	clin	0.418584	TG1/23/45 vs. P(TG45) Spearman Corr.
1866	iter866	clin	0.392036	TG1/23/45 vs. P(TG45) Spearman Corr.
1867	iter867	clin	0.379109	TG1/23/45 vs. P(TG45) Spearman Corr.
1868	iter868	clin	0.352586	TG1/23/45 vs. P(TG45) Spearman Corr.
1869	iter869	clin	0.417879	TG1/23/45 vs. P(TG45) Spearman Corr.
1870	iter870	clin	0.365461	TG1/23/45 vs. P(TG45) Spearman Corr.
1871	iter871	clin	0.356961	TG1/23/45 vs. P(TG45) Spearman Corr.
1872	iter872	clin	0.362864	TG1/23/45 vs. P(TG45) Spearman Corr.
1873	iter873	clin	0.37257	TG1/23/45 vs. P(TG45) Spearman Corr.
1874	iter874	clin	0.419651	TG1/23/45 vs. P(TG45) Spearman Corr.
1875	iter875	clin	0.393661	TG1/23/45 vs. P(TG45) Spearman Corr.
1876	iter876	clin	0.377507	TG1/23/45 vs. P(TG45) Spearman Corr.
1877	iter877	clin	0.417697	TG1/23/45 vs. P(TG45) Spearman Corr.
1878	iter878	clin	0.309662	TG1/23/45 vs. P(TG45) Spearman Corr.
1879	iter879	clin	0.345055	TG1/23/45 vs. P(TG45) Spearman Corr.
1880	iter880	clin	0.439716	TG1/23/45 vs. P(TG45) Spearman Corr.
1881	iter881	clin	0.271102	TG1/23/45 vs. P(TG45) Spearman Corr.
1882	iter882	clin	0.455685	TG1/23/45 vs. P(TG45) Spearman Corr.
1883	iter883	clin	0.3613	TG1/23/45 vs. P(TG45) Spearman Corr.
1884	iter884	clin	0.352216	TG1/23/45 vs. P(TG45) Spearman Corr.
1885	iter885	clin	0.415361	TG1/23/45 vs. P(TG45) Spearman Corr.
1886	iter886	clin	0.350263	TG1/23/45 vs. P(TG45) Spearman Corr.
1887	iter887	clin	0.302236	TG1/23/45 vs. P(TG45) Spearman Corr.
1888	iter888	clin	0.378548	TG1/23/45 vs. P(TG45) Spearman Corr.
1889	iter889	clin	0.313841	TG1/23/45 vs. P(TG45) Spearman Corr.
1890	iter890	clin	0.336103	TG1/23/45 vs. P(TG45) Spearman Corr.
1891	iter891	clin	0.295063	TG1/23/45 vs. P(TG45) Spearman Corr.
1892	iter892	clin	0.342167	TG1/23/45 vs. P(TG45) Spearman Corr.
1893	iter893	clin	0.372683	TG1/23/45 vs. P(TG45) Spearman Corr.
1894	iter894	clin	0.428805	TG1/23/45 vs. P(TG45) Spearman Corr.
1895	iter895	clin	0.365179	TG1/23/45 vs. P(TG45) Spearman Corr.
1896	iter896	clin	0.416869	TG1/23/45 vs. P(TG45) Spearman Corr.
1897	iter897	clin	0.39905	TG1/23/45 vs. P(TG45) Spearman Corr.
1898	iter898	clin	0.396084	TG1/23/45 vs. P(TG45) Spearman Corr.
1899	iter899	clin	0.383651	TG1/23/45 vs. P(TG45) Spearman Corr.
1900	iter900	clin	0.410565	TG1/23/45 vs. P(TG45) Spearman Corr.
1901	iter901	clin	0.316351	TG1/23/45 vs. P(TG45) Spearman Corr.
1902	iter902	clin	0.370991	TG1/23/45 vs. P(TG45) Spearman Corr.
1903	iter903	clin	0.400821	TG1/23/45 vs. P(TG45) Spearman Corr.
1904	iter904	clin	0.363814	TG1/23/45 vs. P(TG45) Spearman Corr.
1905	iter905	clin	0.394811	TG1/23/45 vs. P(TG45) Spearman Corr.
1906	iter906	clin	0.438235	TG1/23/45 vs. P(TG45) Spearman Corr.
1907	iter907	clin	0.405357	TG1/23/45 vs. P(TG45) Spearman Corr.
1908	iter908	clin	0.353558	TG1/23/45 vs. P(TG45) Spearman Corr.
1909	iter909	clin	0.324201	TG1/23/45 vs. P(TG45) Spearman Corr.
1910	iter910	clin	0.318559	TG1/23/45 vs. P(TG45) Spearman Corr.
1911	iter911	clin	0.43062	TG1/23/45 vs. P(TG45) Spearman Corr.
1912	iter912	clin	0.34175	TG1/23/45 vs. P(TG45) Spearman Corr.
1913	iter913	clin	0.357984	TG1/23/45 vs. P(TG45) Spearman Corr.
1914	iter914	clin	0.403599	TG1/23/45 vs. P(TG45) Spearman Corr.
1915	iter915	clin	0.3943	TG1/23/45 vs. P(TG45) Spearman Corr.
1916	iter916	clin	0.374006	TG1/23/45 vs. P(TG45) Spearman Corr.
1917	iter917	clin	0.327555	TG1/23/45 vs. P(TG45) Spearman Corr.
1918	iter918	clin	0.390615	TG1/23/45 vs. P(TG45) Spearman Corr.
1919	iter919	clin	0.318627	TG1/23/45 vs. P(TG45) Spearman Corr.
1920	iter920	clin	0.385091	TG1/23/45 vs. P(TG45) Spearman Corr.
1921	iter921	clin	0.365008	TG1/23/45 vs. P(TG45) Spearman Corr.
1922	iter922	clin	0.294734	TG1/23/45 vs. P(TG45) Spearman Corr.
1923	iter923	clin	0.377367	TG1/23/45 vs. P(TG45) Spearman Corr.
1924	iter924	clin	0.344759	TG1/23/45 vs. P(TG45) Spearman Corr.
1925	iter925	clin	0.336967	TG1/23/45 vs. P(TG45) Spearman Corr.
1926	iter926	clin	0.380779	TG1/23/45 vs. P(TG45) Spearman Corr.
1927	iter927	clin	0.428244	TG1/23/45 vs. P(TG45) Spearman Corr.
1928	iter928	clin	0.37459	TG1/23/45 vs. P(TG45) Spearman Corr.
1929	iter929	clin	0.359276	TG1/23/45 vs. P(TG45) Spearman Corr.
1930	iter930	clin	0.373153	TG1/23/45 vs. P(TG45) Spearman Corr.
1931	iter931	clin	0.410621	TG1/23/45 vs. P(TG45) Spearman Corr.
1932	iter932	clin	0.411956	TG1/23/45 vs. P(TG45) Spearman Corr.
1933	iter933	clin	0.379313	TG1/23/45 vs. P(TG45) Spearman Corr.
1934	iter934	clin	0.353616	TG1/23/45 vs. P(TG45) Spearman Corr.
1935	iter935	clin	0.394107	TG1/23/45 vs. P(TG45) Spearman Corr.
1936	iter936	clin	0.327387	TG1/23/45 vs. P(TG45) Spearman Corr.
1937	iter937	clin	0.32414	TG1/23/45 vs. P(TG45) Spearman Corr.
1938	iter938	clin	0.317398	TG1/23/45 vs. P(TG45) Spearman Corr.
1939	iter939	clin	0.357022	TG1/23/45 vs. P(TG45) Spearman Corr.
1940	iter940	clin	0.352271	TG1/23/45 vs. P(TG45) Spearman Corr.
1941	iter941	clin	0.390025	TG1/23/45 vs. P(TG45) Spearman Corr.
1942	iter942	clin	0.388307	TG1/23/45 vs. P(TG45) Spearman Corr.
1943	iter943	clin	0.41435	TG1/23/45 vs. P(TG45) Spearman Corr.
1944	iter944	clin	0.349377	TG1/23/45 vs. P(TG45) Spearman Corr.
1945	iter945	clin	0.330328	TG1/23/45 vs. P(TG45) Spearman Corr.
1946	iter946	clin	0.374422	TG1/23/45 vs. P(TG45) Spearman Corr.
1947	iter947	clin	0.374703	TG1/23/45 vs. P(TG45) Spearman Corr.
1948	iter948	clin	0.385212	TG1/23/45 vs. P(TG45) Spearman Corr.
1949	iter949	clin	0.382043	TG1/23/45 vs. P(TG45) Spearman Corr.
1950	iter950	clin	0.324944	TG1/23/45 vs. P(TG45) Spearman Corr.
1951	iter951	clin	0.402744	TG1/23/45 vs. P(TG45) Spearman Corr.
1952	iter952	clin	0.453576	TG1/23/45 vs. P(TG45) Spearman Corr.
1953	iter953	clin	0.374829	TG1/23/45 vs. P(TG45) Spearman Corr.
1954	iter954	clin	0.338338	TG1/23/45 vs. P(TG45) Spearman Corr.
1955	iter955	clin	0.328626	TG1/23/45 vs. P(TG45) Spearman Corr.
1956	iter956	clin	0.406859	TG1/23/45 vs. P(TG45) Spearman Corr.
1957	iter957	clin	0.360779	TG1/23/45 vs. P(TG45) Spearman Corr.
1958	iter958	clin	0.405717	TG1/23/45 vs. P(TG45) Spearman Corr.
1959	iter959	clin	0.417675	TG1/23/45 vs. P(TG45) Spearman Corr.
1960	iter960	clin	0.350837	TG1/23/45 vs. P(TG45) Spearman Corr.
1961	iter961	clin	0.436033	TG1/23/45 vs. P(TG45) Spearman Corr.
1962	iter962	clin	0.368738	TG1/23/45 vs. P(TG45) Spearman Corr.
1963	iter963	clin	0.445742	TG1/23/45 vs. P(TG45) Spearman Corr.
1964	iter964	clin	0.37631	TG1/23/45 vs. P(TG45) Spearman Corr.
1965	iter965	clin	0.388771	TG1/23/45 vs. P(TG45) Spearman Corr.
1966	iter966	clin	0.331019	TG1/23/45 vs. P(TG45) Spearman Corr.
1967	iter967	clin	0.33933	TG1/23/45 vs. P(TG45) Spearman Corr.
1968	iter968	clin	0.364482	TG1/23/45 vs. P(TG45) Spearman Corr.
1969	iter969	clin	0.401623	TG1/23/45 vs. P(TG45) Spearman Corr.
1970	iter970	clin	0.320579	TG1/23/45 vs. P(TG45) Spearman Corr.
1971	iter971	clin	0.333112	TG1/23/45 vs. P(TG45) Spearman Corr.
1972	iter972	clin	0.373614	TG1/23/45 vs. P(TG45) Spearman Corr.
1973	iter973	clin	0.373728	TG1/23/45 vs. P(TG45) Spearman Corr.
1974	iter974	clin	0.423311	TG1/23/45 vs. P(TG45) Spearman Corr.
1975	iter975	clin	0.399968	TG1/23/45 vs. P(TG45) Spearman Corr.
1976	iter976	clin	0.377874	TG1/23/45 vs. P(TG45) Spearman Corr.
1977	iter977	clin	0.344876	TG1/23/45 vs. P(TG45) Spearman Corr.
1978	iter978	clin	0.342588	TG1/23/45 vs. P(TG45) Spearman Corr.
1979	iter979	clin	0.336212	TG1/23/45 vs. P(TG45) Spearman Corr.
1980	iter980	clin	0.347123	TG1/23/45 vs. P(TG45) Spearman Corr.
1981	iter981	clin	0.325629	TG1/23/45 vs. P(TG45) Spearman Corr.
1982	iter982	clin	0.321734	TG1/23/45 vs. P(TG45) Spearman Corr.
1983	iter983	clin	0.28691	TG1/23/45 vs. P(TG45) Spearman Corr.
1984	iter984	clin	0.381882	TG1/23/45 vs. P(TG45) Spearman Corr.
1985	iter985	clin	0.350145	TG1/23/45 vs. P(TG45) Spearman Corr.
1986	iter986	clin	0.378437	TG1/23/45 vs. P(TG45) Spearman Corr.
1987	iter987	clin	0.387865	TG1/23/45 vs. P(TG45) Spearman Corr.
1988	iter988	clin	0.359147	TG1/23/45 vs. P(TG45) Spearman Corr.
1989	iter989	clin	0.400866	TG1/23/45 vs. P(TG45) Spearman Corr.
1990	iter990	clin	0.353661	TG1/23/45 vs. P(TG45) Spearman Corr.
1991	iter991	clin	0.370668	TG1/23/45 vs. P(TG45) Spearman Corr.
1992	iter992	clin	0.362493	TG1/23/45 vs. P(TG45) Spearman Corr.
1993	iter993	clin	0.336801	TG1/23/45 vs. P(TG45) Spearman Corr.
1994	iter994	clin	0.371192	TG1/23/45 vs. P(TG45) Spearman Corr.
1995	iter995	clin	0.372908	TG1/23/45 vs. P(TG45) Spearman Corr.
1996	iter996	clin	0.341929	TG1/23/45 vs. P(TG45) Spearman Corr.
1997	iter997	clin	0.373215	TG1/23/45 vs. P(TG45) Spearman Corr.
1998	iter998	clin	0.355103	TG1/23/45 vs. P(TG45) Spearman Corr.
1999	iter999	clin	0.343044	TG1/23/45 vs. P(TG45) Spearman Corr.
[truncated: 4,001 more rows]

## Sheet: Fig2C
X	Multi.omics.Factor	Model	Coefficient
1	Factor 1	ordinal	1.23765
2	Factor 2	ordinal
3	Factor 3	ordinal	-0.295552
4	Factor 4	ordinal	-0.204046
5	Factor 5	ordinal	0.411535
6	Factor 6	ordinal	-0.234929
7	Factor 7	ordinal	-0.45486
8	Factor 1	mortality.in.severe	0.238049
9	Factor 2	mortality.in.severe	0.236095
10	Factor 3	mortality.in.severe
11	Factor 4	mortality.in.severe	-0.37391
12	Factor 5	mortality.in.severe
13	Factor 6	mortality.in.severe
14	Factor 7	mortality.in.severe

## Sheet: Fig2D
X	Baseline.Respiratory.Status	Trajectory.Group	Risk.Group.Assignment
1	3	TG2/TG3	R1
2	3	TG1	R1
3	3	TG1	R1
4	3	TG2/TG3	R1
5	3	TG1	R1
6	4	TG2/TG3	R1
7	3	TG2/TG3	R1
8	4	TG1	R1
9	3	TG1	R1
10	3	TG1	R1
11	3	TG1	R1
12	3	TG2/TG3	R1
13	3	TG1	R1
14	4	TG2/TG3	R1
15	3	TG2/TG3	R1
16	3	TG2/TG3	R1
17	3	TG1	R1
18	4	TG1	R1
19	3	TG2/TG3	R1
20	5	TG4	R1
21	4	TG1	R1
22	3	TG1	R1
23	3	TG1	R1
24	3	TG1	R1
25	3	TG2/TG3	R1
26	3	TG1	R1
27	4	TG5	R1
28	3	TG1	R1
29	3	TG2/TG3	R1
30	4	TG2/TG3	R1
31	3	TG2/TG3	R1
32	4	TG2/TG3	R1
33	3	TG1	R1
34	4	TG2/TG3	R1
35	3	TG2/TG3	R1
36	3	TG1	R1
37	6	TG2/TG3	R1
38	3	TG1	R1
39	5	TG4	R1
40	4	TG2/TG3	R1
41	4	TG2/TG3	R1
42	3	TG1	R1
43	3	TG1	R1
44	3	TG2/TG3	R1
45	4	TG2/TG3	R1
46	3	TG2/TG3	R1
47	3	TG2/TG3	R1
48	3	TG1	R1
49	4	TG1	R1
50	4	TG2/TG3	R1
51	3	TG1	R1
52	3	TG2/TG3	R1
53	4	TG2/TG3	R1
54	4	TG2/TG3	R1
55	4	TG2/TG3	R1
56	5	TG2/TG3	R1
57	3	TG1	R1
58	3	TG1	R1
59	3	TG2/TG3	R1
60	4	TG2/TG3	R1
61	3	TG1	R1
62	4	TG1	R1
63	3	TG1	R2
64	4	TG2/TG3	R2
65	5	TG2/TG3	R2
66	3	TG1	R2
67	4	TG1	R2
68	4	TG1	R2
69	3	TG2/TG3	R2
70	3	TG2/TG3	R2
71	3	TG1	R2
72	3	TG1	R2
73	4	TG1	R2
74	5	TG2/TG3	R2
75	4	TG2/TG3	R2
76	4	TG2/TG3	R2
77	3	TG1	R2
78	4	TG1	R2
79	3	TG1	R2
80	4	TG2/TG3	R2
81	5	TG2/TG3	R2
82	5	TG2/TG3	R2
83	5	TG2/TG3	R2
84	5	TG5	R2
85	3	TG1	R2
86	3	TG1	R2
87	4	TG1	R2
88	4	TG2/TG3	R2
89	4	TG2/TG3	R2
90	3	TG2/TG3	R2
91	4	TG2/TG3	R2
92	3	TG1	R2
93	4	TG2/TG3	R2
94	5	TG1	R2
95	4	TG1	R2
96	3	TG2/TG3	R2
97	3	TG2/TG3	R2
98	3	TG2/TG3	R2
99	4	TG2/TG3	R2
100	3	TG1	R2
101	3	TG2/TG3	R2
102	3	TG1	R2
103	3	TG1	R2
104	4	TG1	R2
105	5	TG2/TG3	R2
106	5	TG2/TG3	R2
107	5	TG1	R2
108	4	TG2/TG3	R2
109	3	TG2/TG3	R2
110	4	TG2/TG3	R2
111	4	TG1	R2
112	3	TG1	R2
113	3	TG2/TG3	R2
114	3	TG1	R2
115	4	TG2/TG3	R2
116	4	TG4	R2
117	4	TG2/TG3	R2
118	3	TG1	R2
119	3	TG4	R2
120	4	TG1	R2
121	4	TG2/TG3	R2
122	3	TG2/TG3	R2
123	3	TG1	R2
124	4	TG1	R3
125	4	TG2/TG3	R3
126	5	TG2/TG3	R3
127	4	TG2/TG3	R3
128	4	TG2/TG3	R3
129	4	TG1	R3
130	3	TG2/TG3	R3
131	5	TG5	R3
132	4	TG1	R3
133	4	TG1	R3
134	4	TG2/TG3	R3
135	4	TG2/TG3	R3
136	3	TG1	R3
137	4	TG2/TG3	R3
138	4	TG1	R3
139	4	TG2/TG3	R3
140	4	TG2/TG3	R3
141	4	TG2/TG3	R3
142	4	TG1	R3
143	3	TG1	R3
144	4	TG2/TG3	R3
145	4	TG2/TG3	R3
146	4	TG2/TG3	R3
147	4	TG2/TG3	R3
148	3	TG1	R3
149	3	TG1	R3
150	3	TG1	R3
151	3	TG1	R3
152	6	TG2/TG3	R3
153	4	TG2/TG3	R3
154	4	TG2/TG3	R3
155	4	TG2/TG3	R3
156	4	TG2/TG3	R3
157	4	TG1	R3
158	3	TG1	R3
159	4	TG1	R3
160	4	TG2/TG3	R3
161	4	TG2/TG3	R3
162	6	TG2/TG3	R3
163	3	TG2/TG3	R3
164	3	TG2/TG3	R3
165	3	TG1	R3
166	3	TG1	R3
167	3	TG1	R3
168	4	TG2/TG3	R3
169	3	TG1	R3
170	4	TG2/TG3	R3
171	4	TG1	R3
172	3	TG1	R3
173	3	TG1	R3
174	4	TG2/TG3	R3
175	3	TG2/TG3	R3
176	5	TG2/TG3	R3
177	4	TG2/TG3	R3
178	3	TG2/TG3	R3
179	4	TG1	R3
180	5	TG2/TG3	R3
181	3	TG1	R3
182	4	TG2/TG3	R3
183	4	TG2/TG3	R3
184	3	TG1	R3
185	4	TG1	R4
186	4	TG2/TG3	R4
187	4	TG2/TG3	R4
188	3	TG1	R4
189	4	TG1	R4
190	4	TG2/TG3	R4
191	3	TG1	R4
192	4	TG1	R4
193	3	TG2/TG3	R4
194	4	TG1	R4
195	5	TG2/TG3	R4
196	4	TG2/TG3	R4
197	3	TG1	R4
198	4	TG1	R4
199	4	TG2/TG3	R4
200	4	TG2/TG3	R4
201	3	TG1	R4
202	4	TG2/TG3	R4
203	4	TG2/TG3	R4
204	4	TG2/TG3	R4
205	4	TG2/TG3	R4
206	6	TG4	R4
207	4	TG4	R4
208	4	TG2/TG3	R4
209	3	TG1	R4
210	4	TG2/TG3	R4
211	4	TG1	R4
212	4	TG2/TG3	R4
213	4	TG2/TG3	R4
214	4	TG2/TG3	R4
215	3	TG2/TG3	R4
216	4	TG1	R4
217	4	TG2/TG3	R4
218	4	TG1	R4
219	5	TG2/TG3	R4
220	4	TG1	R4
221	3	TG1	R4
222	3	TG2/TG3	R4
223	5	TG2/TG3	R4
224	4	TG2/TG3	R4
225	4	TG2/TG3	R4
226	4	TG2/TG3	R4
227	4	TG2/TG3	R4
228	4	TG2/TG3	R4
229	3	TG2/TG3	R4
230	4	TG1	R4
231	5	TG4	R4
232	3	TG2/TG3	R4
233	4	TG2/TG3	R4
234	4	TG1	R4
235	5	TG4	R4
236	3	TG1	R4
237	3	TG1	R4
238	3	TG1	R4
239	5	TG4	R4
240	4	TG1	R4
241	5	TG4	R4
242	4	TG2/TG3	R4
243	4	TG2/TG3	R4
244	4	TG2/TG3	R4
245	3	TG1	R4
246	5	TG4	R5
247	4	TG2/TG3	R5
248	3	TG2/TG3	R5
249	5	TG5	R5
250	4	TG1	R5
251	3	TG1	R5
252	6	TG2/TG3	R5
253	5	TG2/TG3	R5
254	4	TG2/TG3	R5
255	5	TG1	R5
256	4	TG2/TG3	R5
257	4	TG2/TG3	R5
258	4	TG2/TG3	R5
259	5	TG2/TG3	R5
260	4	TG2/TG3	R5
261	4	TG2/TG3	R5
262	3	TG1	R5
263	4	TG1	R5
264	5	TG2/TG3	R5
265	4	TG2/TG3	R5
266	4	TG2/TG3	R5
267	4	TG2/TG3	R5
268	4	TG2/TG3	R5
269	4	TG2/TG3	R5
270	4	TG2/TG3	R5
271	4	TG1	R5
272	5	TG4	R5
273	4	TG2/TG3	R5
274	4	TG2/TG3	R5
275	5	TG2/TG3	R5
276	4	TG2/TG3	R5
277	4	TG4	R5
278	3	TG1	R5
279	4	TG1	R5
280	5	TG2/TG3	R5
281	5	TG4	R5
282	4	TG2/TG3	R5
283	4	TG1	R5
284	4	TG2/TG3	R5
285	3	TG2/TG3	R5
286	5	TG2/TG3	R5
287	3	TG2/TG3	R5
288	5	TG2/TG3	R5
289	4	TG1	R5
290	4	TG2/TG3	R5
291	4	TG2/TG3	R5
292	4	TG2/TG3	R5
293	5	TG4	R5
294	4	TG2/TG3	R5
295	3	TG2/TG3	R5
296	3	TG1	R5
297	5	TG2/TG3	R5
298	4	TG2/TG3	R5
299	3	TG1	R5
300	4	TG1	R5
301	4	TG2/TG3	R5
302	4	TG2/TG3	R5
303	5	TG4	R5
304	4	TG1	R5
305	4	TG2/TG3	R5
306	6	TG4	R5
307	3	TG2/TG3	R6
308	4	TG2/TG3	R6
309	3	TG1	R6
310	3	TG2/TG3	R6
311	5	TG4	R6
312	5	TG4	R6
313	5	TG2/TG3	R6
314	4	TG2/TG3	R6
315	5	TG2/TG3	R6
316	3	TG2/TG3	R6
317	5	TG4	R6
318	4	TG2/TG3	R6
319	3	TG2/TG3	R6
320	4	TG2/TG3	R6
321	4	TG2/TG3	R6
322	4	TG1	R6
323	4	TG1	R6
324	4	TG2/TG3	R6
325	5	TG2/TG3	R6
326	5	TG2/TG3	R6
327	4	TG2/TG3	R6
328	4	TG2/TG3	R6
329	4	TG2/TG3	R6
330	5	TG2/TG3	R6
331	6	TG2/TG3	R6
332	3	TG5	R6
333	5	TG2/TG3	R6
334	3	TG2/TG3	R6
335	4	TG4	R6
336	4	TG2/TG3	R6
337	5	TG2/TG3	R6
338	5	TG1	R6
339	4	TG2/TG3	R6
340	4	TG5	R6
341	5	TG2/TG3	R6
342	3	TG1	R6
343	4	TG2/TG3	R6
344	5	TG2/TG3	R6
345	4	TG2/TG3	R6
346	5	TG2/TG3	R6
347	4	TG2/TG3	R6
348	5	TG2/TG3	R6
349	4	TG2/TG3	R6
350	6	TG4	R6
351	4	TG2/TG3	R6
352	4	TG1	R6
353	5	TG2/TG3	R6
354	4	TG2/TG3	R6
355	5	TG4	R6
356	5	TG2/TG3	R6
357	5	TG4	R6
358	5	TG2/TG3	R6
359	3	TG2/TG3	R6
360	4	TG2/TG3	R6
361	4	TG2/TG3	R6
362	4	TG5	R6
363	4	TG2/TG3	R6
364	4	TG2/TG3	R6
365	5	TG2/TG3	R6
366	5	TG4	R6
367	4	TG2/TG3	R6
368	4	TG2/TG3	R7
369	4	TG2/TG3	R7
370	5	TG2/TG3	R7
371	4	TG2/TG3	R7
372	5	TG4	R7
373	5	TG4	R7
374	3	TG2/TG3	R7
375	4	TG2/TG3	R7
376	4	TG1	R7
377	4	TG1	R7
378	4	TG2/TG3	R7
379	4	TG2/TG3	R7
380	4	TG5	R7
381	4	TG1	R7
382	5	TG4	R7
383	4	TG2/TG3	R7
384	4	TG2/TG3	R7
385	5	TG4	R7
386	5	TG2/TG3	R7
387	4	TG2/TG3	R7
388	4	TG2/TG3	R7
389	5	TG2/TG3	R7
390	5	TG4	R7
391	4	TG2/TG3	R7
392	4	TG2/TG3	R7
393	4	TG1	R7
394	5	TG4	R7
395	4	TG2/TG3	R7
396	4	TG2/TG3	R7
397	5	TG2/TG3	R7
398	6	TG4	R7
399	4	TG2/TG3	R7
400	4	TG2/TG3	R7
401	4	TG5	R7
402	4	TG1	R7
403	5	TG2/TG3	R7
404	4	TG2/TG3	R7
405	6	TG1	R7
406	4	TG2/TG3	R7
407	5	TG4	R7
408	4	TG1	R7
409	6	TG4	R7
410	5	TG4	R7
411	6	TG4	R7
412	5	TG4	R7
413	6	TG4	R7
414	4	TG2/TG3	R7
415	6	TG4	R7
416	5	TG4	R7
417	4	TG1	R7
418	4	TG2/TG3	R7
419	4	TG2/TG3	R7
420	5	TG4	R7
421	5	TG5	R7
422	5	TG2/TG3	R7
423	4	TG1	R7
424	3	TG1	R7
425	5	TG2/TG3	R7
426	4	TG2/TG3	R7
427	4	TG2/TG3	R7
428	4	TG2/TG3	R7
429	5	TG2/TG3	R8
430	3	TG1	R8
431	4	TG4	R8
432	5	TG2/TG3	R8
433	4	TG2/TG3	R8
434	4	TG4	R8
435	3	TG2/TG3	R8
436	4	TG2/TG3	R8
437	5	TG2/TG3	R8
438	6	TG4	R8
439	6	TG4	R8
440	4	TG2/TG3	R8
441	4	TG1	R8
442	4	TG2/TG3	R8
443	4	TG2/TG3	R8
444	4	TG2/TG3	R8
445	6	TG5	R8
446	4	TG2/TG3	R8
447	6	TG4	R8
448	6	TG2/TG3	R8
449	4	TG2/TG3	R8
450	4	TG2/TG3	R8
451	5	TG4	R8
452	4	TG2/TG3	R8
453	4	TG2/TG3	R8
454	5	TG4	R8
455	4	TG2/TG3	R8
456	4	TG2/TG3	R8
457	6	TG5	R8
458	4	TG2/TG3	R8
459	5	TG2/TG3	R8
460	4	TG2/TG3	R8
461	5	TG4	R8
462	4	TG2/TG3	R8
463	4	TG2/TG3	R8
464	4	TG2/TG3	R8
465	3	TG2/TG3	R8
466	5	TG4	R8
467	5	TG4	R8
468	6	TG4	R8
469	6	TG4	R8
470	6	TG5	R8
471	4	TG2/TG3	R8
472	5	TG5	R8
473	5	TG4	R8
474	5	TG4	R8
475	5	TG2/TG3	R8
476	5	TG5	R8
477	6	TG5	R8
478	5	TG4	R8
479	3	TG2/TG3	R8
480	4	TG2/TG3	R8
481	4	TG2/TG3	R8
482	5	TG2/TG3	R8
483	4	TG2/TG3	R8
484	5	TG2/TG3	R8
485	4	TG2/TG3	R8
486	4	TG2/TG3	R8
487	5	TG4	R8
488	5	TG5	R8
489	4	TG2/TG3	R8
490	5	TG4	R9
491	4	TG2/TG3	R9
492	4	TG2/TG3	R9
493	5	TG4	R9
494	6	TG2/TG3	R9
495	4	TG2/TG3	R9
496	5	TG4	R9
497	5	TG5	R9
498	4	TG2/TG3	R9
499	4	TG2/TG3	R9
500	4	TG2/TG3	R9
501	3	TG1	R9
502	4	TG2/TG3	R9
503	6	TG4	R9
504	4	TG2/TG3	R9
505	5	TG4	R9
506	5	TG2/TG3	R9
507	6	TG4	R9
508	4	TG5	R9
509	6	TG5	R9
510	6	TG5	R9
511	5	TG4	R9
512	5	TG2/TG3	R9
513	4	TG2/TG3	R9
514	5	TG5	R9
515	5	TG4	R9
516	5	TG4	R9
517	5	TG2/TG3	R9
518	5	TG4	R9
519	5	TG4	R9
520	4	TG4	R9
521	3	TG2/TG3	R9
522	5	TG2/TG3	R9
523	6	TG4	R9
524	4	TG2/TG3	R9
525	5	TG4	R9
526	3	TG5	R9
527	4	TG1	R9
528	5	TG5	R9
529	6	TG4	R9
530	5	TG4	R9
531	6	TG4	R9
532	4	TG5	R9
533	5	TG4	R9
534	5	TG4	R9
535	4	TG4	R9
536	5	TG4	R9
537	6	TG4	R9
538	4	TG2/TG3	R9
539	5	TG2/TG3	R9
540	4	TG2/TG3	R9
541	5	TG4	R9
542	4	TG4	R9
543	5	TG4	R9
544	6	TG5	R9
545	5	TG5	R9
546	6	TG4	R9
547	5	TG5	R9
548	4	TG2/TG3	R9
549	5	TG2/TG3	R9
550	5	TG4	R9
551	5	TG4	R10
552	4	TG2/TG3	R10
553	6	TG4	R10
554	5	TG2/TG3	R10
555	5	TG4	R10
556	5	TG5	R10
557	5	TG4	R10
558	5	TG2/TG3	R10
559	6	TG4	R10
560	4	TG2/TG3	R10
561	5	TG4	R10
562	4	TG2/TG3	R10
563	6	TG5	R10
564	5	TG5	R10
565	6	TG5	R10
566	3	TG2/TG3	R10
567	4	TG2/TG3	R10
568	4	TG2/TG3	R10
569	5	TG5	R10
570	5	TG2/TG3	R10
571	4	TG2/TG3	R10
572	6	TG5	R10
573	6	TG4	R10
574	6	TG5	R10
575	6	TG5	R10
576	6	TG4	R10
577	5	TG4	R10
578	5	TG5	R10
579	3	TG5	R10
580	5	TG5	R10
581	5	TG4	R10
582	5	TG4	R10
583	6	TG4	R10
584	4	TG4	R10
585	5	TG2/TG3	R10
586	4	TG2/TG3	R10
587	5	TG5	R10
588	5	TG5	R10
589	5	TG5	R10
590	6	TG5	R10
591	6	TG5	R10
592	6	TG5	R10
593	4	TG2/TG3	R10
594	5	TG2/TG3	R10
595	6	TG5	R10
596	6	TG5	R10
597	6	TG4	R10
598	5	TG5	R10
599	6	TG4	R10
600	5	TG4	R10
601	6	TG4	R10
602	6	TG5	R10
603	6	TG4	R10
604	6	TG5	R10
605	6	TG4	R10
606	5	TG4	R10
607	4	TG2/TG3	R10
608	5	TG5	R10
609	6	TG4	R10
610	5	TG5	R10
611	6	TG4	R10

## Sheet: Fig2E
X	clinical_feature	Factor	TG.adj.P	coefficient	coefficient_notes	PosNeg
1	comp_stroke	Factor1	0.22234	0.385907		1
2	comp_afib	Factor1	0.0579081	0.307878		1
3	comp_ventricular_arr	Factor1	0.00117711	0.724753		1
4	comp_cardarrest	Factor1	2.38514e-07	1.07849		1
5	comp_chf	Factor1	0.435865	0.154701		1
6	comp_pneumonia	Factor1	1.03041e-06	0.374316		1
7	comp_pneumo	Factor1	0.0716857	0.424588		1
8	comp_avthromb	Factor1	0.000169805	0.567864		1
9	comp_shock	Factor1	1.34559e-13	0.713981		1
10	comp_bac	Factor1	0.00259735	0.360608		1
11	comp_hypogly	Factor1	0.0164594	0.710677		1
12	comp_bleed	Factor1	0.00166113	0.526646		1
13	comp_anemia	Factor1	9.25147e-05	0.399914		1
14	comp_renal	Factor1	2.33815e-05	0.376221		1
15	comp_hypergly	Factor1	0.367504	0.251371		1
16	comorb_htn	Factor1	0.12888	0.140643		1
17	comorb_isaric_dm	Factor1	0.0186081	0.200816		1
18	comorb_isaric_cardiac	Factor1	0.253664	-0.125699		-1
19	comorb_isaric_ckd	Factor1	0.564852	0.0803644		1
20	comorb_isaric_neoplasm	Factor1	0.201457	-0.198783		-1
21	comorb_neuro	Factor1	0.706888	-0.0628945		-1
22	comorb_isaric_liver	Factor1	0.540293	0.143854		1
23	comorb_hxtrans	Factor1	0.197359	-0.24789		-1
24	comorb_eversmkvape	Factor1	0.442147	-0.0868063		-1
25	comp_stroke	Factor4	0.581198	-0.232114		-1
26	comp_afib	Factor4	0.564852	-0.134691		-1
27	comp_ventricular_arr	Factor4	0.732598	-0.124657		-1
28	comp_cardarrest	Factor4	0.629567	-0.16788		-1
29	comp_chf	Factor4	0.907845	-0.0304047		-1
30	comp_pneumonia	Factor4	0.377222	-0.107412		-1
31	comp_pneumo	Factor4	0.391368	-0.274176		-1
32	comp_avthromb	Factor4	0.964167	-0.0148077		-1
33	comp_shock	Factor4	0.540453	0.104272		1
34	comp_bac	Factor4	0.714263	0.0713976		1
35	comp_hypogly	Factor4	0.49628	0.304527		1
36	comp_bleed	Factor4	0.835713	-0.0597613		-1
37	comp_anemia	Factor4	0.273524	0.164874		1
38	comp_renal	Factor4	8.10354e-05	0.418658		1
39	comp_hypergly	Factor4	0.039965	-0.585585		-1
40	comorb_htn	Factor4	2.76863e-05	0.389822		1
41	comorb_isaric_dm	Factor4	0.422942	0.0992766		1
42	comorb_isaric_cardiac	Factor4	0.00604604	0.306579		1
43	comorb_isaric_ckd	Factor4	2.82448e-11	0.749049		1
44	comorb_isaric_neoplasm	Factor4	0.034778	0.359914		1
45	comorb_neuro	Factor4	0.979744	-0.00491362		-1
46	comorb_isaric_liver	Factor4	0.589798	0.148941		1
47	comorb_hxtrans	Factor4	3.4138e-07	0.937096		1
48	comorb_eversmkvape	Factor4	0.13295	0.176792		1
49	admit_age	Factor1	1.15523e-06	0.011711		1
50	sex	Factor1	0.00274189	0.242662	Coefficient for Male Sex	1
51	admit_age	Factor4	0.000109817	0.0112015		1
52	sex	Factor4	0.357533	-0.108719	Coefficient for Male Sex	-1
53	baseline_lab_wbc	Factor1	6.6417e-14	0.267062		1
54	baseline_lab_lymph	Factor1	1.99065e-05	-0.182724		-1
55	baseline_lab_anc	Factor1	1.2856e-09	0.240791		1
56	baseline_lab_platelets	Factor1	0.875027	-0.00883392		-1
57	baseline_lab_hct	Factor1	0.0033413	-0.124914		-1
58	baseline_lab_hgb	Factor1	0.00446429	-0.121908		-1
59	baseline_lab_lactate	Factor1	0.125494	0.119278		1
60	baseline_lab_pt	Factor1	0.000300959	0.192646		1
61	baseline_lab_inr	Factor1	7.22659e-06	0.233527		1
62	baseline_lab_ast	Factor1	1.20683e-12	0.267662		1
63	baseline_lab_alt	Factor1	0.0142249	0.109479		1
64	baseline_lab_bili	Factor1	0.435865	0.0478219		1
65	baseline_lab_alb	Factor1	0	-0.354168		-1
66	baseline_lab_na	Factor1	0.753743	0.0168827		1
67	baseline_lab_k	Factor1	0.138976	0.0684912		1
68	baseline_lab_hco3	Factor1	0.235479	-0.0644921		-1
69	baseline_lab_bun	Factor1	2.05389e-12	0.27711		1
70	baseline_lab_cr	Factor1	9.59092e-05	0.158929		1
71	baseline_lab_gluc	Factor1	5.43589e-06	0.16997		1
72	baseline_lab_pct	Factor1	4.28142e-14	0.41183		1
73	baseline_lab_crp	Factor1	0	0.598903		1
74	baseline_lab_ldh	Factor1	0	0.439381		1
75	baseline_lab_trop	Factor1	0.100771	0.159711		1
76	baseline_lab_ferritin	Factor1	2.3574e-11	0.331692		1
77	baseline_anc_lymph_ratio	Factor1	5.23285e-14	0.301983		1
78	baseline_lab_ck	Factor1	0.00285213	0.200256		1
79	baseline_lab_ddimer	Factor1	3.64921e-05	0.251226		1
80	baseline_lab_ptt	Factor1	0.00456285	0.202152		1
81	baseline_lab_bnp	Factor1	0.00360435	0.258758		1
82	baseline_lab_wbc	Factor4	1.95134e-08	-0.246775		-1
83	baseline_lab_lymph	Factor4	0.0169288	-0.134961		-1
84	baseline_lab_anc	Factor4	9.59092e-05	-0.196601		-1
85	baseline_lab_platelets	Factor4	2.3574e-11	-0.288436		-1
86	baseline_lab_hct	Factor4	3.43222e-05	-0.200662		-1
87	baseline_lab_hgb	Factor4	3.43575e-05	-0.20064		-1
88	baseline_lab_lactate	Factor4	0.0186081	-0.225125		-1
89	baseline_lab_pt	Factor4	0.642885	-0.0406003		-1
90	baseline_lab_inr	Factor4	0.0869849	-0.128684		-1
91	baseline_lab_ast	Factor4	0.0209404	-0.123793		-1
92	baseline_lab_alt	Factor4	0.0120412	-0.135399		-1
93	baseline_lab_bili	Factor4	0.00676401	-0.16118		-1
94	baseline_lab_alb	Factor4	0.185553	0.0841792		1
95	baseline_lab_na	Factor4	0.224358	-0.0681934		-1
96	baseline_lab_k	Factor4	0.163744	0.077928		1
97	baseline_lab_hco3	Factor4	0.0154102	-0.139163		-1
98	baseline_lab_bun	Factor4	1.02715e-06	0.242199		1
99	baseline_lab_cr	Factor4	0	0.448286		1
100	baseline_lab_gluc	Factor4	0.0893015	-0.0888492		-1
101	baseline_lab_pct	Factor4	0.327185	0.0963702		1
102	baseline_lab_crp	Factor4	0.307966	-0.092112		-1
103	baseline_lab_ldh	Factor4	0.0354053	-0.16224		-1
104	baseline_lab_trop	Factor4	0.458766	0.0881699		1
105	baseline_lab_ferritin	Factor4	0.45014	0.0692855		1
106	baseline_anc_lymph_ratio	Factor4	0.523635	-0.0463045		-1
107	baseline_lab_ck	Factor4	0.865031	-0.0200371		-1
108	baseline_lab_ddimer	Factor4	0.762749	-0.0305843		-1
109	baseline_lab_ptt	Factor4	0.444352	-0.0948253		-1
110	baseline_lab_bnp	Factor4	0.232158	0.146013		1

## Sheet: Fig3A
X	V1	trajectory_group
001-0001-1	-0.0386248	TG1
001-0002-1	1.01498	TG2
001-0003-1	-0.442115	TG1
001-0004-1	-1.84547	TG3
001-0005-1	-0.485114	TG3
001-0006-1	-1.10632	TG3
001-0007-1	-1.57814	TG1
001-0008-1	0.820515	TG5
001-0009-1	-0.976396	TG1
001-0010-1	0.0773073	TG2
001-0011-1	-0.0907863	TG3
001-0012-1	-0.570035	TG2
001-0013-1	-0.599919	TG1
001-0014-1	-0.853886	TG2
001-0015-1	0.599919	TG2
001-0016-1	-0.754132	TG2
001-0018-1	-1.60799	TG1
001-0019-1	0.804169	TG2
001-0020-1	-0.296416	TG2
001-0021-1	0.460705	TG2
002-0001-1	0.218302	TG3
002-0002-1	-0.301683	TG2
002-0003-1	1.15076	TG3
002-0004-1	0.447676	TG3
002-0005-1	0.445821	TG2
002-0006-1	-0.473813	TG1
002-0007-1	0.0520701	TG1
002-0008-1	-0.00167892	TG3
002-0009-1	0.23553	TG3
002-0011-1	-0.410855	TG3
002-0012-1	-0.554305	TG1
002-0013-1	-1.2472	TG2
002-0015-1	0.527099	TG3
002-0016-1	0.473813	TG2
002-0017-1	0.301683	TG3
002-0018-1	0.667655	TG2
002-0019-1	-0.233804	TG1
002-0020-1	0.834703	TG5
002-0021-1	-1.44178	TG3
002-0022-1	0.196003	TG3
002-0023-1	-0.0184692	TG3
002-0024-1	-0.765335	TG1
002-0025-1	0.496477	TG4
003-0001-1	0.815823	TG3
003-0002-1	-0.138109	TG1
003-0004-1	0.676071	TG3
003-0006-1	1.57233	TG5
003-0007-1	1.76821	TG4
003-0008-1	0.712392	TG4
003-0010-1	-0.16018	TG2
003-0012-1	-0.893229	TG1
003-0016-1	-0.244169	TG1
003-0019-1	0.0571143	TG1
003-0020-1	0.0924722	TG2
003-0021-1	-0.774367	TG2
003-0022-1	0.0857298	TG3
003-0024-1	0.394469	TG5
003-0025-1	0.718898	TG2
003-0026-1	-0.523245	TG1
003-0028-1	-0.591899	TG1
003-0029-1	0.626259	TG2
003-0030-1	-0.931411	TG1
003-0031-1	-0.57399	TG1
003-0032-1	-0.813483	TG1
003-0033-1	0.0503889	TG2
003-0034-1	-0.952341	TG2
003-0035-1	-1.55522	TG1
003-0036-1	-1.94667	TG1
003-0037-1	-0.918535	TG1
003-0038-1	0.299927	TG5
003-0039-1	-0.799538	TG3
003-0040-1	0.0386248	TG2
003-0041-1	0.477574	TG2
003-0042-1	0.294662	TG3
003-0043-1	0.595904	TG5
003-0044-1	0.70807	TG5
003-0045-1	-0.148287	TG3
003-0046-1	0.745237	TG5
003-0047-1	-0.834703	TG2
003-0048-1	-1.50646	TG2
003-0049-1	0.289406	TG2
003-0050-1	-0.197714	TG1
003-0051-1	-0.64475	TG1
003-0052-1	-0.109347	TG1
003-0053-1	0.603944	TG5
003-0054-1	-0.303441	TG1
003-0055-1	0.223463	TG1
003-0056-1	0.529029	TG2
003-0057-1	0.749677	TG3
003-0058-1	0.976396	TG5
003-0059-1	-0.756365	TG4
003-0060-1	-1.23631	TG2
003-0061-1	0.841861	TG5
003-0062-1	-0.335244	TG2
003-0063-1	0.194291	TG2
003-1001-1	-0.111036	TG1
003-1003-1	0.661374	TG3
003-1004-1	0.24244	TG3
003-1005-1	-0.910882	TG2
003-2001-1	-0.811148	TG2
003-2002-1	0.146589	TG1
003-2003-1	0.556263	TG2
003-2004-1	-0.349486	TG2
003-2005-1	-0.394469	TG5
004-0002-1	-0.190871	TG3
004-0003-1	-0.32992	TG1
004-0004-1	0.0201484	TG3
004-0005-1	0.333468	TG2
004-0007-1	-0.962963	TG1
004-0008-1	1.10942	TG4
004-0009-1	0.562153	TG2
004-0010-1	1.21496	TG2
004-0011-1	-0.172096	TG3
004-0012-1	-1.1772	TG2
004-0013-1	0.314006	TG1
004-0014-1	-0.321069	TG1
004-0015-1	-0.781182	TG2
004-0016-1	-0.168689	TG1
004-0017-1	-0.718898	TG1
004-0018-1	0.149984	TG2
004-0020-1	0.28241	TG2
004-0022-1	-0.607979	TG4
004-0023-1	-0.284158	TG3
004-0024-1	-0.0571143	TG2
004-0025-1	0.498377	TG4
004-0026-1	-0.306959	TG3
004-0027-1	0.734201	TG1
004-0028-1	-0.192581	TG1
004-0029-1	0.124561	TG2
004-0030-1	0.32992	TG2
004-0031-1	-1.05222	TG1
004-0032-1	0.362006	TG1
004-0033-1	0.525171	TG2
004-0034-1	-0.398101	TG1
004-0035-1	-0.725436	TG2
004-0036-1	1.45134	TG5
004-0037-1	-0.0705732	TG1
004-0038-1	0.530962	TG2
004-0039-1	-1.13783	TG5
004-0040-1	0.240711	TG3
004-0041-1	-0.890729	TG3
004-0042-1	0.434722	TG1
004-0043-1	-0.24244	TG4
004-0044-1	0.693049	TG2
004-0045-1	-1.05808	TG1
004-0046-1	-0.0992189	TG2
004-0047-1	0.221742	TG3
004-0048-1	-1.00659	TG3
004-0049-1	-0.365593	TG1
004-0050-1	0.15678	TG3
004-0052-1	-0.342356	TG2
004-1001-1	0.175505	TG3
004-1002-1	-1.37828	TG1
004-1003-1	-1.46594	TG1
004-1004-1	1.19415	TG5
004-1005-1	-0.116106	TG1
004-1006-1	0.638562	TG5
004-1007-1	0.554305	TG5
004-1008-1	1.42769	TG4
004-1009-1	-0.841861	TG2
004-1010-1	-0.278918	TG1
004-1011-1	-0.251094	TG3
004-1013-1	0.367389	TG5
004-1014-1	2.36389	TG5
004-1015-1	-1.12509	TG3
004-1016-1	-2.04497	TG1
004-1017-1	-0.170392	TG1
004-1018-1	0.57399	TG4
004-1019-1	-0.630349	TG1
004-1020-1	0.583916	TG5
004-1021-1	-0.511728	TG2
004-1022-1	-0.418173	TG3
004-1023-1	1.85476	TG4
004-1024-1	-1.11566	TG3
004-1025-1	0	TG2
004-1026-1	0.898244	TG1
004-1027-1	-1.20449	TG1
004-1028-1	0.0705732	TG4
004-1029-1	0.64475	TG3
004-1030-1	0.117796	TG2
004-1032-1	-1.07588	TG1
004-1033-1	-0.354845	TG1
004-1034-1	-0.540652	TG1
004-1035-1	-0.981819	TG2
004-1036-1	2.53061	TG5
004-1037-1	0.338798	TG2
004-1040-1	0.979104	TG3
004-1041-1	-3.40165	TG3
004-1042-1	-0.475693	TG1
004-1044-1	1.03485	TG1
005-0001-1	0.630349	TG2
005-0002-1	-2.15095	TG1
005-0003-1	0.483226	TG2
005-0004-1	0.17721	TG4
005-0005-1	-0.0823601	TG1
005-0006-1	1.11879	TG3
005-0007-1	0.199427	TG3
005-0008-1	1.17385	TG4
005-0010-1	0.806491	TG4
005-0011-1	0.861161	TG4
005-0012-1	1.49098	TG5
005-0013-1	0.56609	TG4
005-0014-1	-0.263242	TG1
005-0015-1	-0.432877	TG1
005-1001-1	0.636505	TG2
005-1002-1	1.44178	TG5
005-1003-1	1.06693	TG2
005-1004-1	-0.423677	TG3
005-1005-1	0.458839	TG2
006-0001-1	0.410855	TG5
006-0002-1	1.25824	TG4
006-0003-1	0.328148	TG4
006-0004-1	0.546491	TG4
006-0005-1	2.26614	TG5
006-0006-1	-0.667655	TG3
006-0007-1	1.80122	TG4
006-0008-1	0.688786	TG4
006-0009-1	0.360214	TG4
006-0010-1	-0.769843	TG2
006-0011-1	0.507904	TG5
006-0012-1	0.00503678	TG2
006-0015-1	1.29231	TG5
006-0016-1	1.14751	TG5
007-0001-1	0.401738	TG2
007-0002-1	0.138109	TG4
007-0003-1	1.72948	TG5
007-0004-1	0.851471	TG4
007-0005-1	-1.09402	TG3
007-0007-1	-0.527099	TG1
007-0009-1	1.18056	TG4
007-0010-1	-0.38903	TG1
007-0011-1	1.94667	TG4
007-0012-1	0.403559	TG1
007-0013-1	-0.230354	TG1
007-0016-1	0.475693	TG3
007-0017-1	-0.0117527	TG3
007-0018-1	-0.449533	TG3
007-0019-1	0.866036	TG3
007-0020-1	0.0335847	TG5
007-0021-1	-0.581926	TG3
007-0022-1	-1.2732	TG1
007-0023-1	0.616078	TG2
007-0025-1	-1.38263	TG1
007-0027-1	1.2472	TG3
007-0028-1	0.577954	TG2
007-0029-1	-0.2702	TG2
007-0030-1	-0.127946	TG1
007-0031-1	-0.338798	TG1
007-0032-1	-0.624217	TG2
007-0033-1	0.669755	TG1
007-0034-1	0.585908	TG2
007-0035-1	0.505995	TG2
007-0036-1	0.868482	TG2
007-0037-1	0.12287	TG2
007-0038-1	-0.699468	TG1
007-0039-1	0.15508	TG1
007-0040-1	0.405381	TG1
007-0042-1	0.673963	TG3
007-0043-1	0.587903	TG4
007-0044-1	0.324607	TG4
007-0045-1	0.548441	TG5
007-0046-1	-0.83947	TG1
007-0047-1	1.00103	TG2
007-0048-1	0.1738	TG2
007-0050-1	0.365593	TG4
007-0051-1	0.705915	TG2
007-0052-1	-0.256295	TG3
007-0053-1	-0.434722	TG3
007-0054-1	-0.299927	TG3
007-0055-1	-0.119487	TG2
007-0056-1	-0.112726	TG3
008-0001-1	0.790327	TG2
008-0002-1	0.0941585	TG4
008-0004-1	0.374583	TG5
008-0005-1	-0.166986	TG2
008-0006-1	1.16719	TG4
008-0007-1	0.710229	TG2
008-0008-1	-0.949702	TG2
008-0009-1	1.77628	TG5
008-0010-1	-0.505995	TG1
008-0011-1	0.725436	TG2
008-0013-1	0.910882	TG2
008-0015-1	0.628303	TG3
008-0016-1	-0.431034	TG1
008-0018-1	0.53677	TG2
008-0019-1	-0.0100737	TG4
008-0020-1	0.00671573	TG4
008-0021-1	-0.01679	TG2
008-0022-1	0.60596	TG4
008-0024-1	-0.818167	TG3
008-0025-1	0.322837	TG1
008-0026-1	0.0806756	TG4
008-0027-1	0.509815	TG4
008-0028-1	0.347702	TG1
008-0029-1	1.50646	TG4
008-0030-1	-0.425514	TG1
008-0031-1	0.921098	TG4
008-0032-1	-0.189161	TG1
008-0033-1	1.41844	TG5
008-0034-1	-0.161881	TG1
008-0035-1	-0.223463	TG4
008-0036-1	-0.326377	TG2
008-0038-1	1.36965	TG5
008-0039-1	1.24355	TG4
008-0040-1	0.504088	TG4
008-0041-1	1.2732	TG4
008-0042-1	0.104282	TG5
008-0043-1	-0.324607	TG4
008-0044-1	0.591899	TG3
008-0046-1	-0.0840449	TG3
008-0047-1	0.502182	TG4
008-0048-1	-0.102594	TG3
008-0049-1	0.285906	TG3
008-0050-1	-0.53871	TG3
008-0051-1	0.378187	TG1
008-0052-1	-0.24763	TG1
008-0053-1	-0.695186	TG1
008-0054-1	-0.767587	TG1
008-0055-1	-0.579939	TG2
008-1002-1	0.885748	TG5
008-1003-1	-1.0849	TG1
008-1004-1	-0.0941585	TG4
008-1005-1	0.261504	TG4
008-1006-1	-0.280663	TG2
008-1007-1	0.398101	TG2
008-1008-1	0.485114	TG2
008-1009-1	-0.507904	TG3
008-1010-1	-0.331694	TG4
008-1011-1	-0.182329	TG4
008-1012-1	-0.117796	TG2
008-1014-1	-0.26846	TG4
009-2004-1	-1.03485	TG1
009-3002-1	-0.285906	TG2
009-3003-1	1.95796	TG4
009-3004-1	-0.885748	TG2
009-3005-1	0.968316	TG3
009-3006-1	1.89365	TG4
009-3008-1	-0.846656	TG2
009-3009-1	0.772103	TG4
009-3010-1	-0.47006	TG2
009-3011-1	-0.998264	TG2
009-3014-1	0.686659	TG2
009-3018-1	-0.252827	TG2
009-3020-1	0.449533	TG2
009-3022-1	-0.131332	TG3
009-3023-1	0.258031	TG4
009-3024-1	-0.0891005	TG2
009-3025-1	-0.00335785	TG4
009-3026-1	-0.0218277	TG2
009-3027-1	0.648889	TG4
009-3028-1	1.61414	TG4
009-3032-1	0.16018	TG5
009-3033-1	0.808817	TG4
009-3034-1	0.383603	TG2
009-3035-1	-1.11879	TG2
009-3037-1	0.758601	TG4
009-3038-1	-0.778906	TG3
009-3040-1	0.0302252	TG1
009-3041-1	-0.340576	TG3
009-3042-1	1.23631	TG4
009-3045-1	0.26498	TG5
009-3047-1	-0.676071	TG2
009-3048-1	2.04497	TG4
009-3049-1	-0.542596	TG1
009-3051-1	0.0235071	TG1
009-3052-1	-0.783462	TG3
009-3053-1	0.0672074	TG5
009-3054-1	-0.317536	TG3
009-3056-1	0.310481	TG3
009-3058-1	-0.259767	TG3
009-3059-1	-0.133026	TG4
009-3061-1	1.07289	TG4
009-3062-1	-0.0470271	TG1
009-3064-1	-0.992753	TG1
009-3066-1	1.21146	TG4
009-3068-1	-0.202853	TG2
009-3069-1	-0.0251865	TG1
009-3071-1	-0.345919	TG3
009-3072-1	0.431034	TG2
009-3073-1	1.01218	TG4
009-3075-1	0.148287	TG2
009-3077-1	0.230354	TG4
009-3078-1	-0.143196	TG3
009-3079-1	0.488895	TG4
009-3080-1	-0.258031	TG1
009-3081-1	-0.519398	TG4
009-3082-1	0.237256	TG2
009-3083-1	0.0319049	TG2
009-4004-1	0.87585	TG2
009-4009-1	0.965636	TG2
009-4014-1	0.650963	TG2
009-4015-1	0.818167	TG4
009-4016-1	-0.844256	TG3
009-4021-1	0.381797	TG4
009-4022-1	-0.923667	TG3
009-4023-1	0.292909	TG2
009-4024-1	-1.28461	TG1
009-4025-1	-0.614049	TG2
009-4026-1	1.09708	TG4
009-4029-1	-0.758601	TG1
009-4030-1	-0.271942	TG2
009-4036-1	0.738604	TG2
009-4041-1	0.53871	TG2
009-4042-1	1.22913	TG4
009-4043-1	0.781182	TG4
009-4044-1	0.659286	TG4
009-4046-1	0.844256	TG4
009-4048-1	1.5331	TG4
009-4049-1	0.846656	TG4
009-4050-1	0.714557	TG5
009-4051-1	1.11254	TG4
009-4054-1	0.256295	TG3
009-4056-1	-0.1738	TG1
009-4059-1	-0.587903	TG1
009-4060-1	0.0756234	TG2
009-4061-1	0.827589	TG4
009-4065-1	0.423677	TG2
009-4066-1	1.21848	TG4
009-4067-1	0.888236	TG4
009-4068-1	0.570035	TG3
009-4069-1	0.216583	TG3
009-4070-1	1.19074	TG2
009-4073-1	0.209713	TG3
009-4077-1	0.0891005	TG2
009-4078-1	-0.21143	TG1
009-4079-1	0.01679	TG2
009-4080-1	-1.25454	TG1
009-4081-1	-0.0487079	TG1
009-4082-1	-0.0537513	TG3
009-4085-1	1.70026	TG4
009-4086-1	-0.928823	TG1
009-4087-1	1.07888	TG2
009-4088-1	0.797229	TG2
009-4089-1	-0.312243	TG1
009-4090-1	2.39226	TG5
009-4091-1	0.026866	TG2
009-4092-1	0.213147	TG1
009-4093-1	0.944443	TG4
009-4094-1	-0.0756234	TG2
010-0002-1	0.822869	TG4
010-0003-1	-0.12287	TG1
010-0004-1	-0.53677	TG3
010-0005-1	0.65304	TG2
010-0006-1	2.1862	TG5
010-0008-1	0.102594	TG3
010-0009-1	-0.0419853	TG2
010-0010-1	-1.12826	TG3
010-0012-1	-0.392654	TG2
010-0013-1	0.144893	TG1
010-0015-1	-0.903282	TG1
010-0016-1	1.28461	TG5
010-0019-1	-0.562153	TG1
010-0020-1	-0.33702	TG3
010-0021-1	0.20114	TG1
010-0025-1	-0.863596	TG3
010-0027-1	-0.616078	TG1
011-0001-1	0.287656	TG3
011-0002-1	-0.487003	TG1
011-0003-1	-0.383603	TG4
011-0004-1	0.931411	TG2
011-0005-1	0.112726	TG2
011-0006-1	-0.0554328	TG2
011-0007-1	1.55522	TG2
011-0008-1	0.883265	TG3
011-0009-1	0.747455	TG5
011-0010-1	1.43235	TG4
011-0011-1	-0.165284	TG2
011-0012-1	0.349486	TG1
011-0013-1	-1.28079	TG1
011-0014-1	0.0992189	TG2
011-0015-1	-0.455112	TG2
011-0016-1	-0.63445	TG3
011-0018-1	-0.0235071	TG1
011-0019-1	-0.870932	TG2
011-0020-1	-0.640622	TG2
011-0021-1	-0.56412	TG3
011-0022-1	-0.883265	TG1
011-0023-1	0.856306	TG5
011-0024-1	0.690916	TG5
011-0025-1	3.08884	TG2
011-0026-1	0.723253	TG5
011-0027-1	-0.13472	TG2
011-0028-1	0.464442	TG3
011-0029-1	0.785746	TG3
012-0001-1	0.763086	TG4
012-0002-1	0.312243	TG4
012-0003-1	0.542596	TG4
012-0004-1	0.259767	TG2
012-0005-1	0.544542	TG4
012-0006-1	0.0083947	TG2
012-0007-1	0.513643	TG4
012-0008-1	0.778906	TG2
012-0009-1	1.34851	TG2
012-0010-1	-0.0739398	TG3
012-0011-1	-0.294662	TG3
012-0012-1	1.20103	TG4
012-0013-1	0.48134	TG5
012-0014-1	1.0178	TG4
013-0001-1	-0.163582	TG3
013-0002-1	0.908343	TG3
013-0003-1	1.16058	TG5
013-0004-1	-0.48134	TG1
013-0005-1	-0.716726	TG3
013-0006-1	1.0849	TG5
013-0007-1	1.87385	TG4
013-0008-1	1.57814	TG5
013-0009-1	0.2702	TG3
013-0010-1	-0.144893	TG3
013-0011-1	-0.314006	TG2
013-0012-1	0.306959	TG4
013-1001-1	1.13144	TG4
013-1002-1	0.858731	TG4
013-1003-1	0.756365	TG4
014-0001-1	1.76025	TG5
014-0002-1	-0.00503678	TG2
014-0003-1	-0.412682	TG2
014-0004-1	-0.622178	TG2
015-0002-1	-0.556263	TG3
015-0003-1	0.116106	TG1
015-0004-1	0.151682	TG3
015-0005-1	-0.17721	TG3
015-0006-1	-0.199427	TG4
015-0007-1	0.335244	TG4
015-0008-1	0.226908	TG3
015-0009-1	0.163582	TG2
015-0010-1	0.119487	TG4
015-0011-1	-0.632398	TG3
015-0012-1	0.523245	TG3
015-0013-1	0.291157	TG4
015-0014-1	0.33702	TG3
015-0015-1	0.26846	TG3

## Sheet: Fig3B
X	fac_score	trajectory_group	event_date	participant_id
1	-0.0386248	1	1	001-0001
2	1.01498	2	2	001-0002
3	0.0470271	2	5	001-0002
4	-0.442115	1	2	001-0003
5	-1.84547	3	1	001-0004
6	-0.308719	3	7	001-0004
7	-1.03773	3	17	001-0004
8	-1.00103	3	21	001-0004
9	-0.485114	3	2	001-0005
10	-0.490788	3	6	001-0005
11	-1.10632	3	1	001-0006
12	-1.15729	3	4	001-0006
13	-1.57814	1	2	001-0007
14	0.820515	5	2	001-0008
15	0.926242	5	5	001-0008
16	1.15729	5	9	001-0008
17	0.954986	5	16	001-0008
18	1.93563	5	22	001-0008
19	-0.976396	1	1	001-0009
20	0.0773073	2	2	001-0010
21	-0.0907863	3	2	001-0011
22	-0.560187	3	5	001-0011
23	-0.87585	3	7	001-0011
24	-0.570035	2	2	001-0012
25	-1.10015	2	5	001-0012
26	-0.599919	1	2	001-0013
27	-0.853886	2	2	001-0014
28	-1.19074	2	5	001-0014
29	0.599919	2	3	001-0015
30	-0.754132	2	2	001-0016
31	-1.60799	1	2	001-0018
32	0.804169	2	2	001-0019
33	-0.296416	2	2	001-0020
34	0.460705	2	2	001-0021
35	0.284158	2	6	001-0021
36	0.218302	3	2	002-0001
37	-0.669755	3	6	002-0001
38	-1.20103	3	10	002-0001
39	-0.301683	2	2	002-0002
40	-0.209713	2	5	002-0002
41	1.15076	3	2	002-0003
42	0.494579	3	6	002-0003
43	0.447676	3	3	002-0004
44	1.02345	3	6	002-0004
45	1.18733	3	11	002-0004
46	0.271942	3	17	002-0004
47	0.445821	2	2	002-0005
48	-0.126254	2	5	002-0005
49	-0.473813	1	1	002-0006
50	0.0520701	1	1	002-0007
51	-0.00167892	3	1	002-0008
52	-0.905809	3	4	002-0008
53	0.23553	3	2	002-0009
54	0.197714	3	5	002-0009
55	-0.410855	3	2	002-0011
56	-0.477574	3	8	002-0011
57	-0.554305	1	2	002-0012
58	-1.2472	2	1	002-0013
59	0.527099	3	1	002-0015
60	0.473813	2	2	002-0016
61	-0.488895	2	6	002-0016
62	0.301683	3	2	002-0017
63	-0.921098	3	7	002-0017
64	-0.878316	3	10	002-0017
65	-0.657201	3	16	002-0017
66	0.667655	2	1	002-0018
67	-0.0638423	2	4	002-0018
68	-0.233804	1	2	002-0019
69	0.834703	5	2	002-0020
70	0.913427	5	6	002-0020
71	-1.44178	3	2	002-0021
72	-1.30795	3	6	002-0021
73	-1.39585	3	9	002-0021
74	-1.19759	3	15	002-0021
75	0.196003	3	1	002-0022
76	-0.0184692	3	3	002-0023
77	-0.558224	3	9	002-0023
78	-0.61	3	11	002-0023
79	-0.765335	1	1	002-0024
80	0.496477	4	3	002-0025
81	0.736401	4	10	002-0025
82	0.671857	4	17	002-0025
83	1.10323	4	23	002-0025
84	1.00381	4	31	002-0025
85	0.815823	3	0	003-0001
86	-0.421841	3	4	003-0001
87	-1.06397	3	7	003-0001
88	-1.27699	3	14	003-0001
89	-1.26568	3	20	003-0001
90	-1.4961	3	30	003-0001
91	-0.138109	1	1	003-0002
92	-0.575971	1	4	003-0002
93	-1.56658	1	14	003-0002
94	-1.77628	1	27	003-0002
95	0.676071	3	2	003-0004
96	0.427353	3	6	003-0004
97	-1.40031	3	16	003-0004
98	-2.03157	3	30	003-0004
99	1.57233	5	1	003-0006
100	2.20489	5	6	003-0006
101	2.49134	5	8	003-0006
102	1.76821	4	2	003-0007
103	1.54407	4	6	003-0007
104	1.34435	4	8	003-0007
105	1.33611	4	15	003-0007
106	1.15402	4	21	003-0007
107	0.712392	4	1	003-0008
108	-0.0436658	4	7	003-0008
109	-0.16018	2	2	003-0010
110	-0.673963	2	5	003-0010
111	-1.95796	2	17	003-0010
112	-1.80122	2	31	003-0010
113	-0.893229	1	2	003-0012
114	-0.244169	1	1	003-0016
115	-1.56087	1	16	003-0016
116	-1.82734	1	30	003-0016
117	0.0571143	1	1	003-0019
118	-0.648889	1	16	003-0019
119	-1.37395	1	36	003-0019
120	0.0924722	2	0	003-0020
121	0.189161	2	5	003-0020
122	-0.0857298	2	7	003-0020
123	0.161881	2	6	003-0020
124	-0.788035	2	14	003-0020
125	-0.774367	2	2	003-0021
126	0.232079	2	5	003-0021
127	-1.16388	2	10	003-0021
128	-1.45617	2	17	003-0021
129	-1.86422	2	31	003-0021
130	0.0857298	3	1	003-0022
131	0.280663	3	4	003-0022
132	0.394469	5	2	003-0024
133	0.751902	5	6	003-0024
134	0.837084	5	3	003-0024
135	0.204567	5	9	003-0024
136	0.718898	2	2	003-0025
137	-0.379991	2	6	003-0025
138	-0.701613	2	8	003-0025
139	-0.438416	2	17	003-0025
140	-0.751902	2	30	003-0025
141	-0.523245	1	2	003-0026
142	-0.443967	1	4	003-0026
143	-0.500279	1	15	003-0026
144	-0.363799	1	29	003-0026
145	-0.591899	1	2	003-0028
146	0.626259	2	2	003-0029
147	0.182329	2	4	003-0029
148	-0.597911	2	14	003-0029
149	-1.07289	2	28	003-0029
150	-0.931411	1	2	003-0030
151	-1.76025	1	14	003-0030
152	-1.98132	1	28	003-0030
153	-0.57399	1	1	003-0031
154	-2.53061	1	19	003-0031
155	-2.74625	1	33	003-0031
156	-0.813483	1	2	003-0032
157	0.0503889	2	2	003-0033
158	-0.040305	2	4	003-0033
159	-0.806491	2	6	003-0033
160	-0.952341	2	2	003-0034
161	-1.18394	2	4	003-0034
162	-0.749677	2	6	003-0034
163	-1.55522	1	2	003-0035
164	-2.11818	1	15	003-0035
165	-1.94667	1	2	003-0036
166	-2.82769	1	16	003-0036
167	-0.918535	1	2	003-0037
168	0.299927	5	1	003-0038
169	1.65898	5	4	003-0038
170	1.31589	5	7	003-0038
171	-0.799538	3	2	003-0039
172	-1.29231	3	4	003-0039
173	-1.31589	3	6	003-0039
174	-1.61414	3	13	003-0039
175	-2.22439	3	27	003-0039
176	0.0386248	2	2	003-0040
177	-0.60596	2	5	003-0040
178	0.477574	2	1	003-0041
179	-0.729811	2	5	003-0041
180	-1.16719	2	15	003-0041
181	-1.63936	2	29	003-0041
182	0.294662	3	1	003-0042
183	-0.0806756	3	4	003-0042
184	-0.445821	3	8	003-0042
185	-1.36112	3	28	003-0042
186	0.595904	5	2	003-0043
187	0.442115	5	4	003-0043
188	0.695186	5	10	003-0043
189	0.21143	5	7	003-0043
190	1.51699	5	11	003-0043
191	1.88366	5	21	003-0043
192	1.74466	5	28	003-0043
193	0.70807	5	2	003-0044
194	0.614049	5	3	003-0044
195	-0.148287	3	2	003-0045
196	-0.245899	3	4	003-0045
197	-1.44655	3	14	003-0045
198	-1.41387	3	28	003-0045
199	0.745237	5	1	003-0046
200	1.22557	5	4	003-0046
201	1.54962	5	5	003-0046
202	2.07294	5	5	003-0046
203	-0.834703	2	2	003-0047
204	-1.16058	2	5	003-0047
205	-1.39142	2	15	003-0047
206	-1.50646	2	1	003-0048
207	-1.40932	2	4	003-0048
208	-2.10262	2	15	003-0048
209	0.289406	2	2	003-0049
210	-0.310481	2	6	003-0049
211	-0.197714	1	1	003-0050
212	-1.10323	1	15	003-0050
213	-0.64475	1	1	003-0051
214	-1.32796	1	13	003-0051
215	-0.109347	1	1	003-0052
216	-1.93563	1	14	003-0052
217	0.603944	5	2	003-0053
218	0.813483	5	5	003-0053
219	-0.303441	1	1	003-0054
220	-1.0178	1	4	003-0054
221	0.223463	1	2	003-0055
222	0.529029	2	2	003-0056
223	0.131332	2	4	003-0056
224	-0.462573	2	8	003-0056
225	0.749677	3	2	003-0057
226	0.0739398	3	4	003-0057
227	0.976396	5	2	003-0058
228	1.33202	5	4	003-0058
229	0.597911	5	8	003-0058
230	-0.756365	4	2	003-0059
231	-1.13463	4	4	003-0059
232	-1.23631	2	2	003-0060
233	-1.22557	2	3	003-0060
234	-1.49098	2	6	003-0060
235	0.841861	5	2	003-0061
236	-0.335244	2	2	003-0062
237	0.194291	2	2	003-0063
238	-0.409029	2	5	003-0063
239	-0.111036	1	1	003-1001
240	-0.277172	1	15	003-1001
241	-1.52769	1	35	003-1001
242	0.661374	3	2	003-1003
243	-0.232079	3	4	003-1003
244	-0.378187	3	7	003-1003
245	0.24244	3	1	003-1004
246	-0.153381	3	4	003-1004
247	-0.0285455	3	7	003-1004
248	-0.910882	2	1	003-1005
249	-0.601931	2	4	003-1005
250	-0.811148	2	2	003-2001
251	-1.71468	2	22	003-2001
252	0.146589	1	3	003-2002
253	-1.57233	1	15	003-2002
254	-1.7524	1	36	003-2002
255	0.556263	2	2	003-2003
256	-0.51556	2	4	003-2003
257	-0.898244	2	6	003-2003
258	-1.18056	2	15	003-2003
259	-1.48589	2	29	003-2003
260	-0.349486	2	2	003-2004
261	-0.544542	2	4	003-2004
262	-1.24355	2	13	003-2004
263	-1.41844	2	27	003-2004
264	-0.394469	5	2	003-2005
265	-0.479456	5	4	003-2005
266	0.492682	5	7	003-2005
267	0.249362	5	6	003-2005
268	-0.190871	3	0	004-0002
269	-2.28859	3	14	004-0002
270	-2.05875	3	27	004-0002
271	-0.32992	1	0	004-0003
272	-1.58399	1	15	004-0003
273	-1.64583	1	28	004-0003
274	0.0201484	3	1	004-0004
275	0.333468	2	0	004-0005
276	0.429193	2	5	004-0005
277	0.172096	2	7	004-0005
278	-1.36537	2	25	004-0005
279	-0.962963	1	0	004-0007
280	-1.05514	1	4	004-0007
281	1.10942	4	1	004-0008
282	-0.0503889	4	6	004-0008
283	0.562153	2	1	004-0009
284	2.93375	2	5	004-0009
285	-1.18733	2	7	004-0009
286	-0.721074	2	13	004-0009
287	-2.57421	2	28	004-0009
288	1.21496	2	1	004-0010
289	0.890729	2	6	004-0010
290	0.180622	2	8	004-0010
291	-0.686659	2	14	004-0010
292	-1.52231	2	28	004-0010
293	-0.172096	3	0	004-0011
294	0.24763	3	4	004-0011
295	0.0134318	3	6	004-0011
296	-0.990008	3	12	004-0011
297	-1.50126	3	25	004-0011
298	-1.1772	2	2	004-0012
299	-0.794924	2	18	004-0012
300	-1.34022	2	32	004-0012
301	0.314006	1	1	004-0013
302	-1.65898	1	14	004-0013
303	-1.91421	1	30	004-0013
304	-0.321069	1	2	004-0014
305	-0.781182	2	2	004-0015
306	-1.13144	2	5	004-0015
307	-0.168689	1	1	004-0016
308	-1.68618	1	19	004-0016
309	-1.72203	1	27	004-0016
310	-0.718898	1	2	004-0017
311	-2.08755	1	18	004-0017
312	-1.90383	1	30	004-0017
313	0.149984	2	1	004-0018
314	-1.35689	2	14	004-0018
315	-1.51699	2	27	004-0018
316	0.28241	2	1	004-0020
317	-0.607979	4	1	004-0022
318	-0.228631	4	5	004-0022
319	-0.249362	4	8	004-0022
320	-0.628303	4	15	004-0022
321	-0.284158	3	1	004-0023
322	-0.0571143	2	2	004-0024
323	-2.26614	2	15	004-0024
324	-1.81849	2	27	004-0024
325	0.498377	4	2	004-0025
326	0.973696	4	6	004-0025
327	1.50126	4	8	004-0025
328	-0.306959	3	1	004-0026
329	0.1415	3	16	004-0026
330	0.734201	1	1	004-0027
331	-0.192581	1	0	004-0028
332	-0.525171	1	4	004-0028
333	-1.28845	1	36	004-0028
334	0.124561	2	1	004-0029
335	0.10597	2	5	004-0029
336	-0.960297	2	8	004-0029
337	-1.46104	2	17	004-0029
338	-1.47584	2	30	004-0029
339	0.32992	2	2	004-0030
340	-0.436568	2	4	004-0030
341	-0.0587961	2	7	004-0030
342	-0.861161	2	29	004-0030
343	-1.05222	1	1	004-0031
344	0.362006	1	1	004-0032
345	0.525171	2	2	004-0033
346	-1.48085	2	27	004-0033
347	-0.398101	1	1	004-0034
348	-0.56609	1	3	004-0034
349	-0.968316	1	14	004-0034
350	-1.43235	1	29	004-0034
351	-0.725436	2	1	004-0035
352	1.45134	5	2	004-0036
353	-0.0705732	1	1	004-0037
354	0.530962	2	1	004-0038
355	0.392654	2	3	004-0038
356	0.385411	2	6	004-0038
357	-1.13783	5	1	004-0039
358	-1.0493	5	2	004-0039
359	0.240711	3	2	004-0040
360	-0.214865	3	5	004-0040
361	-0.492682	3	9	004-0040
362	-0.890729	3	2	004-0041
363	0.434722	1	1	004-0042
364	0.0587961	1	3	004-0042
365	-0.529029	1	29	004-0042
366	-0.24244	4	2	004-0043
367	-0.184036	4	4	004-0043
368	-0.124561	4	7	004-0043
369	-0.369186	4	15	004-0043
370	0.693049	2	2	004-0044
371	0.153381	2	4	004-0044
372	-0.626259	2	7	004-0044
373	-1.05808	1	2	004-0045
374	-1.5331	1	16	004-0045
375	-1.76821	1	30	004-0045
376	-0.0992189	2	1	004-0046
377	0.221742	3	1	004-0047
378	-0.298171	3	3	004-0047
379	-1.00659	3	1	004-0048
380	-0.362006	3	4	004-0048
381	-0.456975	3	7	004-0048
382	-1.43705	3	12	004-0048
383	-1.92481	3	19	004-0048
384	-0.0621601	3	26	004-0048
385	-0.365593	1	1	004-0049
386	-0.866036	1	3	004-0049
387	0.15678	3	1	004-0050
388	-0.292909	3	4	004-0050
389	-0.572012	3	8	004-0050
390	-1.36965	5	4	004-0051
391	0.655119	5	8	004-0051
392	-0.342356	2	2	004-0052
393	-3.08884	4	6	004-0053
394	-2.93375	4	9	004-0053
395	-0.873388	4	15	004-0053
396	-2.49134	4	22	004-0053
397	-1.53856	4	27	004-0053
398	0.175505	3	1	004-1001
399	-1.37828	1	1	004-1002
400	-1.85476	1	16	004-1002
401	-2.16824	1	31	004-1002
402	-1.46594	1	0	004-1003
403	-1.79278	1	14	004-1003
404	-2.13428	1	28	004-1003
405	1.19415	5	2	004-1004
406	1.46104	5	5	004-1004
407	2.57421	5	10	004-1004
408	1.16388	5	16	004-1004
409	-0.116106	1	2	004-1005
410	-1.70026	1	15	004-1005
411	-1.73702	1	32	004-1005
412	0.638562	5	2	004-1006
413	2.11818	5	6	004-1006
414	0.554305	5	1	004-1007
415	1.35269	5	5	004-1007
416	1.42769	4	2	004-1008
417	1.64583	4	6	004-1008
418	1.08189	4	8	004-1008
419	2.24478	4	14	004-1008
420	1.35689	4	22	004-1008
421	-0.841861	2	1	004-1009
422	-0.360214	2	5	004-1009
423	-2.1862	2	16	004-1009
424	-2.67975	2	30	004-1009
425	-0.278918	1	1	004-1010
426	-0.251094	3	1	004-1011
427	-2.01853	3	28	004-1011
428	0.367389	5	2	004-1013
429	2.28859	5	7	004-1013
430	1.63296	5	9	004-1013
431	2.36389	5	0	004-1014
432	2.22439	5	4	004-1014
433	2.05875	5	7	004-1014
434	2.33729	5	13	004-1014
435	-1.12509	3	2	004-1015
436	-1.70743	3	16	004-1015
437	-2.24478	3	32	004-1015
438	-2.04497	1	0	004-1016
439	-1.87385	1	13	004-1016
440	-2.36389	1	34	004-1016
441	-0.170392	1	1	004-1017
442	-0.396284	1	4	004-1017
443	-1.42769	1	12	004-1017
444	-1.83633	1	27	004-1017
445	0.57399	4	1	004-1018
446	1.30401	4	4	004-1018
447	1.13783	4	8	004-1018
448	0.632398	4	15	004-1018
449	-0.194291	4	21	004-1018
450	-0.630349	1	1	004-1019
451	-0.0924722	1	14	004-1019
452	-1.88366	1	30	004-1019
453	0.583916	5	0	004-1020
454	1.23271	5	3	004-1020
455	2.67975	5	7	004-1020
456	-0.511728	2	2	004-1021
457	-0.979104	2	5	004-1021
458	-1.09708	2	35	004-1021
459	-0.418173	3	2	004-1022
460	-0.868482	3	4	004-1022
461	1.85476	4	1	004-1023
462	1.25454	4	5	004-1023
463	1.70743	4	13	004-1023
464	1.10015	4	19	004-1023
465	0.409029	4	28	004-1023
466	-1.11566	3	0	004-1024
467	-2.39226	3	27	004-1024
468	0	2	2	004-1025
469	0.898244	1	1	004-1026
470	-1.20449	1	0	004-1027
471	-0.880788	1	3	004-1027
472	0.0705732	4	0	004-1028
473	0.407204	4	2	004-1028
474	1.14104	4	7	004-1028
475	2.10262	4	15	004-1028
476	1.92481	4	21	004-1028
477	1.86422	4	27	004-1028
478	0.64475	3	0	004-1029
479	0.100906	3	3	004-1029
480	-1.12194	3	31	004-1029
481	0.117796	2	1	004-1030
482	-1.07588	1	1	004-1032
483	-0.354845	1	0	004-1033
484	-0.540652	1	2	004-1034
485	-2.07294	1	30	004-1034
486	-0.981819	2	1	004-1035
487	-0.680297	2	3	004-1035
488	2.53061	5	1	004-1036
489	0.338798	2	2	004-1037
490	0.521321	2	4	004-1037
491	0.220022	2	7	004-1037
492	-0.760842	2	13	004-1037
493	0.979104	3	2	004-1040
494	0.31577	3	4	004-1040
495	-3.40165	3	1	004-1041
496	-1.21496	3	5	004-1041
497	-0.475693	1	2	004-1042
498	-1.26195	1	14	004-1042
499	1.03485	1	2	004-1044
500	3.40165	3	3	004-1045
501	1.38701	3	6	004-1045
502	0.630349	2	2	005-0001
503	0.376385	2	8	005-0001
504	-0.941824	2	31	005-0001
505	-2.15095	1	2	005-0002
506	-2.62334	1	29	005-0002
507	0.483226	2	1	005-0003
508	-0.139804	2	6	005-0003
509	0.17721	4	3	005-0004
510	-0.464442	4	6	005-0004
511	-0.797229	4	18	005-0004
512	-0.0823601	1	2	005-0005
513	1.11879	3	2	005-0006
514	0.38903	3	4	005-0006
515	0.136414	3	8	005-0006
516	-1.34435	3	37	005-0006
517	0.199427	3	2	005-0007
518	-0.530962	3	6	005-0007
519	-0.944443	3	19	005-0007
520	1.17385	4	2	005-0008
521	1.37395	4	5	005-0008
522	1.47584	4	7	005-0008
523	0.849061	4	14	005-0008
524	0.245899	4	24	005-0008
525	0.133026	4	28	005-0008
526	0.806491	4	1	005-0010
527	0.703762	4	4	005-0010
528	0.550393	4	7	005-0010
529	0.861161	4	2	005-0011
530	1.18394	4	5	005-0011
531	1.0435	4	8	005-0011
532	0.414511	4	14	005-0011
533	1.49098	5	1	005-0012
534	1.03199	5	2	005-0012
535	1.36537	5	7	005-0012
536	0.56609	4	2	005-0013
537	0.455112	4	5	005-0013
538	0.624217	4	10	005-0013
539	0.622178	4	13	005-0013
540	-0.263242	1	1	005-0014
541	-0.432877	1	1	005-0015
542	0.636505	2	0	005-1001
543	-0.344137	2	7	005-1001
544	1.44178	5	2	005-1002
545	1.06693	2	2	005-1003
546	-0.149984	2	7	005-1003
547	-0.423677	3	2	005-1004
548	-0.213147	3	6	005-1004
549	-0.546491	3	9	005-1004
550	0.458839	2	1	005-1005
551	-2.20489	2	31	005-1005
552	0.410855	5	2	006-0001
553	0.568061	5	4	006-0001
554	1.25086	5	7	006-0001
555	1.37828	5	17	006-0001
556	2.45558	5	14	006-0001
557	1.23992	5	21	006-0001
558	1.25824	4	0	006-0002
559	1.08793	4	5	006-0002
560	0.233804	4	8	006-0002
561	-0.727622	4	15	006-0002
562	0.328148	4	2	006-0003
563	0.581926	4	4	006-0003
564	0.640622	4	6	006-0003
565	0.5899	4	13	006-0003
566	-0.743022	4	22	006-0003
567	-1.21146	4	27	006-0003
568	0.546491	4	2	006-0004
569	0.278918	4	4	006-0004
570	0.878316	4	8	006-0004
571	0.0688902	4	14	006-0004
572	2.26614	5	2	006-0005
573	-0.667655	3	3	006-0006
574	1.80122	4	2	006-0007
575	1.69318	4	3	006-0007
576	0.949702	4	7	006-0007
577	1.06991	4	14	006-0007
578	1.10632	4	21	006-0007
579	1.52769	4	28	006-0007
580	0.688786	4	2	006-0008
581	0.0436658	4	4	006-0008
582	-0.0319049	4	8	006-0008
583	-0.603944	4	15	006-0008
584	0.360214	4	1	006-0009
585	-0.15508	4	4	006-0009
586	0.0823601	4	7	006-0009
587	-0.158479	4	14	006-0009
588	-0.769843	2	2	006-0010
589	-0.973696	2	5	006-0010
590	0.507904	5	2	006-0011
591	0.620142	5	4	006-0011
592	0.466313	5	7	006-0011
593	0.308719	5	14	006-0011
594	0.00503678	2	2	006-0012
595	-0.107659	5	6	006-0013
596	0.990008	5	9	006-0013
597	1.38263	5	16	006-0013
598	1.29231	5	2	006-0015
599	1.53856	5	5	006-0015
600	1.12509	5	8	006-0015
601	1.14751	5	1	006-0016
602	0.941824	5	3	006-0016
603	0.401738	2	1	007-0001
604	0.138109	4	0	007-0002
605	-0.026866	4	6	007-0002
606	1.72948	5	0	007-0003
607	2.03157	5	7	007-0003
608	0.851471	4	0	007-0004
609	1.66566	4	5	007-0004
610	-1.09402	3	0	007-0005
611	-1.4048	3	10	007-0005
612	-1.30009	3	26	007-0005
613	-0.527099	1	1	007-0007
614	-1.09097	1	9	007-0007
615	-1.66566	1	19	007-0007
616	-1.78447	1	28	007-0007
617	1.18056	4	6	007-0009
618	2.16824	4	10	007-0009
619	0.517478	4	40	007-0009
620	-0.38903	1	1	007-0010
621	1.94667	4	1	007-0011
622	1.82734	4	5	007-0011
623	0.403559	1	2	007-0012
624	-0.230354	1	4	007-0013
625	-0.849061	1	24	007-0013
626	0.475693	3	1	007-0016
627	0.358423	3	4	007-0016
628	-0.0117527	3	1	007-0017
629	-0.498377	3	4	007-0017
630	-0.449533	3	1	007-0018
631	-0.740811	3	4	007-0018
632	0.866036	3	1	007-0019
633	-0.0655248	3	4	007-0019
634	0.0335847	5	0	007-0020
635	-0.577954	5	3	007-0020
636	-0.581926	3	3	007-0021
637	-1.2732	1	2	007-0022
638	0.616078	2	0	007-0023
639	-0.237256	2	3	007-0023
640	-1.38263	1	0	007-0025
641	-1.62035	1	22	007-0025
642	1.2472	3	1	007-0027
643	0.992753	3	4	007-0027
644	0.519398	3	7	007-0027
645	-0.595904	3	41	007-0027
646	0.577954	2	0	007-0028
647	0.0117527	2	3	007-0028
648	-0.2702	2	1	007-0029
649	-1.31989	2	36	007-0029
650	-0.127946	1	2	007-0030
651	-1.96951	1	15	007-0030
652	-0.338798	1	0	007-0031
653	-2.00581	1	30	007-0031
654	-0.624217	2	2	007-0032
655	0.669755	1	0	007-0033
656	-0.31577	1	3	007-0033
657	0.585908	2	1	007-0034
658	-0.414511	2	5	007-0034
659	0.505995	2	1	007-0035
660	0.868482	2	2	007-0036
661	-0.100906	2	5	007-0036
662	0.12287	2	1	007-0037
663	-0.494579	2	4	007-0037
664	-1.59588	2	36	007-0037
665	-0.699468	1	1	007-0038
666	-1.23992	1	4	007-0038
667	-1.58991	1	41	007-0038
668	0.15508	1	2	007-0039
669	-1.74466	1	29	007-0039
670	0.405381	1	1	007-0040
671	-1.69318	1	28	007-0040
672	0.673963	3	2	007-0042
673	0.587903	4	1	007-0043
674	1.41387	4	3	007-0043
675	1.48085	4	7	007-0043
676	0.324607	4	2	007-0044
677	0.456975	4	4	007-0044
678	-0.20114	4	8	007-0044
679	0.548441	5	1	007-0045
680	0.740811	5	5	007-0045
681	1.17051	5	8	007-0045
682	-0.83947	1	1	007-0046
683	1.00103	2	1	007-0047
684	-0.175505	2	6	007-0047
685	-0.678183	2	8	007-0047
686	-1.5117	2	29	007-0047
687	0.1738	2	2	007-0048
688	-0.0335847	2	5	007-0048
689	0.365593	4	2	007-0050
690	1.12826	4	8	007-0050
691	2.74625	4	8	007-0050
692	0.0722564	4	14	007-0050
693	0.799538	4	30	007-0050
694	0.705915	2	2	007-0051
695	-0.0773073	2	4	007-0051
696	-1.01218	2	32	007-0051
697	-0.256295	3	2	007-0052
698	-0.434722	3	2	007-0053
699	-0.399919	3	4	007-0053
700	-0.299927	3	1	007-0054
701	-0.671857	3	3	007-0054
702	-1.25086	3	7	007-0054
703	-1.15076	3	31	007-0054
704	-0.119487	2	1	007-0055
705	0.0638423	2	4	007-0055
706	-0.319302	2	6	007-0055
707	-0.112726	3	1	007-0056
708	-0.385411	3	4	007-0056
709	-0.502182	3	7	007-0056
710	0.790327	2	1	008-0001
711	0.51556	2	6	008-0001
712	0.354845	2	8	008-0001
713	-0.45325	2	20	008-0001
714	-0.655119	2	30	008-0001
715	0.0941585	4	2	008-0002
716	1.32391	4	7	008-0002
717	1.81849	4	10	008-0002
718	1.46594	4	17	008-0002
719	0.699468	4	23	008-0002
720	0.443967	4	30	008-0002
721	0.374583	5	1	008-0004
722	0.111036	5	5	008-0004
723	0.326377	5	6	008-0004
724	-0.166986	2	2	008-0005
725	-0.712392	2	5	008-0005
726	-1.21848	2	16	008-0005
727	-2.31226	2	30	008-0005
728	1.16719	4	2	008-0006
729	0.479456	4	5	008-0006
730	0.0100737	4	9	008-0006
731	-1.14427	4	16	008-0006
732	0.710229	2	2	008-0007
733	0.184036	2	7	008-0007
734	-0.372783	2	9	008-0007
735	-1.30401	2	25	008-0007
736	-0.949702	2	2	008-0008
737	-1.0464	2	7	008-0008
738	-0.856306	2	9	008-0008
739	1.77628	5	2	008-0009
740	-0.505995	1	2	008-0010
741	-1.72948	1	15	008-0010
742	-1.60191	1	29	008-0010
743	0.725436	2	1	008-0011
744	-0.0151109	2	5	008-0011
745	-0.1415	2	8	008-0011
746	0.910882	2	1	008-0013
747	0.83947	2	5	008-0013
748	0.767587	2	8	008-0013
749	0.628303	3	1	008-0015
750	0.353057	3	5	008-0015
751	-0.431034	1	2	008-0016
752	0.53677	2	2	008-0018
753	-0.496477	2	6	008-0018
754	-1.04061	2	9	008-0018
755	-1.67926	2	16	008-0018
756	-1.62662	2	30	008-0018
757	-0.0100737	4	1	008-0019
758	-0.636505	4	5	008-0019
759	-0.827589	4	8	008-0019
760	-1.17051	4	15	008-0019
761	-1.35269	4	29	008-0019
762	0.00671573	4	3	008-0020
763	-0.822869	4	7	008-0020
764	-0.934005	4	17	008-0020
765	-1.32391	4	31	008-0020
766	-0.01679	2	2	008-0021
767	-0.851471	2	6	008-0021
768	-1.99342	2	16	008-0021
769	0.60596	4	2	008-0022
770	0.416342	4	6	008-0022
771	-0.0134318	4	9	008-0022
772	0.0151109	4	16	008-0022
773	-0.458839	4	8	008-0023
774	-0.971002	4	11	008-0023
775	-0.818167	3	1	008-0024
776	0.322837	1	1	008-0025
777	0.0806756	4	2	008-0026
778	0.342356	4	5	008-0026
779	-0.0722564	4	9	008-0026
780	-0.178916	4	17	008-0026
781	-0.401738	4	30	008-0026
782	0.509815	4	2	008-0027
783	0.369186	4	6	008-0027
784	0.440265	4	9	008-0027
785	0.347702	1	2	008-0028
786	1.50646	4	2	008-0029
787	1.32796	4	6	008-0029
788	1.65237	4	8	008-0029
789	0.379991	4	15	008-0029
790	-0.204567	4	22	008-0029
791	-0.832327	4	29	008-0029
792	-0.425514	1	1	008-0030
793	0.921098	4	2	008-0031
794	1.60191	4	7	008-0031
795	1.22202	4	10	008-0031
796	0.642685	4	16	008-0031
797	0.187452	4	24	008-0031
798	0.0655248	4	30	008-0031
799	-0.189161	1	1	008-0032
800	-0.5899	1	4	008-0032
801	1.41844	5	2	008-0033
802	0.995504	5	5	008-0033
803	0.0840449	5	9	008-0033
804	1.11566	5	16	008-0033
805	1.67242	5	23	008-0033
806	-0.161881	1	2	008-0034
807	-0.223463	4	3	008-0035
808	1.02629	4	7	008-0035
809	-0.322837	4	10	008-0035
810	-0.266719	4	17	008-0035
811	-0.705915	4	24	008-0035
812	-0.326377	2	2	008-0036
813	-0.550393	2	7	008-0036
814	-1.06991	2	10	008-0036
815	1.36965	5	2	008-0038
816	1.7524	5	5	008-0038
817	2.08755	5	8	008-0038
818	1.24355	4	3	008-0039
819	0.903282	4	6	008-0039
820	1.96951	4	8	008-0039
821	1.63936	4	18	008-0039
822	1.4048	4	24	008-0039
823	1.56658	4	30	008-0039
824	0.504088	4	2	008-0040
825	0.114416	4	5	008-0040
826	0.0554328	4	9	008-0040
827	-0.060478	4	15	008-0040
828	-0.0453464	4	26	008-0040
829	0.0621601	4	30	008-0040
830	1.2732	4	2	008-0041
831	0.612023	4	5	008-0041
832	0.277172	4	8	008-0041
833	-0.220022	4	14	008-0041
834	-0.351271	4	25	008-0041
835	0.104282	5	3	008-0042
836	0.0487079	5	5	008-0042
837	0.251094	5	7	008-0042
838	0.228631	5	13	008-0042
839	-0.324607	4	2	008-0043
840	-0.207997	4	5	008-0043
841	-0.447676	4	8	008-0043
842	-0.785746	4	16	008-0043
843	0.591899	3	1	008-0044
844	0.0218277	3	3	008-0044
845	-0.403559	3	7	008-0044
846	-1.54407	3	36	008-0044
847	-0.0840449	3	2	008-0046
848	-0.254561	3	5	008-0046
849	-1.65237	3	41	008-0046
850	0.502182	4	2	008-0047
851	-0.26498	4	4	008-0047
852	-0.420006	4	10	008-0047
853	-2.45558	4	37	008-0047
854	-0.102594	3	2	008-0048
855	-0.206282	3	5	008-0048
856	0.420006	3	8	008-0048
857	0.285906	3	1	008-0049
858	0.129639	3	4	008-0049
859	-0.136414	3	7	008-0049
860	-0.53871	3	2	008-0050
861	-0.825226	3	6	008-0050
862	-0.792623	3	8	008-0050
863	-0.804169	3	15	008-0050
864	0.378187	1	1	008-0051
865	0.060478	1	3	008-0051
866	-0.24763	1	2	008-0052
867	-0.695186	1	1	008-0053
868	-0.767587	1	1	008-0054
869	-0.579939	2	2	008-0055
870	-1.01498	2	5	008-0055
871	0.885748	5	3	008-1002
872	1.31989	5	7	008-1002
873	1.19759	5	10	008-1002
874	1.71468	5	17	008-1002
875	1.68618	5	24	008-1002
876	-1.0849	1	2	008-1003
877	-0.0941585	4	2	008-1004
878	-0.568061	4	7	008-1004
879	-0.659286	4	9	008-1004
880	0.261504	4	3	008-1005
881	0.863596	4	8	008-1005
882	0.266719	4	10	008-1005
883	-0.280663	2	2	008-1006
884	-0.908343	2	6	008-1006
885	0.398101	2	2	008-1007
886	0.263242	2	7	008-1007
887	0.0907863	2	9	008-1007
888	0.485114	2	2	008-1008
889	0.873388	2	7	008-1008
890	0.38722	2	9	008-1008
891	-0.507904	3	2	008-1009
892	-1.22913	3	5	008-1009
893	-1.45134	3	9	008-1009
894	-0.331694	4	2	008-1010
895	-1.03199	4	5	008-1010
896	-1.15402	4	9	008-1010
897	-0.182329	4	3	008-1011
898	0.139804	4	6	008-1011
899	0.244169	4	10	008-1011
900	-0.117796	2	2	008-1012
901	-1.29619	2	5	008-1012
902	-0.26846	4	2	008-1014
903	-0.612023	4	5	008-1014
904	-1.03485	1	1	009-2004
905	-0.984542	1	3	009-2004
906	-0.285906	2	1	009-3002
907	-1.06102	2	5	009-3002
908	1.95796	4	2	009-3003
909	1.58399	4	6	009-3003
910	1.39585	4	9	009-3003
911	0.340576	4	16	009-3003
912	0.252827	4	23	009-3003
913	-0.289406	4	30	009-3003
914	-0.885748	2	1	009-3004
915	-1.54962	2	5	009-3004
916	-1.67242	2	7	009-3004
917	0.968316	3	1	009-3005
918	1.5117	3	5	009-3005
919	1.1772	3	8	009-3005
920	1.05222	3	15	009-3005
921	0.319302	3	22	009-3005
922	1.89365	4	1	009-3006
923	1.00659	4	5	009-3006
924	0.716726	4	8	009-3006
925	-0.0083947	4	15	009-3006
926	0.158479	4	22	009-3006
927	0.0285455	4	29	009-3006
928	-0.846656	2	1	009-3008
929	-0.703762	2	5	009-3008
930	0.772103	4	2	009-3009
931	0.490788	4	6	009-3009
932	0.0369447	4	9	009-3009
933	-1.06693	4	16	009-3009
934	-1.47087	4	23	009-3009
935	-0.47006	2	1	009-3010
936	-0.888236	2	5	009-3010
937	-0.998264	2	2	009-3011
938	0.686659	2	2	009-3014
939	0.511728	2	6	009-3014
940	-0.0520701	2	9	009-3014
941	-0.252827	2	1	009-3018
942	-0.460705	2	5	009-3018
943	-1.00381	2	9	009-3018
944	2.31226	4	5	009-3019
945	1.30009	4	8	009-3019
946	1.28079	4	15	009-3019
947	1.39142	4	23	009-3019
948	2.00581	4	29	009-3019
949	0.449533	2	2	009-3020
950	-0.261504	2	6	009-3020
951	-0.965636	2	10	009-3020
952	-0.131332	3	2	009-3022
953	-0.0975318	3	6	009-3022
954	-0.180622	3	9	009-3022
955	-1.34851	3	16	009-3022
956	0.258031	4	2	009-3023
957	-0.790327	4	6	009-3023
958	-0.936605	4	9	009-3023
959	-1.19415	4	16	009-3023
960	-0.0891005	2	2	009-3024
961	-0.238983	2	6	009-3024
962	-0.00335785	4	1	009-3025
963	-0.763086	4	5	009-3025
964	-1.20797	4	8	009-3025
965	-0.0218277	2	2	009-3026
966	0.648889	4	1	009-3027
967	0.811148	4	5	009-3027
968	0.981819	4	8	009-3027
969	0.880788	4	15	009-3027
970	0.438416	4	22	009-3027
971	0.721074	4	30	009-3027
972	1.61414	4	1	009-3028
973	2.13428	4	6	009-3028
974	1.91421	4	9	009-3028
975	2.15095	4	15	009-3028
976	1.62035	4	22	009-3028
977	0.829955	4	29	009-3028
978	0.16018	5	2	009-3032
979	1.27699	5	6	009-3032
980	2.42271	5	10	009-3032
981	0.808817	4	1	009-3033
982	0.207997	4	5	009-3033
983	0.783462	4	1	009-3033
984	0.607979	4	8	009-3033
985	0.895733	4	15	009-3033
986	0.540652	4	22	009-3033
987	-0.858731	4	29	009-3033
988	0.383603	2	1	009-3034
989	0.436568	2	5	009-3034
990	0.0789913	2	8	009-3034
991	-1.11879	2	1	009-3035
992	-0.957638	2	6	009-3035
993	-1.17385	2	8	009-3035
994	0.758601	4	1	009-3037
995	0.952341	4	5	009-3037
996	1.40031	4	8	009-3037
997	1.79278	4	15	009-3037
998	1.4961	4	22	009-3037
999	-0.778906	3	1	009-3038
1000	-0.38722	3	5	009-3038
1001	-0.146589	3	8	009-3038
1002	0.305199	3	15	009-3038
1003	-0.429193	3	22	009-3038
1004	0.0302252	1	1	009-3040
1005	-0.340576	3	1	009-3041
1006	-0.837084	3	5	009-3041
1007	-0.440265	3	8	009-3041
1008	-0.663465	3	15	009-3041
1009	1.23631	4	2	009-3042
1010	0.792623	4	6	009-3042
1011	1.31191	4	1	009-3042
1012	0.936605	4	9	009-3042
1013	1.72203	4	16	009-3042
1014	1.29619	4	23	009-3042
1015	0.947069	4	30	009-3042
1016	0.26498	5	1	009-3045
1017	-0.151682	5	5	009-3045
1018	0.178916	5	5	009-3045
1019	0.095845	5	9	009-3045
1020	-0.676071	2	1	009-3047
1021	-1.25824	2	5	009-3047
1022	2.04497	4	3	009-3048
1023	0.774367	4	7	009-3048
1024	0.684536	4	10	009-3048
1025	1.07588	4	17	009-3048
1026	1.52231	4	24	009-3048
1027	1.03773	4	31	009-3048
1028	-0.542596	1	1	009-3049
1029	0.0235071	1	0	009-3051
1030	-0.783462	3	2	009-3052
1031	1.28845	3	9	009-3052
1032	0.296416	3	16	009-3052
1033	-0.638562	3	23	009-3052
1034	-0.682415	3	30	009-3052
1035	0.0672074	5	1	009-3053
1036	0.558224	5	5	009-3053
1037	-0.221742	5	7	009-3053
1038	-0.353057	5	6	009-3053
1039	0.63445	5	14	009-3053
1040	1.60799	5	24	009-3053
1041	-0.317536	3	2	009-3054
1042	-0.287656	3	6	009-3054
1043	0.310481	3	2	009-3056
1044	-0.517478	3	5	009-3056
1045	-0.259767	3	1	009-3058
1046	-0.133026	4	1	009-3059
1047	-0.333468	4	5	009-3059
1048	-0.305199	4	8	009-3059
1049	-0.534832	4	16	009-3059
1050	1.07289	4	1	009-3061
1051	0.939211	4	5	009-3061
1052	0.794924	4	8	009-3061
1053	0.534832	4	15	009-3061
1054	-0.10597	4	22	009-3061
1055	-0.532896	4	29	009-3061
1056	-0.0470271	1	1	009-3062
1057	-0.992753	1	2	009-3064
1058	1.21146	4	1	009-3066
1059	1.02914	4	5	009-3066
1060	0.471936	4	8	009-3066
1061	-0.328148	4	15	009-3066
1062	-0.0352646	4	23	009-3066
1063	-0.202853	2	2	009-3068
1064	-0.0874151	2	6	009-3068
1065	-0.0251865	1	1	009-3069
1066	-0.345919	3	2	009-3071
1067	-0.620142	3	6	009-3071
1068	-1.42305	3	30	009-3071
1069	0.431034	2	1	009-3072
1070	-0.121178	2	5	009-3072
1071	1.01218	4	1	009-3073
1072	0.915978	4	5	009-3073
1073	0.575971	4	8	009-3073
1074	1.14427	4	15	009-3073
1075	0.754132	4	22	009-3073
1076	0.0251865	4	29	009-3073
1077	0.148287	2	1	009-3075
1078	-0.661374	2	5	009-3075
1079	0.230354	4	2	009-3077
1080	0.185744	4	4	009-3077
1081	-0.28241	4	8	009-3077
1082	-0.143196	3	1	009-3078
1083	-0.405381	3	3	009-3078
1084	-0.987271	3	6	009-3078
1085	0.488895	4	3	009-3079
1086	0.682415	4	4	009-3079
1087	0.743022	4	7	009-3079
1088	0.572012	4	14	009-3079
1089	0.0537513	4	21	009-3079
1090	-0.258031	1	2	009-3080
1091	-0.519398	4	2	009-3081
1092	0.00335785	4	3	009-3081
1093	1.36112	4	7	009-3081
1094	0.957638	4	2	009-3081
1095	1.13463	4	14	009-3081
1096	-0.548441	4	21	009-3081
1097	0.618109	4	28	009-3081
1098	0.237256	2	2	009-3082
1099	0.192581	2	3	009-3082
1100	-0.723253	2	7	009-3082
1101	0.0319049	2	1	009-3083
1102	-0.416342	2	5	009-3083
1103	-0.684536	2	7	009-3083
1104	-0.895733	2	4	009-3085
1105	-0.70807	2	7	009-3085
1106	0.87585	2	2	009-4004
1107	0.965636	2	2	009-4009
1108	-0.0201484	2	6	009-4009
1109	-0.665559	2	9	009-4009
1110	0.650963	2	1	009-4014
1111	0.818167	4	2	009-4015
1112	0.697325	4	5	009-4015
1113	-0.381797	4	9	009-4015
1114	-1.38701	4	16	009-4015
1115	-0.844256	3	1	009-4016
1116	0.381797	4	2	009-4021
1117	0.107659	4	6	009-4021
1118	0.0874151	4	9	009-4021
1119	-0.947069	4	16	009-4021
1120	-0.923667	3	2	009-4022
1121	0.292909	2	1	009-4023
1122	-0.513643	2	5	009-4023
1123	-1.28461	1	1	009-4024
1124	-0.614049	2	2	009-4025
1125	1.09708	4	2	009-4026
1126	1.42305	4	4	009-4026
1127	0.701613	4	23	009-4026
1128	0.126254	4	30	009-4026
1129	-0.758601	1	2	009-4029
1130	-0.271942	2	2	009-4030
1131	0.738604	2	2	009-4036
1132	-0.690916	2	6	009-4036
1133	0.53871	2	2	009-4041
1134	-0.129639	2	6	009-4041
1135	1.22913	4	1	009-4042
1136	1.06102	4	5	009-4042
1137	0.905809	4	8	009-4042
1138	-0.15678	4	16	009-4042
1139	0.781182	4	2	009-4043
1140	0.273685	4	7	009-4043
1141	0.788035	4	9	009-4043
1142	0.832327	4	3	009-4043
1143	1.80979	4	16	009-4043
1144	1.56087	4	23	009-4043
1145	0.90076	4	30	009-4043
1146	0.659286	4	2	009-4044
1147	-0.187452	4	9	009-4044
1148	-0.367389	4	16	009-4044
1149	-0.829955	4	23	009-4044
1150	0.844256	4	2	009-4046
1151	-0.291157	4	4	009-4046
1152	0.468186	4	2	009-4046
1153	-0.90076	4	6	009-4046
1154	1.5331	4	2	009-4048
1155	0.732004	4	6	009-4048
1156	0.345919	4	9	009-4048
1157	0.121178	4	16	009-4048
1158	0.846656	4	2	009-4049
1159	0.040305	4	6	009-4049
1160	0.714557	5	2	009-4050
1161	0.663465	5	6	009-4050
1162	1.47087	5	10	009-4050
1163	0.370984	5	9	009-4050
1164	1.26943	5	10	009-4050
1165	1.12194	5	14	009-4050
1166	1.67926	5	23	009-4050
1167	1.11254	4	3	009-4051
1168	1.26195	4	7	009-4051
1169	0.579939	4	10	009-4051
1170	0.331694	4	17	009-4051
1171	0.170392	4	24	009-4051
1172	-0.095845	4	31	009-4051
1173	0.256295	3	1	009-4054
1174	-0.1738	1	1	009-4056
1175	-0.587903	1	1	009-4059
1176	0.0756234	2	1	009-4060
1177	-1.02914	2	5	009-4060
1178	0.827589	4	2	009-4061
1179	0.500279	4	5	009-4061
1180	1.02062	4	9	009-4061
1181	0.801851	4	1	009-4061
1182	0.412682	4	16	009-4061
1183	-0.356633	4	23	009-4061
1184	0.423677	2	1	009-4065
1185	-0.185744	2	5	009-4065
1186	-0.468186	2	8	009-4065
1187	1.21848	4	2	009-4066
1188	0.776635	4	4	009-4066
1189	0.727622	4	7	009-4066
1190	-0.521321	4	16	009-4066
1191	0.888236	4	1	009-4067
1192	0.451391	4	4	009-4067
1193	1.0493	4	9	009-4067
1194	0.61	4	7	009-4067
1195	1.44655	4	14	009-4067
1196	1.26568	4	21	009-4067
1197	0.729811	4	28	009-4067
1198	0.570035	3	1	009-4068
1199	0.390842	3	5	009-4068
1200	0.216583	3	0	009-4069
1201	-0.509815	3	4	009-4069
1202	1.19074	2	2	009-4070
1203	-1.00938	2	4	009-4070
1204	0.209713	3	0	009-4073
1205	0.0352646	3	7	009-4073
1206	0.0891005	2	0	009-4077
1207	-0.0688902	2	5	009-4077
1208	-0.21143	1	1	009-4078
1209	-1.08793	1	4	009-4078
1210	0.01679	2	0	009-4079
1211	0.425514	2	4	009-4079
1212	-1.25454	1	1	009-4080
1213	-0.0487079	1	2	009-4081
1214	-0.0537513	3	2	009-4082
1215	-0.5939	3	4	009-4082
1216	1.70026	4	0	009-4085
1217	1.43705	4	4	009-4085
1218	1.40932	4	7	009-4085
1219	0.769843	4	14	009-4085
1220	-0.928823	1	2	009-4086
1221	1.07888	2	2	009-4087
1222	0.487003	2	4	009-4087
1223	0.344137	2	8	009-4087
1224	0.797229	2	0	009-4088
1225	0.918535	2	4	009-4088
1226	0.0184692	2	7	009-4088
1227	-0.312243	1	0	009-4089
1228	2.39226	5	1	009-4090
1229	0.026866	2	1	009-4091
1230	-0.0672074	2	5	009-4091
1231	0.213147	1	2	009-4092
1232	-0.275428	1	4	009-4092
1233	0.944443	4	1	009-4093
1234	0.646818	4	4	009-4093
1235	0.998264	4	7	009-4093
1236	1.99342	4	15	009-4093
1237	1.59588	4	21	009-4093
1238	1.73702	4	28	009-4093
1239	-0.0756234	2	2	009-4094
1240	-0.808817	2	4	009-4094
1241	0.822869	4	3	010-0002
1242	0.560187	4	8	010-0002
1243	0.275428	4	10	010-0002
1244	-0.697325	4	17	010-0002
1245	-0.915978	4	26	010-0002
1246	-0.12287	1	2	010-0003
1247	-0.53677	3	2	010-0004
1248	-0.618109	3	8	010-0004
1249	-0.745237	3	11	010-0004
1250	0.65304	2	2	010-0005
1251	-0.734201	2	6	010-0005
1252	-0.772103	2	9	010-0005
1253	2.1862	5	2	010-0006
1254	0.102594	3	0	010-0008
1255	-0.0419853	2	0	010-0009
1256	-1.12826	3	2	010-0010
1257	-0.392654	2	2	010-0012
1258	0.144893	1	0	010-0013
1259	-0.903282	1	1	010-0015
1260	1.28461	5	1	010-0016
1261	-0.562153	1	1	010-0019
1262	-0.33702	3	2	010-0020
1263	0.20114	1	3	010-0021
1264	0.298171	4	16	010-0024
1265	-0.376385	4	21	010-0024
1266	-1.0435	4	30	010-0024
1267	-0.995504	4	37	010-0024
1268	-0.863596	3	4	010-0025
1269	-0.616078	1	4	010-0027
1270	0.287656	3	2	011-0001
1271	-0.487003	1	2	011-0002
1272	-0.383603	4	2	011-0003
1273	0.143196	4	5	011-0003
1274	0.399919	4	8	011-0003
1275	0.165284	4	16	011-0003
1276	0.206282	4	23	011-0003
1277	-0.466313	4	27	011-0003
1278	0.931411	2	2	011-0004
1279	0.166986	2	5	011-0004
1280	0.112726	2	2	011-0005
1281	-0.225185	2	5	011-0005
1282	-0.0554328	2	2	011-0006
1283	-0.407204	2	5	011-0006
1284	1.55522	2	1	011-0007
1285	0.47006	2	4	011-0007
1286	0.883265	3	1	011-0008
1287	0.680297	3	5	011-0008
1288	0.825226	3	8	011-0008
1289	0.317536	3	14	011-0008
1290	-0.218302	3	22	011-0008
1291	0.747455	5	2	011-0009
1292	1.45617	5	4	011-0009
1293	0.971002	5	6	011-0009
1294	1.06397	5	13	011-0009
1295	1.43235	4	2	011-0010
1296	1.04061	4	4	011-0010
1297	0.665559	4	8	011-0010
1298	0.462573	4	14	011-0010
1299	1.00938	4	22	011-0010
1300	0.962963	4	29	011-0010
1301	-0.165284	2	2	011-0011
1302	-0.693049	2	4	011-0011
1303	0.349486	1	0	011-0012
1304	-1.28079	1	2	011-0013
1305	0.0992189	2	1	011-0014
1306	0.0419853	2	5	011-0014
1307	-0.455112	2	2	011-0015
1308	-0.370984	2	6	011-0015
1309	-0.63445	3	2	011-0016
1310	-0.710229	3	5	011-0016
1311	-1.08189	3	9	011-0016
1312	2.82769	3	15	011-0016
1313	-0.585908	3	19	011-0016
1314	-0.0235071	1	2	011-0018
1315	-0.870932	2	2	011-0019
1316	-1.07888	2	4	011-0019
1317	-0.640622	2	2	011-0020
1318	-0.714557	2	6	011-0020
1319	-0.56412	3	2	011-0021
1320	-0.642685	3	5	011-0021
1321	-0.883265	1	3	011-0022
1322	0.856306	5	1	011-0023
1323	1.84547	5	5	011-0023
1324	1.20797	5	8	011-0023
1325	1.05808	5	12	011-0023
1326	0.690916	5	1	011-0024
1327	0.532896	5	4	011-0024
1328	0.396284	5	8	011-0024
1329	0.13472	5	12	011-0024
1330	1.98132	5	19	011-0024
1331	3.08884	2	0	011-0025
1332	-0.65304	2	3	011-0025
1333	-1.02062	2	7	011-0025
1334	0.723253	5	1	011-0026
1335	1.05514	5	4	011-0026
1336	0.168689	5	8	011-0026
1337	-0.13472	2	1	011-0027
1338	-0.0302252	2	4	011-0027
1339	-0.471936	2	7	011-0027
1340	0.464442	3	2	011-0028
1341	0.552348	3	3	011-0028
1342	0.785746	3	2	011-0029
1343	0.763086	4	2	012-0001
1344	0.303441	4	5	012-0001
1345	0.760842	4	3	012-0001
1346	0.870932	4	8	012-0001
1347	0.678183	4	15	012-0001
1348	-0.451391	4	22	012-0001
1349	0.312243	4	1	012-0002
1350	0.934005	4	4	012-0002
1351	0.853886	4	8	012-0002
1352	0.765335	4	15	012-0002
1353	0.542596	4	1	012-0003
1354	0.45325	4	4	012-0003
1355	0.363799	4	19	012-0003
1356	0.0975318	4	8	012-0003
1357	0.421841	4	16	012-0003
1358	-0.358423	4	22	012-0003
1359	0.259767	2	1	012-0004
1360	0.544542	4	1	012-0005
1361	0.225185	4	4	012-0005
1362	-0.104282	4	7	012-0005
1363	0.928823	4	14	012-0005
1364	0.601931	4	21	012-0005
1365	0.00167892	4	28	012-0005
1366	0.0083947	2	1	012-0006
1367	-1.11254	2	5	012-0006
1368	0.513643	4	2	012-0007
1369	-0.23553	4	6	012-0007
1370	-0.688786	4	9	012-0007
1371	-0.347702	4	16	012-0007
1372	0.778906	2	2	012-0008
1373	0.321069	2	6	012-0008
1374	-0.583916	2	9	012-0008
1375	1.34851	2	1	012-0009
1376	0.5939	2	4	012-0009
1377	-0.483226	2	8	012-0009
1378	-0.0739398	3	1	012-0010
1379	-0.294662	3	2	012-0011
1380	-1.33611	3	30	012-0011
1381	1.20103	4	1	012-0012
1382	0.418173	4	4	012-0012
1383	0.202853	4	8	012-0012
1384	0.48134	5	2	012-0013
1385	0.56412	5	6	012-0013
1386	0.987271	5	9	012-0013
1387	1.0178	4	2	012-0014
1388	0.657201	4	5	012-0014
1389	-0.163582	3	1	013-0001
1390	-0.776635	3	4	013-0001
1391	-1.14104	3	7	013-0001
1392	-2.42271	3	35	013-0001
1393	0.908343	3	1	013-0002
1394	0.254561	3	4	013-0002
1395	0.238983	3	7	013-0002
1396	-0.820515	3	31	013-0002
1397	1.16058	5	2	013-0003
1398	0.923667	5	5	013-0003
1399	0.893229	5	8	013-0003
1400	0.960297	5	14	013-0003
1401	0.984542	5	21	013-0003
1402	-0.48134	1	2	013-0004
1403	-2.33729	1	32	013-0004
1404	-0.716726	3	1	013-0005
1405	-0.747455	3	4	013-0005
1406	-1.02629	3	28	013-0005
1407	1.0849	5	2	013-0006
1408	1.87385	4	2	013-0007
1409	1.83633	4	3	013-0007
1410	1.58991	4	7	013-0007
1411	1.78447	4	14	013-0007
1412	1.09097	4	21	013-0007
1413	1.57814	5	1	013-0008
1414	1.30795	5	5	013-0008
1415	1.62662	5	7	013-0008
1416	0.2702	3	2	013-0009
1417	0.0453464	3	4	013-0009
1418	-0.954986	3	16	013-0009
1419	-1.26943	3	30	013-0009
1420	-0.144893	3	2	013-0010
1421	-0.390842	3	4	013-0010
1422	-1.80979	3	31	013-0010
1423	-0.314006	2	3	013-0011
1424	-0.504088	2	4	013-0011
1425	-0.646818	2	6	013-0011
1426	0.306959	4	2	013-0012
1427	0.109347	4	7	013-0012
1428	0.351271	4	14	013-0012
1429	-0.738604	4	27	013-0012
1430	1.13144	4	3	013-1001
1431	2.01853	4	5	013-1001
1432	2.62334	4	7	013-1001
1433	1.20449	4	14	013-1001
1434	1.0464	4	21	013-1001
1435	1.34022	4	28	013-1001
1436	0.858731	4	2	013-1002
1437	1.48589	4	4	013-1002
1438	1.90383	4	7	013-1002
1439	0.756365	4	2	013-1003
1440	0.432877	4	4	013-1003
1441	0.214865	4	7	013-1003
1442	-1.31191	4	30	013-1003
1443	1.76025	5	1	014-0001
1444	-0.00503678	2	1	014-0002
1445	-0.240711	2	4	014-0002
1446	-0.926242	2	14	014-0002
1447	-1.02345	2	28	014-0002
1448	-0.412682	2	2	014-0003
1449	-0.0369447	2	3	014-0003
1450	-0.427353	2	8	014-0003
1451	-0.736401	2	29	014-0003
1452	-0.622178	2	1	014-0004
1453	-0.913427	2	5	014-0004
1454	-1.14751	2	15	014-0004
1455	-1.63296	2	28	014-0004
1456	-0.556263	3	2	015-0002
1457	-0.815823	3	6	015-0002
1458	0.116106	1	1	015-0003
1459	0.151682	3	2	015-0004
1460	-0.650963	3	6	015-0004
1461	-1.23271	3	12	015-0004
1462	-1.89365	3	26	015-0004
1463	-0.17721	3	3	015-0005
1464	0.127946	3	4	015-0005
1465	-1.22202	3	14	015-0005
1466	-1.10942	3	30	015-0005
1467	-0.199427	4	2	015-0006
1468	-0.00671573	4	3	015-0006
1469	-0.732004	4	6	015-0006
1470	0.335244	4	2	015-0007
1471	0.356633	4	3	015-0007
1472	-0.801851	4	6	015-0007
1473	-0.0789913	4	26	015-0007
1474	0.226908	3	2	015-0008
1475	-0.114416	3	3	015-0008
1476	0.163582	2	2	015-0009
1477	-0.552348	2	4	015-0009
1478	-0.939211	2	6	015-0009
1479	-1.33202	2	13	015-0009
1480	0.119487	4	2	015-0010
1481	-0.216583	4	4	015-0010
1482	-0.374583	4	7	015-0010
1483	-0.226908	4	16	015-0010
1484	-0.632398	3	1	015-0011
1485	0.523245	3	2	015-0012
1486	0.190871	3	4	015-0012
1487	0.291157	4	2	015-0013
1488	0.372783	4	4	015-0013
1489	-0.196003	4	9	015-0013
1490	1.09402	4	7	015-0013
1491	0.33702	3	2	015-0014
1492	0.26846	3	1	015-0015
1493	-0.273685	3	4	015-0015

## Sheet: Fig3C
X	pathway	score	p	p.adj	core_enrichment	database	dataset	log10.p	log10.p.adj
Platelet activation	Platelet activation	1	0.00204541	0.0818163	FGG#FGB#FGA	kegg	ppt	2.68922	1.08716
Neutrophil extracellular trap formation	Neutrophil extracellular trap formation	1	0.00204541	0.0818163	FGG#FGB#FGA	kegg	ppt	2.68922	1.08716
Complement and coagulation cascades	Complement and coagulation cascades	1	0.149924	0.351991	SERPINA1#FGG#FGB#FGA	kegg	ppt	0.824128	0.453468
Neutrophil extracellular trap formation1	Neutrophil extracellular trap formation	1	4.60011e-09	6.04914e-07	FGA#ACTB#ACTG1#CTSG#H2AC20#H2AC1#H2AC8#FGB#H2BC10#H2BC18#H2BC5#H2BC14#H2BC3#H2BC13#FGG	kegg	ppgd	8.33723	6.21831
Complement and coagulation cascades1	Complement and coagulation cascades	1	2.14749e-08	1.88263e-06	FGA#SERPINA1#C2#CFB#SERPING1#C1QC#C1QA#FGB#C1QB#SERPINF2#A2M#PLG#C9#FGG#F9#F2#CPB2#PROS1#C8G#F8#C1R#C1S#KLKB1#C4A#MBL2#F10#C7#F5	kegg	ppgd	7.66807	5.72523
Antigen processing and presentation	Antigen processing and presentation	1	2.99731e-06	0.000131382	B2M#HLA-A#HLA-B#HLA-C#HSPA5#HSPA1A#HLA-E#HSPA2#HSPA8#HSP90AB1#HSPA1L#CANX#HSP90AA1#CD8A	kegg	ppgd	5.52327	3.88146
Platelet activation1	Platelet activation	1	0.00315047	0.0368998	FGA#ACTB#ACTG1	kegg	ppgd	2.50162	1.43298
Necroptosis	Necroptosis	1	0.00593222	0.0520058	H2AC20#H2AC1#H2AC8	kegg	ppgd	2.22678	1.28395
Th17 cell differentiation	Th17 cell differentiation	-1	0.00907938	0.0674426	IL1RAP#IL6ST#TGFBR2	kegg	ppgd	2.04194	1.17107
Apoptosis	Apoptosis	1	0.0192073	0.0953117	ACTB#ACTG1	kegg	ppgd	1.71653	1.02085
TNF signaling pathway	TNF signaling pathway	1	0.300062	0.48415	MMP14#CSF1	kegg	ppgd	0.522788	0.31502
Tryptophan metabolism	Tryptophan metabolism	1	0.44038	0.576219	ALDH3A2#DLST	kegg	ppgd	0.356172	0.239413
T cell receptor signaling pathway	T cell receptor signaling pathway	1	0.621684	0.739832	PAK2#CD8A	kegg	ppgd	0.20643	0.130867
Th1 and Th2 cell differentiation	Th1 and Th2 cell differentiation	1	0.698796	0.8132	NOTCH2	kegg	ppgd	0.15565	0.0898024
TNF signaling pathway1	TNF signaling pathway	1	0.00166651	0.0924913	IL6#CXCL10#CCL20#LIF#CCL2#IL18R1#CSF1#CX3CL1#CASP8#TNF	kegg	so	2.77819	1.0339
Apoptosis1	Apoptosis	-1	0.112151	0.295987	TNFSF10	kegg	so	0.950196	0.528728
Necroptosis1	Necroptosis	-1	0.185649	0.349272	TNFSF10	kegg	so	0.731307	0.456836
Th17 cell differentiation1	Th17 cell differentiation	1	0.233397	0.392531	IL6	kegg	so	0.631905	0.406126
Antigen processing and presentation1	Antigen processing and presentation	1	0.405232	0.535485	TNF#IFNG	kegg	so	0.392297	0.271253
T cell receptor signaling pathway1	T cell receptor signaling pathway	1	0.562536	0.637158	IL10	kegg	so	0.24985	0.195753
Th1 and Th2 cell differentiation1	Th1 and Th2 cell differentiation	1	0.975848	1	IFNG	kegg	so	0.010618	0
Tryptophan metabolism1	Tryptophan metabolism	1	6.1141e-07	0.000110054	kynurenine#anthranilate#picolinate#quinolinate#kynurenate	kegg	pmg	6.21367	3.95839
Histidine metabolism	Histidine metabolism	1	0.00041157	0.0246942	hydantoin-5-propionate#formiminoglutamate#1-methyl-4-imidazoleacetate	kegg	pmg	3.38556	1.60741
Phenylalanine metabolism	Phenylalanine metabolism	1	0.00188208	0.0564623	phenylalanine#phenyllactate (PLA)#N-acetylphenylalanine	kegg	pmg	2.72536	1.24824
Necroptosis2	Necroptosis	-1	0.226964	0.950716	myristoyl dihydrosphingomyelin (d18:0/14:0)*#sphingomyelin (d18:2/18:1)*#stearoyl sphingomyelin (d18:1/18:0)#arachidonate (20:4n6)#sphingomyelin (d18:1/24:1, d18:2/24:0)*	kegg	pmg	0.644044	0.0219492
Platelet activation2	Platelet activation	-1	0.963783	1	arachidonate (20:4n6)	kegg	pmg	0.0160207	0
Th1 and Th2 cell differentiation2	Th1 and Th2 cell differentiation	1	1	1	oleoyl-linoleoyl-glycerol (18:1/18:2) [1]	kegg	pmg	0	0
Neutrophil extracellular trap formation2	Neutrophil extracellular trap formation	1	1	1	oleoyl-linoleoyl-glycerol (18:1/18:2) [1]	kegg	pmg	0	0
Th17 cell differentiation2	Th17 cell differentiation	1	1	1	oleoyl-linoleoyl-glycerol (18:1/18:2) [1]	kegg	pmg	0	0
T cell receptor signaling pathway2	T cell receptor signaling pathway	1	1	1	oleoyl-linoleoyl-glycerol (18:1/18:2) [1]	kegg	pmg	0	0
TNF signaling pathway2	TNF signaling pathway	1	3.28265e-06	0.0011358	IL18R1#FAS#CCL20#CSF1#CXCL1#CFLAR#NFKB1#MAP2K6	kegg	nt	5.48378	2.9447
Neutrophil extracellular trap formation3	Neutrophil extracellular trap formation	1	0.00262619	0.0534507	TLR2#NFKB1#HDAC4#CR1#ITGAM#ATG7#HIST1H2AG#PRKCB#HIST1H2BF#AQP9#FCGR1A	kegg	nt	2.58067	1.27205
Phenylalanine metabolism1	Phenylalanine metabolism	-1	0.00314921	0.0605348	ALDH3A1	kegg	nt	2.5018	1.21799
Histidine metabolism1	Histidine metabolism	-1	0.00544129	0.0768457	ALDH3A1	kegg	nt	2.2643	1.11438
Complement and coagulation cascades2	Complement and coagulation cascades	1	0.00979963	0.106734	C3AR1#VSIG4#CR1#ITGAM#F5	kegg	nt	2.00879	0.971697
Apoptosis2	Apoptosis	1	0.081303	0.302487	FAS#CFLAR#NFKB1#LMNB1#TRAF1#BIRC3	kegg	nt	1.08989	0.519293
Th17 cell differentiation3	Th17 cell differentiation	1	0.0913101	0.322381	IL1R1#NFKB1#IL6R#EBI3	kegg	nt	1.03948	0.491631
Necroptosis3	Necroptosis	1	0.109433	0.346724	FAS#CFLAR#STAT4#PLA2G4C#HIST1H2AG#BIRC3	kegg	nt	0.960851	0.460016
Th1 and Th2 cell differentiation3	Th1 and Th2 cell differentiation	1	0.262782	0.497914	NFKB1#STAT4	kegg	nt	0.580405	0.302845
Platelet activation3	Platelet activation	1	0.523358	0.666926	FCER1G	kegg	nt	0.281201	0.175922
Antigen processing and presentation2	Antigen processing and presentation	1	0.52474	0.666926	KLRD1	kegg	nt	0.280056	0.175922
T cell receptor signaling pathway3	T cell receptor signaling pathway	1	0.589628	0.720888	NFKB1	kegg	nt	0.229422	0.142132
Tryptophan metabolism2	Tryptophan metabolism	-1	0.664346	0.773951	ECHS1	kegg	nt	0.177606	0.111286
Th1 and Th2 cell differentiation4	Th1 and Th2 cell differentiation	-1	2.00249e-09	1.35554e-07	HLA-DPB1#HLA-DPA1#CD4#HLA-DRA#HLA-DMB#NFATC3#HLA-DRB1#HLA-DMA#HLA-DQA1#LCK#IL2RB#ZAP70#CD3E#GATA3#CD3G#LAT#CD247#STAT4#NFATC2#PRKCQ#CD3D#TBX21#MAML2#RUNX3#PLCG1#HLA-DQB1#HLA-DOA#NFATC1	kegg	pbmc	8.69843	6.86789
Th17 cell differentiation4	Th17 cell differentiation	-1	2.12188e-09	1.35554e-07	HLA-DPB1#HLA-DPA1#CD4#HLA-DRA#HLA-DMB#NFATC3#HLA-DRB1#HLA-DMA#HLA-DQA1#LCK#IL2RB#ZAP70#CD3E#GATA3#CD3G#LAT#CD247#NFATC2#PRKCQ#CD3D#TBX21#PLCG1#HLA-DQB1#IL21R#HLA-DOA	kegg	pbmc	8.67328	6.86789
T cell receptor signaling pathway4	T cell receptor signaling pathway	-1	4.39625e-09	1.89588e-07	CD4#NFATC3#MAP3K14#FYN#LCK#CD40LG#ZAP70#CD3E#CD3G#LAT#CD247#CD8B#NFATC2#MALT1#PRKCQ#CD3D#PLCG1#ITK#RASGRP1#CD28#NFATC1#CD8A	kegg	pbmc	8.35692	6.72219
Antigen processing and presentation3	Antigen processing and presentation	-1	7.31656e-09	2.80468e-07	HLA-DPB1#HLA-DPA1#CD4#HLA-DRA#HLA-DMB#CD74#HLA-DRB1	kegg	pbmc	8.13569	6.55212
Neutrophil extracellular trap formation4	Neutrophil extracellular trap formation	1	5.43652e-08	1.74613e-06	MAPK14#ITGAM#CR1#HIST1H2BK#PADI4#HIST1H4I#NCF4#FPR1#HIST1H2AI#H2AFJ#HIST1H2AJ#MAPK12#AQP9#FCGR1A#HIST1H2BD#HAT1#CYBA#TLR2#PIK3CB#H3F3A#FPR2#NCF1#H2AFZ#SIGLEC9#ACTB#CR1L#HIST1H2AH#NCF2#RAC1#HDAC4#ITGB2#HIST1H4H	kegg	pbmc	7.26468	5.75792
Complement and coagulation cascades3	Complement and coagulation cascades	1	0.000991196	0.0062175	F5#ITGAM#CR1#CD55#F12#TFPI#CLU#CR1L#CD46#SERPINB2#ITGB2#C3AR1#C1QC#CD59	kegg	pbmc	3.00384	2.20638
TNF signaling pathway3	TNF signaling pathway	1	0.00201867	0.0108819	MAPK14#MAP2K6#MMP9#CFLAR#FAS#CREB5#MLKL#CHUK#MAPK12#PIK3CB#JAG1#BAG4#SOCS3#FADD#MAPK3#MAP2K3#CXCL1#BCL3#MAP2K4#CXCL3#MAPK1#IL18R1#ITCH#NOD2#NFKBIA#CXCL2	kegg	pbmc	2.69494	1.9633
Necroptosis4	Necroptosis	1	0.0102305	0.0356518	PLA2G4A#CFLAR#CHMP2A#FAS#PYGL#HIST1H2AI#FTL#MLKL#H2AFJ#HIST1H2AJ	kegg	pbmc	1.9901	1.44792
Apoptosis3	Apoptosis	1	0.0266534	0.0696623	CTSD#LMNB1#GADD45A#CTSB#CFLAR#FAS#BIRC5#GADD45G#CHUK#BCL2A1	kegg	pbmc	1.57425	1.157
Phenylalanine metabolism2	Phenylalanine metabolism	1	0.0361921	0.0861123	MAOB#HPD#MAOA	kegg	pbmc	1.44139	1.06494
Platelet activation4	Platelet activation	1	0.0649413	0.132573	MAPK14#FERMT3#PLA2G4A#FCER1G#MAPK12#PIK3CB#ACTB#GNAQ#P2RY1#TLN1#MAPK3#ADCY3#VASP#P2RX1#FCGR2A#ADCY4#MAPK1#GNAI3#ROCK1#MYL12A#STIM1	kegg	pbmc	1.18748	0.877546
Tryptophan metabolism3	Tryptophan metabolism	1	0.302724	0.401692	MAOB#MAOA#HADHA#AANAT#CYP1B1#DLD	kegg	pbmc	0.518953	0.396107
Histidine metabolism2	Histidine metabolism	1	0.413738	0.504381	MAOB#MAOA	kegg	pbmc	0.383274	0.297242
5	Th1 and Th2 cell differentiation		1.00125e-08	5.25923e-07		kegg	joint	7.99946	6.27908
7	Th17 cell differentiation		1.06094e-08	5.25923e-07		kegg	joint	7.97431	6.27908
9	Neutrophil extracellular trap formation		2.12061e-08	7.62749e-07		kegg	joint	7.67354	6.11762
10	T cell receptor signaling pathway		2.19812e-08	7.62749e-07		kegg	joint	7.65795	6.11762
11	Antigen processing and presentation		2.9195e-08	9.20968e-07		kegg	joint	7.53469	6.03576
12	Complement and coagulation cascades		8.58976e-08	2.48387e-06		kegg	joint	7.06602	5.60487
21	Tryptophan metabolism		2.44565e-06	4.04114e-05		kegg	joint	5.61161	4.3935
29	TNF signaling pathway		1.30836e-05	0.000156552		kegg	joint	4.88327	3.80534
57	Histidine metabolism		0.00114834	0.00699075		kegg	joint	2.93993	2.15548
73	Phenylalanine metabolism		0.00342311	0.0162715		kegg	joint	2.46558	1.78857
87	Platelet activation		0.00610099	0.0243338		kegg	joint	2.2146	1.61379
118	Necroptosis		0.0179163	0.0526862		kegg	joint	1.74675	1.2783
144	Apoptosis		0.0362045	0.0872427		kegg	joint	1.44124	1.05927
HALLMARK_INFLAMMATORY_RESPONSE	HALLMARK_INFLAMMATORY_RESPONSE	1	0.26049	0.580895	CD14	hallmark	ppt	0.58421	0.235903
HALLMARK_IL6_JAK_STAT3_SIGNALING	HALLMARK_IL6_JAK_STAT3_SIGNALING	1	0.33194	0.580895	CD14	hallmark	ppt	0.478941	0.235903
HALLMARK_INFLAMMATORY_RESPONSE1	HALLMARK_INFLAMMATORY_RESPONSE	1	0.168881	0.446962	MMP14#ADM#CSF1#CD14	hallmark	ppgd	0.772418	0.34973
HALLMARK_IL6_JAK_STAT3_SIGNALING1	HALLMARK_IL6_JAK_STAT3_SIGNALING	1	0.246755	0.474529	CSF1#A2M#CD14	hallmark	ppgd	0.607734	0.323738
HALLMARK_INFLAMMATORY_RESPONSE2	HALLMARK_INFLAMMATORY_RESPONSE	1	6.94067e-05	0.00166576	IL6#CCL7#CXCL10#IL10#CCL20#CXCL8#LIF#CXCL9#OSM#CCL2#IL18R1#CD40#CSF1#CX3CL1#SLAMF1#IL15RA#IL18	hallmark	so	4.1586	2.77839
HALLMARK_IL6_JAK_STAT3_SIGNALING2	HALLMARK_IL6_JAK_STAT3_SIGNALING	1	0.0111653	0.116035	IL6#CCL7#CXCL10	hallmark	so	1.95213	0.935412
HALLMARK_INFLAMMATORY_RESPONSE3	HALLMARK_INFLAMMATORY_RESPONSE	1	8.67689e-09	4.33845e-07	IL18R1#HPN#C3AR1#SCN1B#IL1R1#CCL20#CD48#CSF1#TLR2#CLEC5A#NFKB1#KCNJ2#TNFAIP6#HAS2#TNFSF15#IRAK2#EBI3	hallmark	nt	8.06164	6.36267
HALLMARK_IL6_JAK_STAT3_SIGNALING3	HALLMARK_IL6_JAK_STAT3_SIGNALING	1	5.67329e-06	0.000141832	IL18R1#FAS#IL1R1#CSF1#TLR2#CXCL1#CD44#IL1R2#EBI3	hallmark	nt	5.24616	3.84822
HALLMARK_INFLAMMATORY_RESPONSE4	HALLMARK_INFLAMMATORY_RESPONSE	1	9.51291e-05	0.000475646	FZD5#ADM#TNFAIP6#KIF1B#CD82#CD55#IL1R1#FPR1#SELL#RGS16#AQP9#RHOG#MXD1#TIMP1#IFNGR2#NMI#ATP2C1#TLR2#LDLR#IL10#GNA15#IFNAR1#IL18#BEST1#C3AR1#ACVR1B#KCNJ2#PROK2#HIF1A#RAF1#CLEC5A#MEFV#CSF3R#CCRL2#PTAFR#GNAI3#IL18R1#NAMPT#NOD2#ADORA2B#NFKBIA#ADRM1#STAB1	hallmark	pbmc	4.02169	3.32272
HALLMARK_IL6_JAK_STAT3_SIGNALING4	HALLMARK_IL6_JAK_STAT3_SIGNALING	1	0.0021474	0.005965	IL10RB#IL1R2#IL1R1#FAS#IL17RA#IFNGR2#TLR2#IFNAR1#PIM1#STAT3#ACVRL1#LEPR#SOCS3#ACVR1B#CXCL1#PTPN1#CSF3R#IFNGR1#CXCL3#IL18R1	hallmark	pbmc	2.66809	2.22439
410	HALLMARK_INFLAMMATORY_RESPONSE		4.33751e-08	5.42189e-07		hallmark	joint	7.36276	6.26585
1010	HALLMARK_IL6_JAK_STAT3_SIGNALING		2.82777e-05	0.000141389		hallmark	joint	4.54856	3.84959

## Sheet: Fig3D
X	x	y	name	score_dir	log10qval	degree	.ggraph.orig_index	circular	.ggraph.index	name2	node_class	node_text_group	node_size1	node_size2
1	2.57787	-5.29363	Neutrophil extracellular trap formation			0	1	FALSE	1	Neutrophil extracellular trap formation	path	path	4	4
2	2.31853	-4.17075	7_ppt	1	1.08716	1	2	FALSE	2	PPT	dataset	feature	3	3
3	4.42824	-3.18749	Platelet activation			0	3	FALSE	3	Platelet activation	path	path	4	4
4	3.39366	-2.52205	9_ppt	1	1.08716	1	4	FALSE	4	PPT	dataset	feature	3	3
5	-5.68701	3.23143	Antigen processing and presentation			0	5	FALSE	5	Antigen processing and presentation	path	path	4	4
6	-5.83662	1.5891	15_ppgd	1	3.80228	1	6	FALSE	6	PPG	dataset	feature	3	3
7	-0.670255	-3.51014	Complement and coagulation cascades			0	7	FALSE	7	Complement and coagulation cascades	path	path	4	4
8	1.11009	-2.96395	3_ppgd	1	5.72523	1	8	FALSE	8	PPG	dataset	feature	3	3
9	7.27372	-1.08155	Necroptosis			0	9	FALSE	9	Necroptosis	path	path	4	4
10	7.03525	-2.69501	6_ppgd	1	1.14925	1	10	FALSE	10	PPG	dataset	feature	3	3
11	4.38023	-3.95028	7_ppgd	1	6.21831	1	11	FALSE	11	PPG	dataset	feature	3	3
12	4.3118	-4.73403	9_ppgd	1	1.33694	1	12	FALSE	12	PPG	dataset	feature	3	3
13	3.95339	5.42773	TNF signaling pathway			0	13	FALSE	13	TNF signaling pathway	path	path	4	4
14	2.96495	6.66843	13_so	1	1.0339	1	14	FALSE	14	SPT	dataset	feature	3	3
15	0.225505	6.62627	HALLMARK_INFLAMMATORY_RESPONSE			0	15	FALSE	15	HALLMARK_INFLAMMATORY_RESPONSE	path	path	4	4
16	0.909654	7.43703	1_so	1	2.77839	1	16	FALSE	16	SPT	dataset	feature	3	3
17	-5.5165	-2.9978	Histidine metabolism			0	17	FALSE	17	Histidine metabolism	path	path	4	4
18	-4.89707	-2.14069	4_pmg	1	1.60741	1	18	FALSE	18	PMG	dataset	feature	3	3
19	-4.77241	-4.50512	Phenylalanine metabolism			0	19	FALSE	19	Phenylalanine metabolism	path	path	4	4
20	-3.81995	-4.99586	8_pmg	1	1.16906	1	20	FALSE	20	PMG	dataset	feature	3	3
21	1.62257	1.0809	Tryptophan metabolism			0	21	FALSE	21	Tryptophan metabolism	path	path	4	4
22	0.929904	2.10676	14_pmg	1	3.95839	1	22	FALSE	22	PMG	dataset	feature	3	3
23	1.07623	-5.84075	7_nt	1	1.21769	1	23	FALSE	23	NGX	dataset	feature	3	3
24	4.59977	4.12618	13_nt	1	2.9447	1	24	FALSE	24	NGX	dataset	feature	3	3
25	5.08179	3.12294	HALLMARK_IL6_JAK_STAT3_SIGNALING			0	25	FALSE	25	HALLMARK_IL6_JAK_STAT3_SIGNALING	path	path	4	4
26	5.21728	2.20716	5_nt	1	3.84822	1	26	FALSE	26	NGX	dataset	feature	3	3
27	-4.8723	4.65991	15_pbmc	-1	6.55212	1	27	FALSE	27	PGX	dataset	feature	3	3
28	8.03983	1.84319	Apoptosis			0	28	FALSE	28	Apoptosis	path	path	4	4
29	7.71083	2.791	2_pbmc	1	1.06581	1	29	FALSE	29	PGX	dataset	feature	3	3
30	-0.65329	-4.97772	3_pbmc	1	1.8991	1	30	FALSE	30	PGX	dataset	feature	3	3
31	7.07147	0.772489	6_pbmc	1	1.32152	1	31	FALSE	31	PGX	dataset	feature	3	3
32	1.71871	-6.53952	7_pbmc	1	4.72686	1	32	FALSE	32	PGX	dataset	feature	3	3
33	-2.82333	1.39304	T cell receptor signaling pathway			0	33	FALSE	33	T cell receptor signaling pathway	path	path	4	4
34	-3.25799	2.68188	10_pbmc	-1	6.72219	1	34	FALSE	34	PGX	dataset	feature	3	3
35	-2.70881	6.69342	Th1 and Th2 cell differentiation			0	35	FALSE	35	Th1 and Th2 cell differentiation	path	path	4	4
36	-3.26879	5.15478	11_pbmc	-1	6.86789	1	36	FALSE	36	PGX	dataset	feature	3	3
37	-1.56888	5.69832	Th17 cell differentiation			0	37	FALSE	37	Th17 cell differentiation	path	path	4	4
38	-2.85353	4.9673	12_pbmc	-1	6.86789	1	38	FALSE	38	PGX	dataset	feature	3	3
39	5.35831	5.20047	13_pbmc	1	1.7369	1	39	FALSE	39	PGX	dataset	feature	3	3
40	6.17996	4.05667	5_pbmc	1	2.19957	1	40	FALSE	40	PGX	dataset	feature	3	3
41	2.67874	-2.87872	FGG			4	41	FALSE	41	FGG	feature	feature	2	2
42	2.51398	-3.36955	FGB			4	42	FALSE	42	FGB	feature	feature	2	2
43	3.13824	-3.70647	FGA			5	43	FALSE	43	FGA	feature	feature	2	2
44	-5.17047	0.546292	HLA-A			1	44	FALSE	44	HLA-A	feature	feature	2	2
45	-6.89129	0.966458	HLA-B			1	45	FALSE	45	HLA-B	feature	feature	2	2
46	-6.22377	0.27347	HLA-C			1	46	FALSE	46	HLA-C	feature	feature	2	2
47	-6.76467	2.14983	HLA-E			1	47	FALSE	47	HLA-E	feature	feature	2	2
48	-4.45415	1.81534	CD8A			2	48	FALSE	48	CD8A	feature	feature	2	2
49	0.714088	-1.57682	C2			1	49	FALSE	49	C2	feature	feature	2	2
50	-0.25849	-2.11362	CFB			1	50	FALSE	50	CFB	feature	feature	2	2
51	-0.0627625	-3.91075	C1QC			2	51	FALSE	51	C1QC	feature	feature	2	2
52	6.33259	-4.1086	H2AC20			2	52	FALSE	52	H2AC20	feature	feature	2	2
53	6.28572	-3.51436	H2AC1			2	53	FALSE	53	H2AC1	feature	feature	2	2
54	5.8894	-2.8958	H2AC8			2	54	FALSE	54	H2AC8	feature	feature	2	2
55	3.59403	-5.66257	ACTB			3	55	FALSE	55	ACTB	feature	feature	2	2
56	5.30826	-5.16816	ACTG1			2	56	FALSE	56	ACTG1	feature	feature	2	2
57	4.97105	-2.30085	CTSG			1	57	FALSE	57	CTSG	feature	feature	2	2
58	1.79946	6.56077	IL6			2	58	FALSE	58	IL6	feature	feature	2	2
59	2.08069	7.56011	CXCL10			2	59	FALSE	59	CXCL10	feature	feature	2	2
60	3.49388	7.70336	TNF			1	60	FALSE	60	TNF	feature	feature	2	2
61	0.744352	8.51303	CXCL8			1	61	FALSE	61	CXCL8	feature	feature	2	2
62	-0.262721	7.8632	IL15RA			1	62	FALSE	62	IL15RA	feature	feature	2	2
63	-6.03647	-1.96778	hydantoin-5-propionate			1	63	FALSE	63	hydantoin-5-propionate	feature	feature	2	2
64	-3.7143	-2.02634	formiminoglutamate			1	64	FALSE	64	formiminoglutamate	feature	feature	2	2
65	-4.59106	-1.21728	1-methyl-4-imidazoleacetate			1	65	FALSE	65	1-methyl-4-imidazoleacetate	feature	feature	2	2
66	-3.05195	-5.8056	phenylalanine			1	66	FALSE	66	phenylalanine	feature	feature	2	2
67	-3.37739	-4.04455	phenyllactate (PLA)			1	67	FALSE	67	phenyllactate (PLA)	feature	feature	2	2
68	-4.36801	-5.77894	N-acetylphenylalanine			1	68	FALSE	68	N-acetylphenylalanine	feature	feature	2	2
69	1.53253	3.26553	kynurenine			1	69	FALSE	69	kynurenine	feature	feature	2	2
70	0.423779	3.24235	anthranilate			1	70	FALSE	70	anthranilate	feature	feature	2	2
71	2.18928	2.14004	picolinate			1	71	FALSE	71	picolinate	feature	feature	2	2
72	0.224921	0.985451	quinolinate			1	72	FALSE	72	quinolinate	feature	feature	2	2
73	-0.293584	1.95211	kynurenate			1	73	FALSE	73	kynurenate	feature	feature	2	2
74	0.0111612	-6.33426	CR1			3	74	FALSE	74	CR1	feature	feature	2	2
75	0.258399	-5.74174	ITGAM			3	75	FALSE	75	ITGAM	feature	feature	2	2
76	6.10672	3.06141	FAS			6	76	FALSE	76	FAS	feature	feature	2	2
77	-3.72329	5.8882	HLA-DPB1			3	77	FALSE	77	HLA-DPB1	feature	feature	2	2
78	-3.79669	3.99169	CD4			4	78	FALSE	78	CD4	feature	feature	2	2
79	-4.31357	5.61575	HLA-DRA			3	79	FALSE	79	HLA-DRA	feature	feature	2	2
80	-4.08881	4.89469	HLA-DMB			3	80	FALSE	80	HLA-DMB	feature	feature	2	2
81	8.48121	3.57846	CTSD			1	81	FALSE	81	CTSD	feature	feature	2	2
82	8.89647	2.3829	CTSB			1	82	FALSE	82	CTSB	feature	feature	2	2
83	7.9049	-0.246409	PLA2G4A			1	83	FALSE	83	PLA2G4A	feature	feature	2	2
84	6.11633	0.341022	PYGL			1	84	FALSE	84	PYGL	feature	feature	2	2
85	8.40791	0.443779	FTL			1	85	FALSE	85	FTL	feature	feature	2	2
86	2.84681	-7.31674	NCF4			1	86	FALSE	86	NCF4	feature	feature	2	2
87	0.585112	-7.49076	NCF1			1	87	FALSE	87	NCF1	feature	feature	2	2
88	1.71073	-7.73601	NCF2			1	88	FALSE	88	NCF2	feature	feature	2	2
89	-2.32103	3.99501	CD3E			3	89	FALSE	89	CD3E	feature	feature	2	2
90	-2.92478	3.8105	CD3G			3	90	FALSE	90	CD3G	feature	feature	2	2
91	4.90772	6.45108	MMP9			1	91	FALSE	91	MMP9	feature	feature	2	2
92	5.93073	6.4693	JAG1			1	92	FALSE	92	JAG1	feature	feature	2	2
93	6.29893	5.19409	SOCS3			2	93	FALSE	93	SOCS3	feature	feature	2	2
94	7.29011	4.67024	STAT3			1	94	FALSE	94	STAT3	feature	feature	2	2

## Sheet: Fig3E
X	omic	pathway	test	signed_pvalue_log10	pval	stars
1	ppgd	Platelet activation	ordinal	4	0.0001	***
2	ppgd	Apoptosis	ordinal	4	0.0001	***
3	pmg	Tryptophan metabolism	ordinal	4	0.0001	***
4	pmg	Histidine metabolism	ordinal	4	0.0001	***
5	pmg	Phenylalanine metabolism	ordinal	4	0.0001	***
6	ppgd	Platelet activation	mortality	1.3725	0.0424129	*
7	ppgd	Apoptosis	mortality	1.81533	0.0152991	*
8	pmg	Tryptophan metabolism	mortality	4	0.0001	***
9	pmg	Histidine metabolism	mortality	1.84644	0.0142417	*
10	pmg	Phenylalanine metabolism	mortality	3.96675	0.000107957	***
11	ppgd	Platelet activation	slope5|4	4	0.0001	***
12	ppgd	Apoptosis	slope5|4	4	0.0001	***
13	pmg	Tryptophan metabolism	slope5|4	3.82087	0.000151054	***
14	pmg	Histidine metabolism	slope5|4	4	0.0001	***
15	pmg	Phenylalanine metabolism	slope5|4	2.63945	0.00229377	**

## Sheet: Fig3F
X	pathway	metabolite	test	signed_pvalue_log10	pval	stars
1	Tryptophan	kynurenine	ordinal	4	0.0001	***
2	Tryptophan	anthranilate	ordinal	3.46404	0.000343527	***
3	Tryptophan	picolinate	ordinal	4	0.0001	***
4	Tryptophan	quinolinate	ordinal	4	0.0001	***
5	Tryptophan	kynurenate	ordinal	4	0.0001	***
6	Histidine	hydantoin-5-propionate	ordinal	4	0.0001	***
7	Histidine	formiminoglutamate	ordinal	4	0.0001	***
8	Histidine	1-methyl-4-imidazoleacetate	ordinal	4	0.0001	***
9	Phenylalanine	phenylalanine	ordinal	4	0.0001	***
10	Phenylalanine	phenyllactate (PLA)	ordinal	4	0.0001	***
11	Phenylalanine	N-acetylphenylalanine	ordinal	4	0.0001	***
12	Tryptophan	kynurenine	mortality	2.56124	0.00274638	**
13	Tryptophan	anthranilate	mortality	3.95992	0.000109668	***
14	Tryptophan	picolinate	mortality	0.917815	0.120833
15	Tryptophan	quinolinate	mortality	2.471	0.00338065	**
16	Tryptophan	kynurenate	mortality	3.13025	0.000740878	***
17	Histidine	hydantoin-5-propionate	mortality	2.84188	0.00143921	**
18	Histidine	formiminoglutamate	mortality	1.6429	0.0227565	*
19	Histidine	1-methyl-4-imidazoleacetate	mortality	1.81446	0.01533	*
20	Phenylalanine	phenylalanine	mortality	2.73994	0.00181996	**
21	Phenylalanine	phenyllactate (PLA)	mortality	3.05148	0.000888216	***
22	Phenylalanine	N-acetylphenylalanine	mortality	2.55474	0.0027878	**
23	Tryptophan	kynurenine	slope5|4	3.90457	0.000124574	***
24	Tryptophan	anthranilate	slope5|4	0.585023	0.260002
25	Tryptophan	picolinate	slope5|4	4	0.0001	***
26	Tryptophan	quinolinate	slope5|4	4	0.0001	***
27	Tryptophan	kynurenate	slope5|4	4	0.0001	***
28	Histidine	hydantoin-5-propionate	slope5|4	4	0.0001	***
29	Histidine	formiminoglutamate	slope5|4	2.67906	0.00209381	**
30	Histidine	1-methyl-4-imidazoleacetate	slope5|4	2.72273	0.00189353	**
31	Phenylalanine	phenylalanine	slope5|4	0.0213582	0.952011
32	Phenylalanine	phenyllactate (PLA)	slope5|4	4	0.0001	***
33	Phenylalanine	N-acetylphenylalanine	slope5|4	1.89943	0.0126057	*

[truncated: 52 more sheets: Fig3G, Fig4A, Fig4B, Fig5A, Fig5B, Fig5C, Fig5D, Fig5E, Fig5F, Fig5G, Fig5H, Fig6A, Fig6B, Fig6C, Fig6D, Fig6E, FigS1A, FigS1B, FigS1C, FigS1D …]
